# Supplementary material for: Splicing Players Are Differently Expressed in Sporadic Amyotrophic Lateral Sclerosis Molecular Clusters and Brain Regions
Source: Cells. 2020 Jan 8;9(1):159. doi: 10.3390/cells9010159 (PMC7017305; doi:10.3390/cells9010159)
Supplement: Supplementary file 1 [file cells-09-00159-s001.zip]

Archive with 6 entries (6 files):
- Supplementary_data_S5.docx
- Supplementary Data S1 - A priori gene list splicing-related.xlsx
- Supplementary Data S2 - TWO WAY ANOVA Results.xlsx
- Supplementary Data S3.xlsx
- Supplementary Data S3bis.docx
- Supplementary_data_S4.xlsx
