# Supplementary material for: Splicing Players Are Differently Expressed in Sporadic Amyotrophic Lateral Sclerosis Molecular Clusters and Brain Regions
Source: Cells. 2020 Jan 8;9(1):159. doi: 10.3390/cells9010159 (PMC7017305; doi:10.3390/cells9010159)
Supplement: Supplementary file 1 [file cells-09-00159-s001.zip › Supplementary Data S1 - A priori gene list splicing-related.xlsx]

## Sheet: Foglio1
Data S1:
The table reports the gene panel used to filter microarray probes targeting genes involved in splicing core components or regulation. The gene list was screened from selected GO and SPLICE AID-F as described in Material and Methods section.
Splicing panel
A2BP1
AAR2
ADAR
AKAP17A
ALYREF
API5
AQR
BCAS2
BUD13
BUD31
C1QBP
C9orf78
CACTIN
CASC3
CCAR1
CD2BP2
CDC40
CDC5L
CDK13
CELF1
CELF2
CELF3
CELF4
CELF5
CELF6
CHERP
CIRBP
CLNS1A
CLP1
CPSF1
CPSF2
CPSF3
CPSF4
CPSF7
CRNKL1
CSTF1
CSTF2
CSTF2T
CSTF3
CTNNBL1
CUGBP1
CUGBP2
CWC15
CWC22
CWC25
CWC27
DAZAP1
DBR1
DCPS
DDX1
DDX17
DDX20
DDX23
DDX39A
DDX39B
DDX41
DDX42
DDX46
DDX5
DHX15
DHX16
DHX35
DHX38
DHX40
DHX8
DHX9
DNAJC8
DYRK1A
EFTUD2
EIF4A3
ELAVL1
ELAVL2
ELAVL3
ELAVL4
ESRP1
ESRP2
ESS2
FAM172A
FIP1L1
FMR1
FRG1
FUS
GCFC2
GEMIN2
GEMIN4
GEMIN5
GEMIN6
GEMIN7
GEMIN8
GPATCH1
GPKOW
GTF2F1
GTF2F2
HMX2
HNRNPA0
HNRNPA1
HNRNPA1L2
HNRNPA2B1
HNRNPA3
HNRNPC
HNRNPD
HNRNPF
HNRNPH1
HNRNPH2
HNRNPH3
HNRNPK
HNRNPL
HNRNPM
HNRNPR
HNRNPU
HNRNPUL1
HNRPDL
HNRPLL
HSPA8
HTATSF1
I3L521
IK
ISY1
IVNS1ABP
JMJD6
KDM1A
KHDC4
KHDRBS1
KHDRBS2
KHDRBS3
KHSRP
LGALS3
LSM2
LSM3
LSM4
LSM5
LSM6
LSM7
LSM8
LUC7L
LUC7L2
LUC7L3
M0R2N4
M0R3G1
MAGOH
MAGOHB
MBNL1
MBNL2
MBNL3
METTL14
METTL16
METTL3
MFAP1
MTREX
MYEF2
MYOD1
NCBP1
NCBP2
NCBP2L
NOL3
NOVA1
NOVA2
NSRP1
NUDT21
NUP98
PABPC1
PABPN1
PAPOLA
PCBP1
PCBP2
PCF11
PDCD7
PHF5A
PLRG1
PNN
POLR2A
POLR2B
POLR2C
POLR2D
POLR2E
POLR2F
POLR2G
POLR2H
POLR2I
POLR2J
POLR2K
POLR2L
PPIE
PPIH
PPIL1
PPIL3
PPP1R8
PPWD1
PQBP1
PRCC
PRDX6
PRMT5
PRMT7
PRPF18
PRPF19
PRPF3
PRPF31
PRPF38A
PRPF38B
PRPF39
PRPF4
PRPF40A
PRPF40B
PRPF4B
PRPF6
PRPF8
PSIP1
PTBP1
PTBP2
PUF60
QKI
RALY
RBFOX1
RBFOX2
RBFOX3
RBM10
RBM11
RBM15
RBM15B
RBM17
RBM19
RBM22
RBM24
RBM25
RBM28
RBM3
RBM4
RBM41
RBM42
RBM4B
RBM5
RBM7
RBM8A
RBMX
RBMX2
RBMXL1
RBMXL2
RBMXL3
RBMY1A1
RBMY1B
RBMY1C
RBMY1D
RBMY1E
RBMY1F
RBPMS
RBPMS2
REST
RHEB
RNF113A
RNF113B
RNPC3
RNPS1
RNU1
RNU11
RNU12
RNU2
RNU4
RNU4ATAC
RNU5A-1
RNU5A-1
RNU5B-1
RNU5D-1
RNU6
RNU6ATAC
RNVU1
RNVU1-19
RNVU1-6
RSRC1
SAP18
SART1
SART3
SCAF11
SCAF8
SCNM1
SETX
SF1
SF3A1
SF3A2
SF3A3
SF3B1
SF3B2
SF3B3
SF3B4
SF3B5
SF3B6
SFPQ
SFRS1
SFRS11
SFRS13A
SFRS2
SFRS3
SFRS4
SFRS5
SFRS6
SFRS7
SFRS9
SFSWAP
SLC39A5
SLU7
SMN1
SMNDC1
SMU1
SNRNP200
SNRNP25
SNRNP27
SNRNP35
SNRNP40
SNRNP48
SNRNP70
SNRPA
SNRPA1
SNRPB
SNRPB2
SNRPC
SNRPD1
SNRPD2
SNRPD3
SNRPE
SNRPF
SNRPG
SNRPGP15
SNRPN
SNU13
SNUPN
SNW1
SON
SREK1
SRPK1
SRPK2
SRPK3
SRRM1
SRRM2
SRRM4
SRRT
SRSF1
SRSF10
SRSF11
SRSF12
SRSF2
SRSF3
SRSF4
SRSF5
SRSF6
SRSF7
SRSF8
SRSF9
STH
STRAP
SUGP1
SYF2
SYMPK
SYNCRIP
TARDBP
TFIP11
TGS1
THRAP3
TIA1
TIAL1
TRA2A
TRA2B
TTF2
TXNL4A
TXNL4B
U2AF1
U2AF1L4
U2AF1L5
U2AF2
U2SURP
UBL5
UPF1
UPF3B
URS000020BE6A_9606
USP39
USP4
USP49
WAC
WBP11
WBP4
WDR33
WDR77
WDR83
WTAP
XAB2
YBX1
YJU2
YTHDC1
ZBTB7A
ZC3H10
ZCCHC8
ZCRB1
ZMAT2
ZMAT5
ZNF830
ZRANB2
ZRSR2
ZRSR2P1
