# Supplementary material for: Splicing Players Are Differently Expressed in Sporadic Amyotrophic Lateral Sclerosis Molecular Clusters and Brain Regions
Source: Cells. 2020 Jan 8;9(1):159. doi: 10.3390/cells9010159 (PMC7017305; doi:10.3390/cells9010159)
Supplement: Supplementary file 1 [file cells-09-00159-s001.zip › Supplementary Data S2 - TWO WAY ANOVA Results.xlsx]

## Sheet: Data S2
Data S2
The file reports significant differentially expressed probes derived from a Two Way-ANOVA test and post-hoc correction as reported in the Material and Method section. Probe ID, p-value, corrected p-value, fold change value, regulation, accession string, chromosomal location, chromosome start and stop numbers and gene symbols are reported for each of the seven pairwise comparisons. In sheet 1 are …

## Sheet: Disease state
# Notes : Created from Advanced Analysis operation: significance Analysis.
#Experiment: Cortex and Spinal samples (81)
#corrected p-value cut-off:0.05
#Selected Test : 2way ANOVA
#Entity List: splicing panel genes
#Interpretation: Tissue (Cortex/Spinal) - Supervised cluster ALL
#p-value computation: Asymptotic
#Multiple Testing Correction: Benjamini-Hochberg
#
# Technology : Generic.SingleColor.014850
# Owner : gxuser
# Created On : Fri Jul 05 10:57:34 CEST 2019
ID	p (Corr) (Disease state)	p (Corr) (Disease state-Tissue (Cortex/Spinal))	p (Corr) (Tissue (Cortex/Spinal))	p (Disease state)	p (Disease state-Tissue (Cortex/Spinal))	p (Tissue (Cortex/Spinal))	FC ([Cortex-ALS1] vs [Cortex-Control])	Log FC ([Cortex-ALS1] vs [Cortex-Control])	FC (abs)	Regulation	FC ([Cortex-ALS1] vs [Spinal cord-ALS1])	Log FC ([Cortex-ALS1] vs [Spinal cord-ALS1])	FC (abs) ([Cortex-ALS1] vs [Spinal cord-ALS1])	Regulation ([Cortex-ALS1] vs [Spinal cord-ALS1])	FC ([Cortex-ALS2] vs [Cortex-Control])	Log FC ([Cortex-ALS2] vs [Cortex-Control])	FC (abs) ([Cortex-ALS2] vs [Cortex-Control])	Regulation ([Cortex-ALS2] vs [Cortex-Control])	FC ([Cortex-ALS2] vs [Spinal cord-ALS2])	Log FC ([Cortex-ALS2] vs [Spinal cord-ALS2])	FC (abs) ([Cortex-ALS2] vs [Spinal cord-ALS2])	Regulation ([Cortex-ALS2] vs [Spinal cord-ALS2])	FC ([Spinal cord-ALS1] vs [Spinal cord-ALS2])	Log FC ([Spinal cord-ALS1] vs [Spinal cord-ALS2])	FC (abs) ([Spinal cord-ALS1] vs [Spinal cord-ALS2])	Regulation ([Spinal cord-ALS1] vs [Spinal cord-ALS2])	FC ([Spinal cord-ALS1] vs [Spinal cord-Control])	Log FC ([Spinal cord-ALS1] vs [Spinal cord-Control])	FC (abs) ([Spinal cord-ALS1] vs [Spinal cord-Control])	Regulation ([Spinal cord-ALS1] vs [Spinal cord-Control])	FC ([Spinal cord-ALS2] vs [Spinal cord-Control])	Log FC ([Spinal cord-ALS2] vs [Spinal cord-Control])	FC (abs) ([Spinal cord-ALS2] vs [Spinal cord-Control])	Regulation ([Spinal cord-ALS2] vs [Spinal cord-Control])	[Cortex, ALS1](normalized)	[Cortex, ALS2](normalized)	[Cortex, Control](normalized)	[Spinal cord, ALS1](normalized)	[Spinal cord, ALS2](normalized)	[Spinal cord, Control](normalized)	ACCESSION_STRING	CHROMOSOMAL_LOCATION	Chromosome End Index_Avadis_	Chromosome Number_Avadis_	Chromosome Start Index_Avadis_	GENE_SYMBOL
A_23_P34968	0.0242833	0.00113416	0.468891	0.0123991	1.54941e-05	0.164029	1.62066	0.69658	1.62066	up	1.88179	0.912104	1.88179	up	-2.42774	-1.27961	2.42774	down	-3.00283	-1.58632	3.00283	down	-1.43618	-0.522233	1.43618	down	-1.37152	-0.455775	1.37152	down	1.04714	0.0664581	1.04714	up	0.476282	-1.49991	-0.220298	-0.435822	0.0864118	0.0199536	ref|NM_024041|gb|BC000264|ens|ENST00000368902|ens|ENST00000368905	chr1:149408123-149408182	151141558	chr1	151141499	SCNM1
A_23_P157452	0.00305784	0.0013328	0.976122	0.000221504	8.71265e-05	0.940928	1.25194	0.324161	1.25194	up	2.18489	1.12756	2.18489	up	-4.299	-2.104	4.299	down	-2.78166	-1.47595	2.78166	down	-1.12924	-0.175346	1.12924	down	-1.31849	-0.398891	1.31849	down	-1.1676	-0.223545	1.1676	down	0.510115	-1.91805	0.185954	-0.617446	-0.442099	-0.218555	ref|NM_005034|ens|ENST00000353107|gb|Z47727|gb|BC000806	chr8:101234737-101234796	101165620	chr8	101165561	POLR2K
A_23_P27827	0.0125658	0.166778	0.509862	0.00439583	0.112855	0.188271	1.45706	0.543063	1.45706	up	1.87664	0.90815	1.87664	up	-2.20061	-1.1379	2.20061	down	-1.296	-0.374067	1.296	down	1.31836	0.398748	1.31836	up	1.1267	0.172107	1.1267	up	-1.17011	-0.226641	1.17011	down	0.837344	-0.84362	0.294281	-0.0708058	-0.469554	-0.242913	ref|NM_015898|ens|ENST00000322357|gb|AF097916|gb|AF000561	chr19:3999105-3999046	4048105	chr19	4048046	ZBTB7A
A_23_P362824	0.00123679	0.00113882	0.509862	5.24434e-05	3.06611e-05	0.188231	1.37804	0.462623	1.37804	up	1.63028	0.705122	1.63028	up	-2.44102	-1.28748	2.44102	down	-2.20941	-1.14366	2.20941	down	-1.07079	-0.098681	1.07079	down	-1.38391	-0.468751	1.38391	down	-1.29242	-0.37007	1.29242	down	0.44546	-1.30464	-0.0171624	-0.259662	-0.160981	0.209089	ref|NM_001324|ref|NM_001033521|ref|NM_001033522|ens|ENST00000217109	chr20:54412418-54412477	54979070	chr20	54979011	CSTF1
A_24_P99679	3.58496e-07	0.00230568	0.903607	6.33385e-10	0.000399216	0.73438	-1.40173	-0.487212	1.40173	down	1.16836	0.224487	1.16836	up	-2.83022	-1.50091	2.83022	down	-1.56979	-0.650574	1.56979	down	1.10087	0.138642	1.10087	up	-1.31289	-0.392741	1.31289	down	-1.44531	-0.531382	1.44531	down	0.0423201	-0.971382	0.529532	-0.182167	-0.320808	0.210574	ref|NM_000937|ens|ENST00000322644|gb|X63564|gb|AK293777	chr17:7357590-7357649	7416925	chr17	7416866	POLR2A
A_23_P134247	0.00650769	0.0012993	0.714452	0.00142571	6.81457e-05	0.377213	1.64769	0.720449	1.64769	up	2.43792	1.28565	2.43792	up	-2.5535	-1.35248	2.5535	down	-2.02893	-1.02072	2.02893	down	-1.17564	-0.233443	1.17564	down	-1.19023	-0.251238	1.19023	down	-1.01241	-0.0177955	1.01241	down	0.887969	-1.18496	0.167519	-0.397681	-0.164238	-0.146443	ref|NM_005614|ens|ENST00000262187|gb|AF493921|gb|BT006958	chr7:150795224-150795165	151164291	chr7	151164232	RHEB
A_24_P944336	0.0018496	0.696688	9.29796e-11	0.000114375	0.633072	1.64275e-13	1.42567	0.511643	1.42567	up	4.48574	2.16535	4.48574	up	-1.65829	-0.729694	1.65829	down	5.65507	2.49955	5.65507	up	2.98046	1.57554	2.98046	up	2.22719	1.15523	2.22719	up	-1.33822	-0.420311	1.33822	down	1.77009	0.528757	1.25845	-0.395251	-1.97079	-1.55048	gb|BC036071|ens|ENST00000371827|ens|ENST00000357083|ens|ENST00000396174	chr1:50441662-50441721	50669134	chr1	50669075	ELAVL4
A_23_P168629	0.0175031	0.232183	0.115155	0.00763826	0.167369	0.0122073	-1.20029	-0.263387	1.20029	down	-1.03736	-0.0529135	1.03736	down	-1.75204	-0.809037	1.75204	down	-1.66457	-0.735153	1.66457	down	-1.0993	-0.136589	1.0993	down	-1.5609	-0.642375	1.5609	down	-1.4199	-0.505786	1.4199	down	-0.0439325	-0.589583	0.219454	0.00898103	0.14557	0.651356	ref|NM_018077|ens|ENST00000223073|gb|CR596407|gb|AK222716	chr7:127738104-127738045	127950868	chr7	127950809	RBM28
A_24_P226037	0.00949139	0.0391837	0.919689	0.00256569	0.0202842	0.793485	2.79355	1.4821	2.79355	up	1.8715	0.904198	1.8715	up	1.0806	0.111833	1.0806	up	-1.11189	-0.15301	1.11189	down	1.24234	0.313058	1.24234	up	1.00384	0.00553125	1.00384	up	-1.23758	-0.307526	1.23758	down	0.937201	-0.433065	-0.544898	0.0330034	-0.280054	0.0274722	ref|NM_002138|ref|NM_001003810|ref|NM_031370|ref|NM_031369	chr4:83497518-83497042				HNRNPD
A_24_P338187	0.0241843	0.0104515	0.456323	0.0122203	0.00421395	0.156631	2.14156	1.09867	2.14156	up	1.50114	0.586061	1.50114	up	-1.19104	-0.25222	1.19104	down	-1.78047	-0.832259	1.78047	down	-1.04785	-0.067434	1.04785	down	-1.06132	-0.0858599	1.06132	down	-1.01285	-0.0184258	1.01285	down	0.67414	-0.676746	-0.424526	0.0880794	0.155513	0.173939	ref|NM_012207|ref|NM_021644|gb|AL117395|gb|AX810704	chr10:69771036-69771370				HNRNPH3
A_23_P29803	0.00821358	0.00113416	0.880455	0.00214675	1.11099e-05	0.686008	1.36177	0.445483	1.36177	up	1.74027	0.799313	1.74027	up	-1.6975	-0.763415	1.6975	down	-1.6106	-0.687597	1.6106	down	-1.21252	-0.278012	1.21252	down	-1.54389	-0.626569	1.54389	down	-1.27329	-0.348557	1.27329	down	0.463904	-0.744994	0.0184206	-0.335409	-0.0573975	0.29116	ref|NM_006232|ens|ENST00000296223|gb|CR596627|gb|U37689	chr3:185568938-185568997	184086303	chr3	184086244	POLR2H
A_24_P287756	0.00433596	0.00277894	0.581197	0.000506201	0.000584265	0.233095	1.18683	0.247118	1.18683	up	2.64348	1.40244	2.64348	up	-4.08589	-2.03065	4.08589	down	-2.03666	-1.02621	2.03666	down	-1.11025	-0.150879	1.11025	down	-1.49225	-0.57749	1.49225	down	-1.34407	-0.426611	1.34407	down	0.693245	-1.58452	0.446127	-0.709196	-0.558317	-0.131706	ref|NM_007006|ens|ENST00000300291|gb|CR599085|gb|BX537360	chr16:55021086-55021027	56463585	chr16	56463526	NUDT21
A_32_P135091	0.0201208	0.00137737	0.166146	0.00934389	0.000106319	0.0301253	1.25444	0.327041	1.25444	up	1.2863	0.363231	1.2863	up	-1.91783	-0.939472	1.91783	down	-2.23653	-1.16126	2.23653	down	-1.1958	-0.257978	1.1958	down	-1.16352	-0.218499	1.16352	down	1.02774	0.0394793	1.02774	up	0.156023	-1.11049	-0.171018	-0.207208	0.0507703	0.011291	ref|NM_018301|gb|AK023732|ens|ENST00000372479|gb|BC006986	chrX:106197120-106197061	106310464	chrX	106310405	RBM41
A_23_P85053	0.00469374	0.00399878	0.696778	0.000688304	0.00104641	0.337933	2.47257	1.30601	2.47257	up	1.59839	0.676617	1.59839	up	1.05637	0.0791132	1.05637	up	-1.30426	-0.38323	1.30426	down	1.12276	0.167048	1.12276	up	-1.10407	-0.142838	1.10407	down	-1.23961	-0.309886	1.23961	down	0.653905	-0.572991	-0.652104	-0.0227121	-0.18976	0.120125	ref|NM_005089|ens|ENST00000307771|gb|D49677|gb|BC113454	chrX:15748315-15750788	112228302	chr5	112228243	ZRSR2
A_24_P404807	0.0242741	0.0138603	0.779413	0.0123515	0.00599961	0.451183	-1.67243	-0.741942	1.67243	down	-1.82381	-0.866957	1.82381	down	3.16222	1.66094	3.16222	up	3.12187	1.64241	3.12187	up	1.0766	0.106488	1.0766	up	1.07985	0.110837	1.07985	up	1.00302	0.00434916	1.00302	up	-0.788058	1.61482	-0.0461162	0.0788982	-0.0275894	-0.0319386	gb|AK023732|ens|ENST00000372479|gb|AW751072|thc|THC2483112	chrX:106197532-106197473	106310876	chrX	106310817	RBM41
A_23_P93750	0.0041241	0.00304831	0.609849	0.000414893	0.000693633	0.257516	1.23123	0.300096	1.23123	up	1.49407	0.579246	1.49407	up	-2.8697	-1.5209	2.8697	down	-2.42126	-1.27576	2.42126	down	-1.02385	-0.0340067	1.02385	down	-1.21832	-0.284891	1.21832	down	-1.18994	-0.250885	1.18994	down	0.200248	-1.62075	-0.0998484	-0.378998	-0.344991	-0.0941068	ref|NM_012322|ref|NM_001139499|ref|NM_001130710|ref|NR_024466	chr7:32493410-32493351	32526885	chr7	32526826	LSM5
A_23_P34877	0.0298116	0.570292	0.819487	0.0162875	0.493716	0.540624	-1.06438	-0.0900158	1.06438	down	-1.05999	-0.0840547	1.05999	down	-1.40648	-0.492085	1.40648	down	1.01443	0.0206667	1.01443	up	1.42089	0.506791	1.42089	up	1.24124	0.311788	1.24124	up	-1.14473	-0.195003	1.14473	down	0.0750129	-0.327057	0.165029	0.159068	-0.347723	-0.15272	ref|NM_022768|gb|BC098140|gb|AK022541|gb|AF368064	chr1:110686178-110686237	110884714	chr1	110884655	RBM15
A_32_P214943	0.0206298	0.686401	0.893512	0.0098046	0.618489	0.715125	1.30918	0.388666	1.30918	up	-1.07363	-0.102502	1.07363	down	2.06707	1.04759	2.06707	up	1.14383	0.193867	1.14383	up	-1.2857	-0.362551	1.2857	down	1.13166	0.178444	1.13166	up	1.45498	0.540995	1.45498	up	-0.126056	0.532864	-0.514722	-0.0235541	0.338997	-0.201998	ref|NM_031989|ref|NM_001128914|ref|NM_001098620|ref|NM_001128913	chr12:52135539-52135989	75516359	chr8	75516300	PCBP2
A_23_P152651	0.00419778	0.00348966	0.779413	0.000458828	0.00084467	0.446349	2.12443	1.08708	2.12443	up	2.03131	1.02241	2.03131	up	-1.3753	-0.459744	1.3753	down	-1.36333	-0.447135	1.36333	down	1.05502	0.0772741	1.05502	up	-1.07674	-0.106674	1.07674	down	-1.13599	-0.183948	1.13599	down	1.01812	-0.528707	-0.0689636	-0.00429857	-0.0815726	0.102375	ref|NM_007372|ref|NM_203499|gb|BC093081|ens|ENST00000359353	chr17:59249724-59249783	61896051	chr17	61895992	DDX42
A_24_P147242	0.00114165	0.0115756	2.00357e-05	3.09514e-05	0.00482656	1.76993e-07	1.2154	0.281431	1.2154	up	2.87195	1.52203	2.87195	up	-2.72778	-1.44773	2.72778	down	1.14465	0.194905	1.14465	up	1.32137	0.402035	1.32137	up	1.30052	0.379084	1.30052	up	-1.01604	-0.0229511	1.01604	down	1.21722	-0.511945	0.935785	-0.304815	-0.70685	-0.683899	ref|NM_145893|ref|NM_018723|ref|NM_001142333|ref|NM_145891	chr16:7701397-7701456	7761455	chr16	7761396	A2BP1
A_23_P125815	0.00466476	0.0046626	0.919085	0.000675813	0.00142807	0.7646	2.22857	1.15612	2.22857	up	1.92377	0.943933	1.92377	up	-1.68733	-0.754746	1.68733	down	-1.86257	-0.897294	1.86257	down	1.04946	0.0696403	1.04946	up	-1.02264	-0.032297	1.02264	down	-1.07321	-0.101937	1.07321	down	0.709921	-1.20095	-0.4462	-0.234012	-0.303652	-0.201715	ref|NM_005676|ref|NM_152856|gb|D50912|gb|AK000962	chrX:46930858-46930917	47045973	chrX	47045914	RBM10
A_32_P31633	0.0298116	0.0012993	0.667681	0.0163279	7.94005e-05	0.298829	1.79289	0.842284	1.79289	up	2.13216	1.09231	2.13216	up	-2.58243	-1.36873	2.58243	down	-3.10807	-1.63602	3.10807	down	-1.43129	-0.51732	1.43129	down	-1.43637	-0.522431	1.43637	down	-1.00355	-0.00511092	1.00355	down	0.515732	-1.69528	-0.326551	-0.57658	-0.0592598	-0.0541489	ref|NM_012433|gb|AF130099|ens|ENST00000335508|gb|CR596949	chr2:197965370-197965311	198257125	chr2	198257066	SF3B1
A_23_P45345	0.022568	0.00165991	0.743632	0.0110243	0.000170097	0.400883	1.70012	0.765638	1.70012	up	2.07627	1.054	2.07627	up	-2.76447	-1.467	2.76447	down	-3.03222	-1.60038	3.03222	down	-1.33954	-0.421734	1.33954	down	-1.331	-0.41251	1.331	down	1.00641	0.00922416	1.00641	up	0.487162	-1.74548	-0.278476	-0.566835	-0.145101	-0.154325	ref|NM_014500|ens|ENST00000218364|gb|AK299403|gb|AB209303	chrX:135421882-135421941	135594275	chrX	135594216	HTATSF1
A_23_P148308	0.0380029	0.00767341	0.0136233	0.0221983	0.00289961	0.000625807	1.2863	0.363229	1.2863	up	-1.01517	-0.0217262	1.01517	down	-2.05085	-1.03622	2.05085	down	-3.00994	-1.58973	3.00994	down	-1.12393	-0.168553	1.12393	down	-1.07284	-0.101434	1.07284	down	1.04762	0.0671193	1.04762	up	0.23408	-1.16537	-0.129148	0.255806	0.42436	0.35724	ref|NM_006743|gb|AY203954|gb|AK026664|ens|ENST00000376755	chrX:48320999-48321058	48436114	chrX	48436055	RBM3
A_23_P4909	0.0148436	0.407671	0.56739	0.00587634	0.334924	0.221543	1.40396	0.489501	1.40396	up	-1.03262	-0.0463149	1.03262	down	1.87699	0.908424	1.87699	up	1.45464	0.540661	1.45464	up	1.12354	0.168053	1.12354	up	1.60863	0.685829	1.60863	up	1.43175	0.517776	1.43175	up	0.130466	0.549389	-0.359035	0.176781	0.00872805	-0.509048	ref|NM_003089|gb|CR592978|gb|BC001315|ens|ENST00000221448	chr19:54293772-54296516	49604704	chr19	49604647	SNRNP70
A_24_P338636	0.00114165	0.00113416	0.696778	3.5185e-05	4.27536e-06	0.336121	1.54467	0.627297	1.54467	up	2.77011	1.46994	2.77011	up	-3.53497	-1.8217	3.53497	down	-2.28031	-1.18923	2.28031	down	-1.15683	-0.210177	1.15683	down	-1.4092	-0.494881	1.4092	down	-1.21816	-0.284704	1.21816	down	0.900047	-1.54895	0.27275	-0.569895	-0.359718	-0.0750142	ref|NM_007178|ens|ENST00000025399|gb|AL136691|gb|AK312295	chr12:15945209-15947172	16055905	chr12	16055848	STRAP
A_23_P203255	0.00684687	0.00271136	0.972641	0.00152422	0.000565266	0.933116	-1.03211	-0.0456002	1.03211	down	1.2865	0.363449	1.2865	up	-1.90727	-0.931511	1.90727	down	-1.5278	-0.611452	1.5278	down	-1.06363	-0.0889903	1.06363	down	-1.09649	-0.132899	1.09649	down	-1.0309	-0.043909	1.0309	down	0.225418	-0.660493	0.271018	-0.138031	-0.0490403	-0.00513134	ref|NM_006595|ref|NM_001142931|ref|NM_001142930|ref|NR_024625	chr11:43308688-43313460	115238407	chrX	115238348	API5
A_23_P94009	0.010867	0.0216688	0.0132065	0.00335994	0.0102601	0.000560187	1.14379	0.193818	1.14379	up	-1.01394	-0.0199665	1.01394	down	-2.34298	-1.22834	2.34298	down	-2.8077	-1.48939	2.8077	down	-1.0333	-0.047261	1.0333	down	-1.43719	-0.52325	1.43719	down	-1.39087	-0.475989	1.39087	down	0.140962	-1.2812	-0.0528557	0.160928	0.208189	0.684178	ref|NM_016200|gb|BC045532|ens|ENST00000249299|gb|BC002742	chr7:117619337-117619396	117832160	chr7	117832101	LSM8
A_32_P35311	0.00621198	0.00232952	0.866988	0.00127771	0.000431076	0.65572	2.16216	1.11247	2.16216	up	2.47559	1.30777	2.47559	up	-2.08132	-1.0575	2.08132	down	-1.91221	-0.935243	1.91221	down	-1.05194	-0.0730463	1.05194	down	-1.1835	-0.243058	1.1835	down	-1.12507	-0.170011	1.12507	down	0.76057	-1.4094	-0.351901	-0.547203	-0.474156	-0.304145	ref|NM_004643|ens|ENST00000216727|gb|CR613703|gb|BC010939	chr14:22863025-22863084	70640198	chrX	70640139	PABPN1
A_23_P11286	0.00488291	0.00421068	0.839115	0.000767807	0.00117542	0.593304	1.84889	0.886661	1.84889	up	2.153	1.10635	2.153	up	-1.96367	-0.973553	1.96367	down	-1.63206	-0.706694	1.63206	down	1.03324	0.0471703	1.03324	up	-1.21203	-0.27742	1.21203	down	-1.25231	-0.32459	1.25231	down	0.651422	-1.20879	-0.235239	-0.454928	-0.502098	-0.177508	ref|NM_019597|ref|NM_001032393|ens|ENST00000395130|ens|ENST00000316594	chrX:100555342-100555401	100668745	chrX	100668686	HNRNPH2
A_23_P160862	0.0041241	0.00122151	0.0262253	0.00038767	4.31628e-05	0.00152903	2.37133	1.2457	2.37133	up	1.36099	0.444655	1.36099	up	-1.09766	-0.134435	1.09766	down	-2.02671	-1.01914	2.02671	down	-1.0597	-0.0836622	1.0597	down	-1.07588	-0.105524	1.07588	down	-1.01527	-0.0218616	1.01527	down	0.569712	-0.810419	-0.675983	0.125056	0.208718	0.23058	ref|NM_031844|ref|NM_004501|gb|AF461014|gb|AF068846	chr1:243085350-243084912	43769733	chr14	43769674	HNRNPU
A_24_P74160	0.0298116	0.00113882	0.946508	0.0161176	2.47854e-05	0.836598	1.6872	0.75463	1.6872	up	2.41876	1.27427	2.41876	up	-2.4078	-1.26771	2.4078	down	-2.41719	-1.27333	2.41719	down	-1.43919	-0.525254	1.43919	down	-1.3012	-0.37984	1.3012	down	1.10605	0.145415	1.10605	up	0.683648	-1.3387	-0.0709818	-0.590618	-0.065363	-0.210778	ref|NM_177542|ref|NM_004597|ens|ENST00000391932|ens|ENST00000342669	chr19:50882773-50882714	46190933	chr19	46190874	SNRPD2
A_32_P105195	0.0349415	0.0458609	0.872233	0.0200636	0.0243079	0.672313	-1.03643	-0.0516256	1.03643	down	1.26138	0.335007	1.26138	up	-2.97724	-1.57398	2.97724	down	-2.19677	-1.13538	2.19677	down	1.03668	0.0519642	1.03668	up	1.05791	0.0812185	1.05791	up	1.02048	0.0292543	1.02048	up	0.15659	-1.36576	0.208215	-0.178417	-0.230381	-0.259635	ref|NM_014829|ens|ENST00000354283|thc|THC2468342|thc|THC2646219	chr5:134194377-134194436	134166537	chr5	134166478	DDX46
A_24_P384954	0.0103464	0.00723784	0.014261	0.00297961	0.00267263	0.000680296	2.624	1.39177	2.624	up	1.2094	0.274293	1.2094	up	-1.23688	-0.306711	1.23688	down	-2.31097	-1.2085	2.31097	down	1.16126	0.215688	1.16126	up	-1.39381	-0.479036	1.39381	down	-1.61857	-0.694724	1.61857	down	0.423556	-1.27492	-0.968213	0.149263	-0.066425	0.628299	ref|NM_006775|gb|BC019917|ens|ENST00000361752|ens|ENST00000361758	chr6:163912221-163912280	163992290	chr6	163992231	QKI
A_24_P250335	0.00460888	0.00298273	0.693411	0.000568581	0.000663193	0.323205	1.44211	0.52818	1.44211	up	1.51691	0.601138	1.51691	up	-2.24297	-1.16541	2.24297	down	-2.13996	-1.09758	2.13996	down	-1.00356	-0.00513074	1.00356	down	-1.09587	-0.132077	1.09587	down	-1.09198	-0.126946	1.09198	down	0.327945	-1.36564	-0.200235	-0.273193	-0.268062	-0.141116	ref|NM_004596|ens|ENST00000243563|gb|AK313182|gb|CR607723	chr19:45961386-45962777				SNRPA
A_23_P17163	0.013593	0.0012993	0.166146	0.00509138	6.40601e-05	0.0302006	1.48746	0.572853	1.48746	up	1.76575	0.820284	1.76575	up	-3.40693	-1.76847	3.40693	down	-4.15939	-2.05637	4.15939	down	-1.44927	-0.535328	1.44927	down	-1.74477	-0.803036	1.74477	down	-1.20389	-0.267707	1.20389	down	0.248859	-2.09247	-0.323994	-0.571426	-0.0360972	0.23161	ref|NM_194247|ref|NR_002726|gb|S63912|ens|ENST00000392524	chr2:177792596-177792655	113993644	chr1	113993585	HNRNPA3
A_23_P42997	0.0041241	0.00407358	0.899385	0.000421316	0.00111089	0.721415	1.2505	0.322506	1.2505	up	1.79889	0.847104	1.79889	up	-3.47181	-1.79569	3.47181	down	-2.43148	-1.28184	2.43148	down	-1.00747	-0.0107439	1.00747	down	-1.27642	-0.352098	1.27642	down	-1.26695	-0.341354	1.26695	down	0.403805	-1.71439	0.0812992	-0.443298	-0.432554	-0.0912003	ref|NM_006693|ref|NM_001081559|gb|BC003101|ens|ENST00000292476	chr7:98892630-98892689	99054753	chr7	99054694	CPSF4
A_23_P311616	0.0120443	0.17227	0.866988	0.00400057	0.118398	0.65491	-1.0708	-0.0986834	1.0708	down	-1.32452	-0.40547	1.32452	down	2.78109	1.47565	2.78109	up	1.59845	0.676671	1.59845	up	-1.40658	-0.492193	1.40658	down	-1.25545	-0.328203	1.25545	down	1.12038	0.16399	1.12038	up	-0.301577	1.27276	-0.202893	0.103893	0.596086	0.432096	ref|NM_015167|gb|BC066654|ens|ENST00000344991|ens|ENST00000303996	chr17:72229516-72228158				JMJD6
A_23_P46455	0.00466476	0.00457469	0.014545	0.00063875	0.00136594	0.000719539	1.59267	0.671451	1.59267	up	2.39754	1.26155	2.39754	up	-1.54796	-0.630369	1.54796	down	1.0204	0.0291383	1.0204	up	1.04928	0.069405	1.04928	up	-1.21401	-0.27978	1.21401	down	-1.27384	-0.349185	1.27384	down	0.868949	-0.43287	0.197499	-0.392604	-0.462009	-0.112824	ref|NM_014280|ens|ENST00000263697|gb|CR619944|thc|THC2495888	chr1:28399516-28399457	28526929	chr1	28526870	DNAJC8
A_23_P64083	0.00557431	0.00407358	0.844766	0.000965164	0.00111495	0.614918	2.4204	1.27524	2.4204	up	1.86859	0.901951	1.86859	up	-1.3448	-0.427388	1.3448	down	-1.69166	-0.758436	1.69166	down	1.02971	0.042243	1.02971	up	-1.05583	-0.078374	1.05583	down	-1.0872	-0.120617	1.0872	down	0.684079	-1.01855	-0.591163	-0.217872	-0.260115	-0.139498	ref|NM_006842|gb|BC007610|ens|ENST00000355456|ens|ENST00000322535	chr11:65587771-65592046				SF3B2
A_24_P724040	0.000323147	0.0116357	0.779413	2.49059e-06	0.0048722	0.454358	-1.22412	-0.291749	1.22412	down	1.20186	0.265273	1.20186	up	-3.22147	-1.68772	3.22147	down	-1.86438	-0.898697	1.86438	down	1.17446	0.232	1.17446	up	-1.22706	-0.295204	1.22706	down	-1.44113	-0.527204	1.44113	down	0.0991938	-1.29678	0.390943	-0.166079	-0.398079	0.129125	ref|NM_003092|ref|NM_198220|ens|ENST00000377943|ens|ENST00000246071	chr20:16667540-16669021	149433401	chr6	149433342	SNRPB2
A_23_P34930	0.031958	0.00399878	0.40069	0.0177293	0.00105268	0.122582	1.35329	0.436472	1.35329	up	1.74033	0.799358	1.74033	up	-1.72569	-0.787172	1.72569	down	-1.50236	-0.587235	1.50236	down	-1.11957	-0.162948	1.11957	down	1.13644	0.184518	1.13644	up	1.27232	0.347466	1.27232	up	0.673554	-0.550091	0.237082	-0.125804	0.0371445	-0.310322	ref|NM_005872|ens|ENST00000369541|gb|CR624669|gb|AB020623	chr1:114912149-114912090	115110626	chr1	115110567	BCAS2
A_24_P824592	0.00597696	0.730599	0.696778	0.00107068	0.66864	0.339451	-1.10803	-0.148001	1.10803	down	-1.03901	-0.0552084	1.03901	down	2.81528	1.49328	2.81528	up	1.3027	0.381505	1.3027	up	-2.30468	-1.20457	2.30468	down	1.59825	0.676489	1.59825	up	3.68345	1.88106	3.68345	up	-0.796257	0.845024	-0.648256	-0.741048	0.463519	-1.41754	ref|NM_002139|ens|ENST00000340396|ens|ENST00000320676|gb|AY464692	chrX:135785328-135785182	82517067	chr11	82517008	RBMX
A_23_P77776	0.0388905	0.00446619	0.919085	0.0228121	0.0013222	0.76226	1.65519	0.726993	1.65519	up	1.95252	0.96534	1.95252	up	-2.0654	-1.04642	2.0654	down	-2.11487	-1.08057	2.11487	down	-1.2079	-0.272498	1.2079	down	-1.26542	-0.339617	1.26542	down	-1.04762	-0.0671193	1.04762	down	0.648628	-1.12478	-0.0783655	-0.316712	-0.0442138	0.0229055	ref|NM_003016|gb|AK092489|ens|ENST00000392485|ens|ENST00000359995	chr17:72242255-72242196	74730660	chr17	74730601	SFRS2
A_32_P218989	0.0104112	0.00317112	0.000651127	0.00307185	0.00073086	1.61056e-05	1.84876	0.886555	1.84876	up	1.08784	0.121471	1.08784	up	-2.87748	-1.52481	2.87748	down	-5.7241	-2.51705	5.7241	down	-1.17053	-0.22716	1.17053	down	-2.08581	-1.0606	2.08581	down	-1.78194	-0.833445	1.78194	down	0.0353128	-2.37605	-0.851242	-0.0861586	0.141001	0.974446	ref|NM_004559|ens|ENST00000321358|gb|CR591111|gb|CR595367	chr1:42940342-42940401	35971206	chr9	35971147	YBX1
A_23_P256804	0.0329829	0.00224998	0.839115	0.0185311	0.000385598	0.59124	1.73785	0.797305	1.73785	up	2.57371	1.36385	2.57371	up	-2.4997	-1.32176	2.4997	down	-2.22242	-1.15213	2.22242	down	-1.31669	-0.39692	1.31669	down	-1.27401	-0.349375	1.27401	down	1.0335	0.0475449	1.0335	up	0.607848	-1.51121	-0.189456	-0.756001	-0.359081	-0.406626	ref|NM_005701|ref|NM_001042581|ref|NM_001042588|ens|ENST00000371091	chr15:73677562-73677503	75890507	chr15	75890448	SNUPN
A_24_P252057	0.00821358	0.109733	0.696778	0.00211072	0.0670805	0.329151	-1.22359	-0.291126	1.22359	down	1.09694	0.133482	1.09694	up	-2.14736	-1.10256	2.14736	down	-1.58296	-0.662625	1.58296	down	1.01068	0.0153307	1.01068	up	-1.28092	-0.357185	1.28092	down	-1.29461	-0.372515	1.29461	down	-0.0145979	-0.826035	0.276528	-0.14808	-0.16341	0.209105	ref|NM_153020|gb|AY547318|gb|AK095016|ens|ENST00000379052	chr6:17392871-17399974				RBM24
A_23_P164718	0.00433596	0.00583687	0.436946	0.000496178	0.00194906	0.144362	1.36646	0.450443	1.36646	up	1.20458	0.268533	1.20458	up	-1.82458	-0.867567	1.82458	down	-1.94758	-0.961681	1.94758	down	1.06275	0.0877957	1.06275	up	1.15462	0.207414	1.15462	up	1.08645	0.119618	1.08645	up	0.331106	-0.986904	-0.119337	0.0625726	-0.0252231	-0.144841	ref|NM_004596|ens|ENST00000243563|gb|AK313182|gb|CR607723	chr19:45961366-45962757	41269582	chr19	41269526	SNRPA
A_24_P149645	0.00821358	0.0021449	0.624421	0.00213941	0.000342919	0.270244	2.31853	1.21321	2.31853	up	1.99121	0.993642	1.99121	up	-2.29564	-1.1989	2.29564	down	-3.01184	-1.59065	3.01184	down	-1.12676	-0.172181	1.12676	down	-1.06101	-0.0854425	1.06101	down	1.06197	0.0867384	1.06197	up	0.665527	-1.74658	-0.547683	-0.328116	-0.155935	-0.242673	ref|NM_014281|ref|NM_001136033|ref|NM_078480|gb|BC011265	chr8:144970833-144970774	144898845	chr8	144898786	PUF60
A_24_P265162	0.041141	0.105651	0.144836	0.0244956	0.0636522	0.0225186	-1.81668	-0.861308	1.81668	down	-1.28586	-0.362734	1.28586	down	2.60914	1.38357	2.60914	up	3.25457	1.70247	3.25457	up	-1.13263	-0.179678	1.13263	down	2.43292	1.28269	2.43292	up	2.7556	1.46237	2.7556	up	-0.940054	1.30483	-0.0787464	-0.57732	-0.397642	-1.86001	ref|NM_030917|ref|NM_001134938|ref|NM_001134937|gb|AL136910	chr4:53951961-53952020	54257263	chr4	54257204	FIP1L1
A_23_P13033	0.0110998	0.0287683	0.928508	0.00359516	0.0140792	0.807113	1.89366	0.921181	1.89366	up	1.55702	0.638791	1.55702	up	-1.45628	-0.542284	1.45628	down	-1.68711	-0.754556	1.68711	down	1.0498	0.0701178	1.0498	up	1.1874	0.247805	1.1874	up	1.13107	0.177687	1.13107	up	0.605132	-0.858333	-0.316049	-0.0336592	-0.103777	-0.281464	ref|NM_002896|gb|BC032735|ens|ENST00000408993|ens|ENST00000409406	chr11:66168062-66168121	66411545	chr11	66411486	RBM4
A_23_P80321	0.0158736	0.00160699	0.120351	0.00666052	0.000153317	0.0142465	1.81598	0.860752	1.81598	up	1.48707	0.572473	1.48707	up	-2.26789	-1.18135	2.26789	down	-3.43899	-1.78198	3.43899	down	-1.24173	-0.312356	1.24173	down	-1.19668	-0.259032	1.19668	down	1.03765	0.0533239	1.03765	up	0.274773	-1.76733	-0.585979	-0.2977	0.0146564	-0.0386676	ref|NM_021974|ens|ENST00000215960|gb|AK311831|gb|CR457021	chr22:36693115-36693628				POLR2F
A_23_P312344	0.0448669	0.549968	0.739541	0.0272689	0.471719	0.395903	1.08003	0.111073	1.08003	up	-1.03553	-0.0503759	1.03553	down	-1.2967	-0.374841	1.2967	down	-1.22981	-0.298436	1.22981	down	1.17924	0.237854	1.17924	up	1.1593	0.213254	1.1593	up	-1.0172	-0.0246009	1.0172	down	0.123099	-0.362816	0.0120258	0.173474	-0.0643799	-0.039779	ref|NM_016196|ens|ENST00000261741|ens|ENST00000392561|gb|AL117547	chr12:112744835-112744776	114260452	chr12	114260393	RBM19
A_23_P163006	0.0101673	0.00113882	0.176249	0.00289212	3.05012e-05	0.0326964	1.95492	0.967109	1.95492	up	1.85694	0.892925	1.85694	up	-3.44543	-1.78468	3.44543	down	-4.97535	-2.3148	4.97535	down	-1.37167	-0.45593	1.37167	down	-1.3085	-0.387914	1.3085	down	1.04827	0.0680164	1.04827	up	0.38888	-2.36291	-0.578229	-0.504045	-0.048115	-0.116131	ref|NM_031314|ref|NM_001077442|ref|NM_004500|ref|NM_001077443	chr14:20749071-20749012	21679231	chr14	21679172	HNRNPC
A_24_P82074	0.0157306	0.170617	0.640698	0.00634991	0.116419	0.282994	-1.95945	-0.970449	1.95945	down	-2.72958	-1.44868	2.72958	down	2.91728	1.54462	2.91728	up	1.43108	0.517101	1.43108	up	-1.46337	-0.54929	1.46337	down	1.04823	0.0679595	1.04823	up	1.53395	0.617249	1.53395	up	-1.51614	0.998929	-0.545693	-0.0674621	0.481828	-0.135422	ref|NM_017437|ens|ENST00000298875|gb|AB037788|thc|THC2491793	chr14:91699461-91699520	92629767	chr14	92629708	CPSF2
A_23_P98310	0.0061304	0.0150241	0.99553	0.00121308	0.00663609	0.990253	1.33884	0.42098	1.33884	up	1.68073	0.749086	1.68073	up	-2.51025	-1.32783	2.51025	down	-1.86428	-0.89862	1.86428	down	1.0726	0.101106	1.0726	up	-1.13818	-0.186732	1.13818	down	-1.22081	-0.287838	1.22081	down	0.476868	-1.27194	0.0558884	-0.272218	-0.373324	-0.0854864	ref|NM_001326|gb|BC040331|ens|ENST00000323959|gb|AK294204	chr11:33062860-33062801	33106284	chr11	33106225	CSTF3
A_24_P940921	0.0157306	0.0518991	0.919689	0.00648758	0.0279708	0.78424	1.39309	0.478292	1.39309	up	2.6704	1.41706	2.6704	up	-4.14271	-2.05057	4.14271	down	-2.10064	-1.07083	2.10064	down	1.02881	0.0409802	1.02881	up	-1.9341	-0.951662	1.9341	down	-1.98983	-0.992642	1.98983	down	0.460515	-2.06835	-0.017777	-0.956543	-0.997523	-0.00488071	ref|NM_015046|ens|ENST00000372169|ens|ENST00000224140|ens|ENST00000393220	chr9:134126843-134126784	135137022	chr9	135136963	SETX
A_23_P19543	0.0053061	0.00197829	0.179845	0.000890599	0.000293324	0.0349522	1.48432	0.569803	1.48432	up	2.5763	1.3653	2.5763	up	-2.59438	-1.37539	2.59438	down	-1.59346	-0.67216	1.59346	down	-1.06604	-0.0922669	1.06604	down	-1.09221	-0.127246	1.09221	down	-1.02454	-0.0349792	1.02454	down	0.902542	-1.04265	0.332739	-0.462756	-0.370489	-0.33551	ref|NM_003137|gb|BC038292|ens|ENST00000373821|ens|ENST00000346162	chr6:35908935-35908876	35800957	chr6	35800898	SRPK1
A_23_P35645	0.0110998	0.00113882	0.579577	0.00356939	3.32714e-05	0.23045	1.40642	0.492027	1.40642	up	2.09013	1.06359	2.09013	up	-4.2501	-2.0875	4.2501	down	-4.19422	-2.0684	4.19422	down	-1.4666	-0.552471	1.4666	down	-1.51245	-0.596888	1.51245	down	-1.03127	-0.0444167	1.03127	down	0.331813	-2.24771	-0.160215	-0.731781	-0.17931	-0.134893	ref|NM_032905|ens|ENST00000379888|ens|ENST00000372795|gb|AF542550	chr10:6198621-6198680	6158674	chr10	6158615	RBM17
A_24_P25054	0.010622	0.00182281	0.109761	0.00326404	0.000241722	0.0112476	2.88955	1.53085	2.88955	up	1.7469	0.804798	1.7469	up	-1.61784	-0.694069	1.61784	down	-2.87304	-1.52258	2.87304	down	-1.0736	-0.102462	1.0736	down	-1.546	-0.628538	1.546	down	-1.44001	-0.526076	1.44001	down	0.675559	-1.54936	-0.855287	-0.129239	-0.0267775	0.499298	ref|NM_001011724|ref|NM_001011725|ref|NM_002136|ref|NR_002944	chr13:52115117-52115176	53217175	chr13	53217116	HNRNPA1L2
A_23_P104676	0.00449258	0.00421068	0.866988	0.000539745	0.00117228	0.657134	1.46127	0.54722	1.46127	up	1.81512	0.860066	1.81512	up	-2.62204	-1.39069	2.62204	down	-2.10546	-1.07414	2.10546	down	1.00257	0.00370541	1.00257	up	-1.31538	-0.39548	1.31538	down	-1.31876	-0.399185	1.31876	down	0.412902	-1.52501	-0.134319	-0.447164	-0.45087	-0.0516849	ref|NM_005877|ref|NM_001005409|ens|ENST00000215793|gb|CR610639	chr22:29060385-29060326	30730385	chr22	30730326	SF3A1
A_23_P421563	0.0142247	0.00436351	0.454649	0.0055039	0.00126997	0.154227	1.67917	0.747745	1.67917	up	1.65099	0.723333	1.65099	up	-2.06408	-1.0455	2.06408	down	-2.29874	-1.20085	2.29874	down	-1.095	-0.130937	1.095	down	-1.39175	-0.476901	1.39175	down	-1.271	-0.345963	1.271	down	0.363078	-1.43016	-0.384667	-0.360255	-0.229318	0.116645	ref|NM_014463|ens|ENST00000306024|gb|BC007055|gb|AF182289	chr3:14214691-14214750	14239746	chr3	14239687	LSM3
A_32_P42197	0.0100915	0.0012993	0.429125	0.00284833	8.03949e-05	0.137987	1.61175	0.688629	1.61175	up	2.16304	1.11306	2.16304	up	-3.85163	-1.94547	3.85163	down	-4.02963	-2.01065	4.02963	down	-1.40406	-0.489609	1.40406	down	-1.82346	-0.866679	1.82346	down	-1.2987	-0.377071	1.2987	down	0.303832	-2.33027	-0.384797	-0.809226	-0.319617	0.0574533	ref|NM_031157|ref|NM_002136|gb|CR624350|gb|CR626448	chr12:52965045-52965104	55753909	chr16	55753850	HNRNPA1
A_23_P142018	0.0124726	0.0502597	0.919689	0.00425304	0.0269946	0.791278	1.92841	0.94741	1.92841	up	1.5452	0.627797	1.5452	up	-1.38045	-0.465138	1.38045	down	-1.56931	-0.650131	1.56931	down	1.0978	0.13462	1.0978	up	1.13018	0.176556	1.13018	up	1.02949	0.041936	1.02949	up	0.513869	-0.898678	-0.433541	-0.113927	-0.248547	-0.290483	ref|NM_015629|gb|AK098547|gb|AF308303|ens|ENST00000321030	chr19:59326641-59326700	54634888	chr19	54634829	PRPF31
A_23_P114155	0.0174272	0.00180459	0.456323	0.00754926	0.000228252	0.157214	2.1315	1.09187	2.1315	up	1.62672	0.701967	1.62672	up	-1.56546	-0.64659	1.56546	down	-2.59052	-1.37324	2.59052	down	-1.26291	-0.33675	1.26291	down	1.11515	0.157241	1.11515	up	1.40834	0.493991	1.40834	up	0.497811	-1.24065	-0.594059	-0.204156	0.132594	-0.361397	ref|NM_015698|ens|ENST00000156109|ens|ENST00000327905|ens|ENST00000376346	chrX:48857458-48857399	48970514	chrX	48970455	GPKOW
A_32_P157192	0.023458	0.0551897	0.839115	0.011729	0.0300326	0.5977	1.5252	0.608995	1.5252	up	1.38351	0.468331	1.38351	up	-1.23912	-0.309312	1.23912	down	-1.2308	-0.299597	1.2308	down	1.10986	0.150379	1.10986	up	-1.20846	-0.273166	1.20846	down	-1.34122	-0.423545	1.34122	down	0.387317	-0.53099	-0.221678	-0.0810141	-0.231393	0.192152	ref|NM_014280|gb|BC033159|ens|ENST00000263697|gb|CR456900	chr1:28409123-28407506	136455746	chr3	136455687	DNAJC8
A_23_P90463	0.00350862	0.00253304	0.217637	0.000263618	0.000490389	0.0515253	1.67806	0.746792	1.67806	up	1.56458	0.645776	1.56458	up	-3.06803	-1.61731	3.06803	down	-3.25695	-1.70352	3.25695	down	1.01032	0.0148059	1.01032	up	-1.26237	-0.336138	1.26237	down	-1.27539	-0.350944	1.27539	down	0.34095	-2.02315	-0.405842	-0.304826	-0.319632	0.0313117	ref|NM_016199|ens|ENST00000252622|gb|BC018621|gb|AF182293	chr19:2272602-2272543	2321602	chr19	2321543	LSM7
A_24_P188447	0.0291563	0.182235	1.94252e-07	0.0157114	0.126534	1.37281e-09	1.76097	0.816371	1.76097	up	8.86784	3.14858	8.86784	up	-2.32239	-1.21561	2.32239	down	3.03258	1.60055	3.03258	up	1.39856	0.483946	1.39856	up	2.29924	1.20116	2.29924	up	1.644	0.71721	1.644	up	2.05838	0.0263973	1.24201	-1.0902	-1.57415	-2.29136	ref|NM_021952|gb|AY033996|gb|AY033995|gb|AY033998	chr1:50439138-50439197	50666610	chr1	50666551	ELAVL4
A_24_P159181	0.0148436	0.0132088	0.590964	0.00592697	0.00564757	0.245365	1.87854	0.909613	1.87854	up	2.65321	1.40774	2.65321	up	-2.07328	-1.05191	2.07328	down	-1.45667	-0.542673	1.45667	down	1.00773	0.0111121	1.00773	up	-1.34486	-0.427452	1.34486	down	-1.35525	-0.438564	1.35525	down	0.71669	-1.24483	-0.192923	-0.69105	-0.702162	-0.263598	ref|NM_005707|ens|ENST00000380204|ens|ENST00000204549|gb|AF083930	chr15:63208507-63208448	65421454	chr15	65421395	PDCD7
A_23_P374288	0.0041241	0.00180459	0.187961	0.000437184	0.000223983	0.042175	1.49741	0.582466	1.49741	up	1.3954	0.480675	1.3954	up	-2.11537	-1.08091	2.11537	down	-2.35749	-1.23725	2.35749	down	-1.03854	-0.0545509	1.03854	down	-1.16762	-0.223574	1.16762	down	-1.1243	-0.169023	1.1243	down	0.352153	-1.31122	-0.230314	-0.128523	-0.0739718	0.0950509	ref|NM_007359|gb|BC044656|ens|ENST00000394114|ens|ENST00000264645	chr17:35581538-35581597	38328071	chr17	38328012	CASC3
A_23_P258071	0.00466476	0.0012993	0.470712	0.0006313	5.8231e-05	0.165498	1.66786	0.737998	1.66786	up	2.41973	1.27484	2.41973	up	-2.30621	-1.20552	2.30621	down	-1.77255	-0.825828	1.77255	down	-1.11508	-0.15715	1.11508	down	-1.11903	-0.162248	1.11903	down	-1.00354	-0.00509775	1.00354	down	0.794046	-1.14948	0.0560483	-0.480798	-0.323648	-0.31855	ref|NM_006978|ens|ENST00000371442|gb|CR595882|gb|CR608070	chrX:118888607-118888548	119004579	chrX	119004520	RNF113A
A_23_P15511	0.0164099	0.00182281	0.547163	0.00698725	0.00024583	0.210745	1.97282	0.980257	1.97282	up	2.14589	1.10158	2.14589	up	-2.87238	-1.52224	2.87238	down	-3.42172	-1.77472	3.42172	down	-1.29576	-0.373794	1.29576	down	-1.48167	-0.567222	1.48167	down	-1.14348	-0.193428	1.14348	down	0.565058	-1.93744	-0.415199	-0.536518	-0.162724	0.0307046	ref|NM_004396|gb|BX571764|ens|ENST00000225792|gb|AB451382	chr17:59926806-59926747	62496344	chr17	62496285	DDX5
A_32_P402521	0.00394081	0.00253678	0.716186	0.000341165	0.000498193	0.381156	2.24789	1.16857	2.24789	up	2.26629	1.18033	2.26629	up	-1.66517	-0.735668	1.66517	down	-1.63204	-0.706679	1.63204	down	1.01201	0.0172261	1.01201	up	1.04001	0.0565911	1.04001	up	1.02766	0.039365	1.02766	up	1.01222	-0.892015	-0.156346	-0.168109	-0.185335	-0.2247	ref|NM_006445|gb|BC000579|ens|ENST00000304992|ens|ENST00000311858	chr17:1501177-1500967				PRPF8
A_23_P131626	0.0201208	0.0012993	0.284156	0.00934875	7.91885e-05	0.0738004	1.63631	0.710449	1.63631	up	1.61353	0.690225	1.61353	up	-2.06526	-1.04632	2.06526	down	-2.65731	-1.40997	2.65731	down	-1.26876	-0.34342	1.26876	down	-1.27368	-0.348998	1.27368	down	-1.00387	-0.00557819	1.00387	down	0.398967	-1.35781	-0.311482	-0.291257	0.0521622	0.0577404	ref|NM_014014|gb|AK024391|gb|AY572488|ens|ENST00000323853	chr2:96304461-96304402	96940734	chr2	96940675	SNRNP200
A_23_P200216	0.00661447	0.00565945	0.903607	0.00146079	0.00184913	0.731066	1.0732	0.101918	1.0732	up	1.8604	0.895616	1.8604	up	-2.65899	-1.41088	2.65899	down	-1.75351	-0.810249	1.75351	down	-1.14319	-0.193068	1.14319	down	-1.58992	-0.668952	1.58992	down	-1.39077	-0.475884	1.39077	down	0.397156	-1.11564	0.295238	-0.49846	-0.305392	0.170492	ref|NM_002370|ens|ENST00000371466|ens|ENST00000371470|gb|AK312113	chr1:53465393-53465334	53692805	chr1	53692746	MAGOH
A_23_P377616	0.0489236	0.103473	0.696778	0.030426	0.0621568	0.334285	1.60097	0.678948	1.60097	up	1.34785	0.430663	1.34785	up	-1.69163	-0.758412	1.69163	down	-1.89186	-0.919806	1.89186	down	1.06208	0.0868916	1.06208	up	1.00962	0.013819	1.00962	up	-1.05195	-0.0730726	1.05195	down	0.211771	-1.22559	-0.467178	-0.218893	-0.305784	-0.232712	ref|NR_023312|ref|NR_023313|gb|AK128423|gb|AK094781	chr19:1225007-1225066	1274066	chr19	1274007	CIRBP
A_23_P390343	0.0202632	0.170617	0.175321	0.0095946	0.116508	0.0322144	1.58284	0.66252	1.58284	up	1.06254	0.0875195	1.06254	up	5.12781	2.35834	5.12781	up	3.94979	1.98178	3.94979	up	1.14745	0.198436	1.14745	up	2.20588	1.14136	2.20588	up	1.92242	0.94292	1.92242	up	-0.408157	1.28766	-1.07068	-0.495677	-0.694113	-1.63703	ref|NM_024612|gb|BC024187|ens|ENST00000251241|gb|DQ890909	chr17:55039185-55039244	57684462	chr17	57684403	DHX40
A_32_P63913	0.0238923	0.00677789	0.856099	0.0120055	0.00239501	0.633665	1.69498	0.761269	1.69498	up	1.84294	0.882013	1.84294	up	-1.51817	-0.602336	1.51817	down	-1.49674	-0.581822	1.49674	down	-1.07194	-0.100229	1.07194	down	-1.11722	-0.159907	1.11722	down	-1.04223	-0.0596778	1.04223	down	0.648558	-0.715048	-0.112712	-0.233455	-0.133226	-0.0735478	ref|NM_006802|ens|ENST00000373019|gb|DQ891120|gb|EU176559	chr1:38206332-38198405	123468814	chr11	123468755	SF3A3
A_24_P389517	0.0308337	0.00767341	0.430334	0.0169695	0.00292247	0.139897	2.16729	1.11589	2.16729	up	1.71694	0.779837	1.71694	up	-1.64016	-0.713837	1.64016	down	-2.24527	-1.16689	2.24527	down	-1.08447	-0.116995	1.08447	down	-1.3451	-0.427712	1.3451	down	-1.24032	-0.310717	1.24032	down	0.455191	-1.37454	-0.660702	-0.324646	-0.207651	0.103066	ref|NM_031262|ref|NM_002140|ref|NM_031263|ens|ENST00000360384	chr9:85775520-85775056	136956933	chr2	136956874	HNRNPK
A_32_P38136	0.0433076	0.00197829	0.00882492	0.0261682	0.000297163	0.000343018	1.36674	0.45074	1.36674	up	1.24901	0.320786	1.24901	up	-3.44805	-1.78578	3.44805	down	-6.2506	-2.64399	6.2506	down	-1.65664	-0.728261	1.65664	down	-2.00796	-1.00573	2.00796	down	-1.21207	-0.277473	1.21207	down	0.0442477	-2.19227	-0.406493	-0.276538	0.451723	0.729195	ref|NM_002568|gb|Y00345|gb|AK127880|ens|ENST00000318607	chr8:101785744-101784748	64217697	chr12	64217638	PABPC1
A_23_P323166	0.0401244	0.00549655	0.919085	0.0237486	0.00177715	0.754395	1.9362	0.953231	1.9362	up	1.89771	0.924258	1.89771	up	-1.77749	-0.829839	1.77749	down	-2.18048	-1.12464	2.18048	down	-1.20233	-0.265833	1.20233	down	1.00024	0.000351757	1.00024	up	1.20262	0.266185	1.20262	up	0.553762	-1.22931	-0.399469	-0.370496	-0.104663	-0.370848	ref|NM_016333|ens|ENST00000301740|ens|ENST00000382301|ens|ENST00000382300	chr16:2761189-2761248	2821247	chr16	2821188	SRRM2
A_23_P364056	0.00821358	0.133772	0.135501	0.00209262	0.0867389	0.0186733	1.03627	0.0513943	1.03627	up	1.81682	0.861417	1.81682	up	-1.95371	-0.966215	1.95371	down	-1.01181	-0.0169339	1.01181	down	1.10134	0.139258	1.10134	up	-1.32635	-0.407458	1.32635	down	-1.46076	-0.546716	1.46076	down	0.512815	-0.504794	0.46142	-0.348603	-0.48786	0.0588556	ref|NM_001011724|ens|ENST00000342657|gb|AK123081|gb|AK094423	chr13:52101428-52101487	20142886	chr13	20142827	HNRNPA1L2
A_32_P200165	0.033815	0.0088303	7.82029e-05	0.0191778	0.00349468	8.29006e-07	1.64098	0.714562	1.64098	up	3.27325	1.71072	3.27325	up	-1.53688	-0.620008	1.53688	down	1.1747	0.232298	1.1747	up	-1.10485	-0.143857	1.10485	down	1.04697	0.0662235	1.04697	up	1.15675	0.21008	1.15675	up	1.02289	-0.311682	0.308327	-0.687836	-0.543979	-0.75406	ref|NM_001419|ens|ENST00000407627|gb|AK096659|gb|AL713686	chr19:7930269-7930210	8024269	chr19	8024210	ELAVL1
A_32_P193646	0.00608081	0.00958054	0.18149	0.00118459	0.00384237	0.0370559	1.90935	0.933082	1.90935	up	1.24464	0.315731	1.24464	up	-1.02847	-0.0404939	1.02847	down	-1.55091	-0.633112	1.55091	down	1.01729	0.0247322	1.01729	up	1.06134	0.0858925	1.06134	up	1.0433	0.0611603	1.0433	up	0.474469	-0.499107	-0.458613	0.158737	0.134005	0.0728448	ref|NM_002139|gb|AK096015|ens|ENST00000320676|gb|CR616933	chrX:135783293-135783275	30690569	chr9	30690510	RBMX
A_24_P791515	0.00724565	0.00462836	0.222025	0.0016642	0.00140264	0.0529565	1.98335	0.987943	1.98335	up	1.57335	0.653836	1.57335	up	-1.93927	-0.955515	1.93927	down	-2.40796	-1.26781	2.40796	down	1.01523	0.0218128	1.01523	up	-1.35007	-0.433037	1.35007	down	-1.37064	-0.45485	1.37064	down	0.354454	-1.589	-0.633489	-0.299382	-0.321195	0.133655	ref|NM_006372|gb|AY034482|gb|AF155568|ens|ENST00000355238	chr6:86385841-86385782	86329122	chr6	86329063	SYNCRIP
A_23_P11664	0.00800743	0.00184803	0.819487	0.00200893	0.000255863	0.553082	1.5782	0.658284	1.5782	up	2.06362	1.04518	2.06362	up	-3.01606	-1.59267	3.01606	down	-2.70971	-1.43814	2.70971	down	-1.17476	-0.232367	1.17476	down	-1.36456	-0.448437	1.36456	down	-1.16157	-0.21607	1.16157	down	0.524227	-1.72672	-0.134057	-0.520951	-0.288584	-0.0725136	ref|NM_004768|gb|BC040436|gb|AL832279|ens|ENST00000370951	chr1:70489082-70489141	70716553	chr1	70716494	SFRS11
A_23_P257335	0.00138082	0.00200228	0.135501	7.07734e-05	0.000307771	0.018469	2.19814	1.13629	2.19814	up	2.82686	1.4992	2.82686	up	-1.92648	-0.945966	1.92648	down	-1.40971	-0.4954	1.40971	down	1.06264	0.0876505	1.06264	up	1.09572	0.131878	1.09572	up	1.03113	0.0442275	1.03113	up	1.14793	-0.93432	0.0116461	-0.351269	-0.43892	-0.483147	ref|NM_006558|ens|ENST00000355849|gb|DQ890886|gb|DQ894041	chr8:136688408-136726488				KHDRBS3
A_24_P945181	0.0202547	0.597763	0.990052	0.00949537	0.529115	0.978596	-1.81723	-0.861737	1.81723	down	-1.10464	-0.143579	1.10464	down	-3.05568	-1.6115	3.05568	down	-1.28435	-0.361041	1.28435	down	1.44623	0.532297	1.44623	up	-1.17868	-0.237171	1.17868	down	-1.70464	-0.769467	1.70464	down	-0.309713	-1.05947	0.552025	-0.166133	-0.69843	0.0710372	ref|NM_013286|gb|AL831838|ens|ENST00000323686|thc|THC2658477	chr3:51409288-51409347	51434307	chr3	51434248	RBM15B
A_23_P165280	0.00358467	0.334728	0.18149	0.000278667	0.260666	0.0357081	3.16434	1.6619	3.16434	up	1.76705	0.821344	1.76705	up	2.01209	1.0087	2.01209	up	1.69229	0.758978	1.69229	up	1.50612	0.590841	1.50612	up	1.69619	0.762301	1.69619	up	1.1262	0.17146	1.1262	up	0.938009	0.284801	-0.723894	0.116665	-0.474176	-0.645636	ref|NM_002695|ens|ENST00000215587|gb|AK312625|gb|AK295975	chr19:1041116-1040933	109920769	chr11	109920710	POLR2E
A_23_P37137	0.00121571	0.00113416	0.52421	4.72536e-05	1.60306e-05	0.198414	2.32426	1.21677	2.32426	up	1.95397	0.966407	1.95397	up	-2.12404	-1.08681	2.12404	down	-2.63065	-1.39542	2.63065	down	-1.0412	-0.0582491	1.0412	down	-1.0927	-0.127894	1.0927	down	-1.04946	-0.0696445	1.04946	down	0.745542	-1.55804	-0.471227	-0.220866	-0.162617	-0.0929721	ref|NM_014280|gb|BC033159|ens|ENST00000263697|gb|CR590514	chr1:28400041-28399982	28527454	chr1	28527395	DNAJC8
A_23_P165247	0.00114165	0.0518991	0.770426	3.63069e-05	0.0280821	0.431493	1.09955	0.136909	1.09955	up	1.8603	0.895539	1.8603	up	-7.01123	-2.80967	7.01123	down	-2.83388	-1.50278	2.83388	down	1.46232	0.548261	1.46232	up	-2.09859	-1.06942	2.09859	down	-3.06881	-1.61768	3.06881	down	0.170557	-2.77602	0.0336472	-0.724982	-1.27324	0.344437	ref|NM_170711|ref|NM_018959|gb|AK128682|ens|ENST00000336761	chr19:1386198-1386257	1435257	chr19	1435198	DAZAP1
A_23_P16423	0.000873715	0.0104515	0.161654	1.69803e-05	0.00424058	0.0270074	1.13177	0.178578	1.13177	up	2.26373	1.1787	2.26373	up	-3.22214	-1.68802	3.22214	down	-1.3471	-0.429861	1.3471	down	1.19585	0.258035	1.19585	up	-1.26917	-0.343882	1.26917	down	-1.51773	-0.601917	1.51773	down	0.673059	-1.19354	0.494481	-0.505643	-0.763678	-0.161761	gb|AL390151|thc|THC2471498	chr19:3995793-3995734	4044793	chr19	4044734	ZBTB7A
A_23_P105519	0.0011505	0.00160256	0.696778	4.06536e-05	0.00014843	0.332576	1.17546	0.233225	1.17546	up	1.3476	0.430396	1.3476	up	-2.47902	-1.30977	2.47902	down	-2.08277	-1.0585	2.08277	down	1.03821	0.0540979	1.03821	up	-1.00967	-0.0138839	1.00967	down	-1.04825	-0.0679817	1.04825	down	0.274688	-1.26831	0.0414627	-0.155708	-0.209806	-0.141824	ref|NM_016312|ref|NR_003558|ens|ENST00000261167|gb|AK297410	chr12:14831201-14831142	30093877	chr18	30093818	WBP11
A_23_P200186	0.0482082	0.0109423	0.115296	0.0298107	0.00450453	0.0125542	1.75772	0.813706	1.75772	up	1.19835	0.261047	1.19835	up	1.00621	0.0089274	1.00621	up	-1.43775	-0.523813	1.43775	down	1.0139	0.0199184	1.0139	up	-1.1862	-0.246351	1.1862	down	-1.20269	-0.26627	1.20269	down	0.230908	-0.57387	-0.582797	-0.0301389	-0.0500572	0.216213	ref|NM_032864|ens|ENST00000257181|ens|ENST00000362083|gb|BC000777	chr1:52654936-52654995	52882407	chr1	52882348	PRPF38A
A_23_P212073	0.00157717	0.056539	0.53398	8.63819e-05	0.0308667	0.20378	-2.3543	-1.2353	2.3543	down	-3.54954	-1.82763	3.54954	down	3.70669	1.89013	3.70669	up	1.36317	0.446968	1.36317	up	-1.80354	-0.850828	1.80354	down	1.38712	0.472087	1.38712	up	2.50171	1.32292	2.50171	up	-2.04817	1.07726	-0.812874	-0.22054	0.630289	-0.692627	ref|NM_207296|ref|NM_207297|ref|NM_207292|ref|NM_021038	chr3:153633366-153645786				MBNL1
A_24_P390070	0.00138082	0.00253678	0.819487	7.31886e-05	0.000505283	0.549864	2.7132	1.44	2.7132	up	2.25263	1.17161	2.25263	up	-1.36587	-0.449819	1.36587	down	-1.4906	-0.57589	1.4906	down	1.10367	0.142312	1.10367	up	1.02408	0.0343259	1.02408	up	-1.07772	-0.107986	1.07772	down	1.13821	-0.751607	-0.301787	-0.0334045	-0.175717	-0.0677303	ref|NM_003769|ens|ENST00000229390|gb|BC093973|gb|BC093971	chr12:119387942-119387883	120903559	chr12	120903500	SFRS9
A_24_P194260	0.00284848	0.00144542	0.911814	0.00019124	0.000114918	0.742661	1.44496	0.531033	1.44496	up	2.00385	1.00278	2.00385	up	-2.19285	-1.13281	2.19285	down	-1.67864	-0.747294	1.67864	down	-1.06159	-0.0862268	1.06159	down	-1.47003	-0.555845	1.47003	down	-1.38474	-0.469618	1.38474	down	0.654364	-1.00948	0.123331	-0.348412	-0.262185	0.207433	gb|CR595063|gb|CR606972|gb|CR605849|thc|THC2538167	chr20:16670160-16670219	16722219	chr20	16722160	SNRPB2
A_24_P380919	0.0128014	0.00888696	0.959151	0.00465915	0.0035328	0.903837	1.63966	0.713396	1.63966	up	1.81698	0.861545	1.81698	up	-2.03717	-1.02656	2.03717	down	-1.87263	-0.905062	1.87263	down	-1.01864	-0.026648	1.01864	down	-1.13758	-0.185966	1.13758	down	-1.11676	-0.159318	1.11676	down	0.458053	-1.28191	-0.255343	-0.403492	-0.376844	-0.217526	ref|NM_002140|ref|NM_031263|ref|NM_031262|ens|ENST00000376264	chr9:85773320-85773261	86583500	chr9	86583441	HNRNPK
A_32_P43050	0.00131279	0.00169712	0.123414	6.03046e-05	0.000176908	0.0150452	2.00046	1.00033	2.00046	up	1.42923	0.515233	1.42923	up	-2.02143	-1.01538	2.02143	down	-2.6883	-1.42669	2.6883	down	1.05247	0.0737779	1.05247	up	-1.04428	-0.0625022	1.04428	down	-1.09907	-0.13628	1.09907	down	0.453377	-1.56233	-0.546954	-0.0618568	-0.135635	0.000645447	ref|NM_004477|ref|NR_003579|ens|ENST00000278882|ens|ENST00000226798	chr20:028247574-028247633	29633972	chr20	29633913	FRG1
A_23_P5945	0.0457319	0.338113	0.313794	0.0279563	0.265143	0.0859329	1.29626	0.374358	1.29626	up	1.49921	0.584206	1.49921	up	-1.28378	-0.360398	1.28378	down	1.03973	0.056212	1.03973	up	1.1541	0.206763	1.1541	up	-1.0403	-0.0569988	1.0403	down	-1.2006	-0.263761	1.2006	down	0.477209	-0.257547	0.102851	-0.106997	-0.313759	-0.0499977	ref|NM_021931|gb|BC059369|gb|AK025541|ens|ENST00000252011	chr20:37101516-37101575	37668161	chr20	37668102	DHX35
A_23_P135914	0.0201208	0.0637016	0.990052	0.00938498	0.0355649	0.978814	1.56732	0.648298	1.56732	up	1.58934	0.66843	1.58934	up	-1.92281	-0.943213	1.92281	down	-1.71979	-0.782234	1.71979	down	1.10255	0.140847	1.10255	up	1.05287	0.0743315	1.05287	up	-1.04718	-0.0665158	1.04718	down	0.43001	-1.1615	-0.218288	-0.238419	-0.379267	-0.312751	ref|NM_012426|gb|BC009780|ens|ENST00000302516|gb|D87686	chr16:69163549-69163608	70606107	chr16	70606048	SF3B3
A_23_P214798	0.00433596	0.00253678	0.996516	0.000513267	0.000506459	0.992995	1.27462	0.350069	1.27462	up	2.04616	1.03292	2.04616	up	-3.52108	-1.81602	3.52108	down	-2.37521	-1.24805	2.37521	down	-1.08289	-0.114887	1.08289	down	-1.38915	-0.474207	1.38915	down	-1.28282	-0.35932	1.28282	down	0.544739	-1.62135	0.194669	-0.488183	-0.373296	-0.0139761	ref|NM_006372|ens|ENST00000369622|gb|AK222776|gb|CR624033	chr6:86380911-86380852	86324192	chr6	86324133	SYNCRIP
A_23_P69826	0.0127916	0.0012993	0.959151	0.00463302	7.48113e-05	0.905909	2.00012	1.00008	2.00012	up	2.15867	1.11014	2.15867	up	-1.78386	-0.834999	1.78386	down	-1.99183	-0.994094	1.99183	down	-1.2051	-0.269155	1.2051	down	-1.2297	-0.298304	1.2297	down	-1.02041	-0.0291491	1.02041	down	0.693915	-1.14117	-0.306168	-0.416228	-0.147073	-0.117924	ref|NM_001358|gb|BC047577|ens|ENST00000336812|gb|AF279891	chr4:24140442-24140383	24531344	chr4	24531285	DHX15
A_23_P202071	0.0140052	0.00927844	0.779413	0.00534474	0.00370482	0.467165	1.24278	0.313574	1.24278	up	1.85721	0.893134	1.85721	up	-2.82155	-1.49649	2.82155	down	-2.23459	-1.16001	2.23459	down	-1.18352	-0.24308	1.18352	down	-1.85385	-0.890526	1.85385	down	-1.56639	-0.647446	1.56639	down	0.258754	-1.55131	-0.0548198	-0.63438	-0.3913	0.256146	ref|NM_001025077|ref|NM_001025076|ref|NM_001083591|ref|NM_006561	chr10:11416231-11416290	11376284	chr10	11376225	CUGBP2
A_23_P68040	0.0137368	0.00221659	0.52421	0.00519379	0.000364006	0.199126	1.6035	0.681227	1.6035	up	2.06772	1.04804	2.06772	up	-4.04205	-2.01509	4.04205	down	-4.13595	-2.04822	4.13595	down	-1.31946	-0.399943	1.31946	down	-1.54619	-0.628716	1.54619	down	-1.17184	-0.228773	1.17184	down	0.315018	-2.3813	-0.36621	-0.733021	-0.333078	-0.104305	ref|NM_006196|ens|ENST00000303577|gb|CR620735|gb|CR596610	chr2:70169475-70169534	70316030	chr2	70315971	PCBP1
A_23_P77430	0.00496577	0.0200623	0.0505709	0.00078961	0.00935769	0.0039313	1.48028	0.565873	1.48028	up	2.30159	1.20263	2.30159	up	-2.16562	-1.11478	2.16562	down	-1.199	-0.261833	1.199	down	1.16167	0.216195	1.16167	up	1.2339	0.303226	1.2339	up	1.06218	0.0870309	1.06218	up	0.913156	-0.7675	0.347283	-0.289472	-0.505667	-0.592698	ref|NM_019023|ens|ENST00000339507|ens|ENST00000348497|gb|CR610385	chr16:66948563-66948622	68391121	chr16	68391062	PRMT7
A_32_P101301	0.00745848	0.00170361	0.819487	0.00183168	0.000186614	0.545604	1.56139	0.642835	1.56139	up	2.03562	1.02547	2.03562	up	-2.9339	-1.55282	2.9339	down	-2.65962	-1.41122	2.65962	down	-1.18184	-0.241032	1.18184	down	-1.35839	-0.441901	1.35839	down	-1.14939	-0.200869	1.14939	down	0.516963	-1.67869	-0.125872	-0.508507	-0.267475	-0.0666058	ref|NM_006590|gb|BC067273|ens|ENST00000409025|ens|ENST00000409766	chr2:85729817-85729876	85876365	chr2	85876306	USP39
A_24_P97001	0.00978903	0.0012993	0.711485	0.00271533	5.19264e-05	0.367172	1.75042	0.807697	1.75042	up	1.9076	0.931758	1.9076	up	-2.01492	-1.01073	2.01492	down	-2.21224	-1.14551	2.21224	down	-1.19652	-0.258841	1.19652	down	-1.35898	-0.44252	1.35898	down	-1.13578	-0.183678	1.13578	down	0.535324	-1.2831	-0.272373	-0.396433	-0.137592	0.046086	ref|NM_032864|ens|ENST00000257181|ens|ENST00000362083|gb|CR607179	chr1:52656354-52656413	52883825	chr1	52883766	PRPF38A
A_23_P213153	0.00745097	0.00767341	0.949638	0.00181546	0.00291616	0.881418	3.00325	1.58652	3.00325	up	2.2178	1.14913	2.2178	up	-1.38562	-0.470531	1.38562	down	-1.8212	-0.864887	1.8212	down	1.03028	0.0430427	1.03028	up	1.02426	0.0345855	1.02426	up	-1.00588	-0.00845721	1.00588	down	0.831164	-1.22589	-0.75536	-0.317962	-0.361004	-0.352547	ref|NM_031372|ref|NR_003249|gb|AB066484|gb|BC011714	chr4:83567631-83567444				HNRPDL
A_23_P402733	0.022568	0.928157	0.972641	0.0109747	0.908478	0.932079	-1.33823	-0.420324	1.33823	down	-1.05908	-0.082813	1.05908	down	1.3213	0.401958	1.3213	up	1.088	0.121679	1.088	up	-1.53452	-0.61779	1.53452	down	-1.25147	-0.32362	1.25147	down	1.22618	0.29417	1.22618	up	-0.447391	0.37489	-0.0270679	-0.364579	0.253211	-0.0409585	ref|NM_032195|ens|ENST00000300278|gb|AF380180|gb|AB028942	chr21:33854225-33854284	34932414	chr21	34932355	SON
A_23_P58337	0.0137177	0.00184803	0.949638	0.0051623	0.000257941	0.863985	2.38016	1.25106	2.38016	up	2.45657	1.29665	2.45657	up	-2.03824	-1.02732	2.03824	down	-2.37999	-1.25096	2.37999	down	-1.20516	-0.26922	1.20516	down	-1.17076	-0.227439	1.17076	down	1.02938	0.0417805	1.02938	up	0.808157	-1.47023	-0.442905	-0.48849	-0.21927	-0.261051	ref|NM_030917|ref|NM_001134937|ref|NM_001134938|gb|AL136910	chr4:54020352-54020411	54325654	chr4	54325595	FIP1L1
A_23_P34767	0.0127595	0.00113416	0.000550934	0.0045348	1.37112e-05	1.16806e-05	2.43055	1.28128	2.43055	up	1.31028	0.38987	1.31028	up	-2.00714	-1.00514	2.00714	down	-4.98685	-2.31813	4.98685	down	-1.33939	-0.421578	1.33939	down	-1.49675	-0.581831	1.49675	down	-1.11748	-0.160253	1.11748	down	0.232837	-2.05358	-1.04845	-0.157033	0.264545	0.424798	ref|NM_004559|gb|CR604753|ens|ENST00000321358|gb|M85234	chr1:42940282-42940341	43167754	chr1	43167695	YBX1
A_32_P142028	0.00274246	0.00113416	0.445815	0.000179277	1.40579e-05	0.148868	2.14912	1.10375	2.14912	up	1.81304	0.858414	1.81304	up	-1.81009	-0.856064	1.81009	down	-2.34612	-1.23028	2.34612	down	-1.09344	-0.128879	1.09344	down	-1.13772	-0.186146	1.13772	down	-1.04049	-0.0572668	1.04049	down	0.671152	-1.28866	-0.432595	-0.187262	-0.0583831	-0.00111637	ref|NM_031314|ref|NM_001077442|ref|NM_004500|ref|NM_001077443	chr14:20748767-20748708	21678927	chr14	21678868	HNRNPC
A_23_P200386	0.0158736	0.00388493	0.949638	0.00670279	0.000995255	0.88236	1.52314	0.607046	1.52314	up	2.29379	1.19773	2.29379	up	-3.01179	-1.59062	3.01179	down	-2.37456	-1.24766	2.37456	down	-1.18733	-0.247724	1.18733	down	-1.33574	-0.417634	1.33574	down	-1.12499	-0.16991	1.12499	down	0.551504	-1.64617	-0.0555427	-0.646231	-0.398506	-0.228597	ref|NM_006559|gb|BC010132|ens|ENST00000327300|ens|ENST00000307714	chr1:32281723-32281782	32509195	chr1	32509136	KHDRBS1
A_23_P37347	0.00701413	0.00113882	0.521148	0.00158623	2.80342e-05	0.19384	2.08069	1.05706	2.08069	up	2.01915	1.01374	2.01915	up	-2.3938	-1.2593	2.3938	down	-3.05555	-1.61143	3.05555	down	-1.23869	-0.308813	1.23869	down	-1.22012	-0.287023	1.22012	down	1.01522	0.0217893	1.01522	up	0.664693	-1.65167	-0.392369	-0.349052	-0.0402389	-0.0620282	ref|NM_012245|ens|ENST00000261531|gb|AK302246|gb|CR594471	chr14:77253944-77253885	78184191	chr14	78184132	SNW1
A_23_P120839	0.0451688	0.394384	0.884464	0.0275322	0.319851	0.69364	1.68828	0.755556	1.68828	up	1.20656	0.270896	1.20656	up	1.44683	0.532892	1.44683	up	1.11955	0.162924	1.11955	up	1.08274	0.114692	1.08274	up	1.16702	0.222833	1.16702	up	1.07784	0.108141	1.07784	up	0.271361	0.0486975	-0.484194	0.000465589	-0.114226	-0.222367	ref|NM_001008697|ref|NM_012143|ens|ENST00000405938|ens|ENST00000263115	chr22:25220263-25220204	26890263	chr22	26890204	TFIP11
A_24_P706314	0.00713312	0.00857676	0.946508	0.00162575	0.00334888	0.83781	1.33549	0.417374	1.33549	up	1.80488	0.851905	1.80488	up	-2.383	-1.25278	2.383	down	-1.76579	-0.820316	1.76579	down	-1.00144	-0.00207067	1.00144	down	-1.26289	-0.336733	1.26289	down	-1.26108	-0.334662	1.26108	down	0.416858	-1.25329	-0.00051651	-0.435047	-0.432977	-0.0983144	ref|NM_194247|ens|ENST00000392524|gb|CR620336|gb|CR603865	chr2:177796166-177796225	178087979	chr2	178087920	HNRNPA3
A_24_P208961	0.00597696	0.0049453	0.456323	0.00107712	0.00156277	0.156499	1.76331	0.818287	1.76331	up	1.59856	0.676771	1.59856	up	-1.86405	-0.898438	1.86405	down	-1.98485	-0.989029	1.98485	down	1.03593	0.0509243	1.03593	up	-1.34517	-0.427788	1.34517	down	-1.3935	-0.478712	1.3935	down	0.452579	-1.26415	-0.365707	-0.224192	-0.275116	0.203596	ref|NM_001031732|ref|NM_133370|gb|BC053863|gb|BC041119	chr4:68862032-68861973	69179437	chr4	69179378	YTHDC1
A_24_P276703	0.0105247	0.00767341	0.586798	0.00314131	0.00292837	0.239488	2.00922	1.00664	2.00922	up	1.78271	0.834072	1.78271	up	-2.1358	-1.09477	2.1358	down	-2.38759	-1.25556	2.38759	down	1.0082	0.0117848	1.0082	up	-1.27469	-0.350149	1.27469	down	-1.28515	-0.361934	1.28515	down	0.648112	-1.4533	-0.358527	-0.18596	-0.197745	0.164189	ref|NM_007375|ens|ENST00000315091|ens|ENST00000240185|gb|BC001487	chr1:11005908-11005967	11083380	chr1	11083321	TARDBP
A_23_P115824	0.00621198	0.0012993	0.595099	0.00125506	6.43027e-05	0.248343	1.50574	0.590469	1.50574	up	2.1167	1.08182	2.1167	up	-3.43774	-1.78146	3.43774	down	-3.19417	-1.67544	3.19417	down	-1.30616	-0.38533	1.30616	down	-1.74579	-0.803882	1.74579	down	-1.33658	-0.418552	1.33658	down	0.434933	-1.937	-0.155535	-0.646885	-0.261554	0.156997	ref|NM_012207|ref|NM_021644|gb|AX810704|ens|ENST00000265866	chr10:69772708-69772767	70102761	chr10	70102702	HNRNPH3
A_23_P31389	0.015918	0.198956	0.949638	0.00674968	0.139435	0.883151	2.75531	1.46222	2.75531	up	-1.00976	-0.014019	1.00976	down	3.3593	1.74816	3.3593	up	1.60851	0.685724	1.60851	up	1.33219	0.413798	1.33219	up	1.60139	0.679327	1.60139	up	1.20208	0.265529	1.20208	up	0.0502063	0.336152	-1.41201	0.0642253	-0.349573	-0.615102	ref|NM_013293|ens|ENST00000297071|gb|AK314801|gb|DQ892442	chr7:23512326-23511943				TRA2A
A_23_P82693	0.0273677	0.00253304	0.00224826	0.0145542	0.000492287	6.75272e-05	1.374	0.458377	1.374	up	1.10404	0.142788	1.10404	up	-3.16471	-1.66207	3.16471	down	-5.75882	-2.52577	5.75882	down	-1.46217	-0.54811	1.46217	down	-1.9181	-0.939678	1.9181	down	-1.31182	-0.391568	1.31182	down	-0.0529148	-2.17337	-0.511292	-0.195703	0.352407	0.743975	ref|NM_002568|ref|NM_030979|gb|Y00345|gb|AK127880	chr8:101785717-101784721	64217724	chr12	64217665	PABPC1
A_23_P331770	0.00502396	0.133819	0.885321	0.000807738	0.0874353	0.69762	1.21873	0.285383	1.21873	up	1.24702	0.318486	1.24702	up	3.89882	1.96304	3.89882	up	1.49436	0.579523	1.49436	up	-2.66959	-1.41662	2.66959	down	-2.52323	-1.33527	2.52323	down	1.05801	0.0813465	1.05801	up	-0.684236	0.993418	-0.969619	-1.00272	0.413896	0.332549	ref|NM_018561|ens|ENST00000297229|ens|ENST00000373006|gb|BC014176	chr6:41873451-41873392	41765473	chr6	41765414	USP49
A_23_P119677	0.00606298	0.243606	0.779413	0.00111793	0.176894	0.453557	1.98523	0.98931	1.98523	up	1.23554	0.305146	1.23554	up	-1.01632	-0.0233494	1.01632	down	-1.18215	-0.241416	1.18215	down	1.38137	0.466097	1.38137	up	1.15788	0.21149	1.15788	up	-1.19301	-0.254608	1.19301	down	0.566838	-0.445821	-0.422471	0.261693	-0.204405	0.0502031	ref|NM_001533|ref|NM_001005335|gb|BC069184|ens|ENST00000388750	chr19:44019208-44019149	39327368	chr19	39327309	HNRNPL
A_24_P330112	0.0270212	0.539556	0.779413	0.0143222	0.459481	0.462917	-2.6375	-1.39917	2.6375	down	-1.69087	-0.757768	1.69087	down	-2.31762	-1.21264	2.31762	down	-1.01469	-0.021037	1.01469	down	1.46429	0.550201	1.46429	up	-1.47938	-0.56499	1.47938	down	-2.16624	-1.11519	2.16624	down	-0.988731	-0.802201	0.410441	-0.230963	-0.781164	0.334027	ref|NM_018048|ens|ENST00000320756|gb|AK022720|thc|THC2463598	chr12:10648635-10648576	10757368	chr12	10757309	MAGOHB
A_23_P351556	0.00433596	0.0171624	0.691018	0.00050668	0.00773218	0.315875	1.35313	0.4363	1.35313	up	1.436	0.522052	1.436	up	-1.98675	-0.990409	1.98675	down	-1.70454	-0.769385	1.70454	down	1.0983	0.135272	1.0983	up	-1.30567	-0.384793	1.30567	down	-1.43402	-0.520065	1.43402	down	0.455786	-0.970924	0.0194853	-0.0662666	-0.201539	0.318526	gb|CR594281|gb|BX247964|gb|AK097873|gb|AK124183	chr14:21037232-21037173	21967392	chr14	21967333	METTL3
A_32_P173298	0.0400912	0.119824	0.917568	0.0236581	0.0751547	0.75059	-2.24438	-1.16632	2.24438	down	-2.06008	-1.0427	2.06008	down	1.38782	0.472825	1.38782	up	1.19863	0.261381	1.19863	up	-1.26143	-0.335061	1.26143	down	1.28441	0.361108	1.28441	up	1.6202	0.696169	1.6202	up	-1.06657	0.572574	0.0997485	-0.023869	0.311192	-0.384977	ref|NM_012426|gb|BC009780|gb|BC068974|ens|ENST00000310750	chr16:69120424-69120483	70562982	chr16	70562923	SF3B3
A_23_P127233	0.0218846	0.047305	0.814413	0.010517	0.0251569	0.516246	1.38945	0.474515	1.38945	up	1.42601	0.511988	1.42601	up	-1.45888	-0.544865	1.45888	down	-1.33393	-0.415685	1.33393	down	1.06563	0.0917073	1.06563	up	-1.38295	-0.467747	1.38295	down	-1.47371	-0.559455	1.47371	down	0.486406	-0.532975	0.0118906	-0.0255821	-0.117289	0.442165	ref|NM_005871|ens|ENST00000369603|gb|CR603913|gb|CR591263	chr10:112042922-112042863	112052932	chr10	112052873	SMNDC1
A_23_P96420	0.0238923	0.00135585	0.83679	0.0120306	9.1029e-05	0.5825	1.81143	0.857131	1.81143	up	2.41765	1.2736	2.41765	up	-2.79246	-1.48154	2.79246	down	-2.96883	-1.56989	2.96883	down	-1.41896	-0.50483	1.41896	down	-1.48748	-0.57287	1.48748	down	-1.04829	-0.0680399	1.04829	down	0.58327	-1.7554	-0.273861	-0.690334	-0.185504	-0.117464	ref|NM_002139|gb|AK096015|ens|ENST00000320676|gb|CR616933	chrX:135783423-135783364	89447784	chr1	89447725	RBMX
A_23_P39774	0.00108603	0.00160256	0.885321	2.30255e-05	0.000148842	0.696114	1.84698	0.885169	1.84698	up	2.50732	1.32615	2.50732	up	-3.21992	-1.68703	3.21992	down	-2.19552	-1.13456	2.19552	down	1.08034	0.111485	1.08034	up	-1.27086	-0.345806	1.27086	down	-1.37296	-0.457291	1.37296	down	0.852319	-1.71988	-0.0328503	-0.473829	-0.585314	-0.128023	ref|NM_006857|ens|ENST00000244227|ens|ENST00000409116|gb|CR600623	chr2:69985185-69985244	70131740	chr2	70131681	SNRNP27
A_24_P603224	0.0257154	0.0066875	0.753865	0.0133875	0.00233944	0.412871	1.52242	0.606364	1.52242	up	1.74586	0.803937	1.74586	up	-1.49883	-0.583836	1.49883	down	-1.40319	-0.488708	1.40319	down	-1.07359	-0.102444	1.07359	down	-1.08775	-0.121342	1.08775	down	-1.01318	-0.0188971	1.01318	down	0.49139	-0.698811	-0.114974	-0.312547	-0.210102	-0.191205	ref|NM_006802|ens|ENST00000373019|gb|CR598289|gb|CR610905	chr1:38196318-38196264	3470054	chr20	3469995	SF3A3
A_24_P266728	0.00114944	0.013917	0.707864	3.85854e-05	0.00604871	0.360185	1.39244	0.477617	1.39244	up	1.83724	0.877544	1.83724	up	-5.56562	-2.47654	5.56562	down	-3.15227	-1.65639	3.15227	down	1.33813	0.420223	1.33813	up	-1.46709	-0.552956	1.46709	down	-1.96316	-0.97318	1.96316	down	0.366719	-2.58744	-0.110898	-0.510825	-0.931048	0.0421315	ref|NM_004630|ref|NM_201995|ref|NM_201998|gb|D26120	chr11:64288914-64288855	64532338	chr11	64532279	SF1
A_23_P419051	0.0134264	0.0049453	0.540573	0.00500526	0.00156397	0.207252	1.90754	0.931713	1.90754	up	1.63875	0.712593	1.63875	up	-1.63213	-0.706758	1.63213	down	-1.96812	-0.976819	1.96812	down	-1.03594	-0.0509416	1.03594	down	-1.23808	-0.308108	1.23808	down	-1.19513	-0.257166	1.19513	down	0.644438	-0.994033	-0.287275	-0.0681556	-0.017214	0.239952	ref|NM_032632|ens|ENST00000216277|ens|ENST00000392990|gb|CR608973	chr14:96038689-96056202	96986449	chr14	96986392	PAPOLA
A_23_P90339	0.00184558	0.00378003	0.821404	0.00010857	0.00093451	0.56018	-1.033	-0.0468355	1.033	down	1.42621	0.512182	1.42621	up	-3.72659	-1.89786	3.72659	down	-2.40564	-1.26642	2.40564	down	1.05148	0.0724178	1.05148	up	-1.13085	-0.177409	1.13085	down	-1.18906	-0.249827	1.18906	down	0.22308	-1.62794	0.269916	-0.289102	-0.36152	-0.111693	ref|NM_007165|ens|ENST00000221494|gb|AK314815|gb|DQ896781	chr19:2199456-2199515	2248515	chr19	2248456	SF3A2
A_24_P141522	0.0257154	0.331324	0.819487	0.0134483	0.255225	0.529956	1.49573	0.580847	1.49573	up	-1.26479	-0.338899	1.26479	down	3.36848	1.7521	3.36848	up	1.41981	0.505694	1.41981	up	-1.2541	-0.326656	1.2541	down	1.13691	0.185123	1.13691	up	1.42581	0.51178	1.42581	up	-0.406683	0.764567	-0.98753	-0.0677837	0.258873	-0.252907	ref|NM_016320|ref|NM_139132|ens|ENST00000359171|ens|ENST00000324932	chr11:3654402-3654343	3697826	chr11	3697767	NUP98
A_23_P502612	0.00608081	0.0114655	0.0220557	0.00119253	0.00474016	0.001208	1.99276	0.994767	1.99276	up	1.12684	0.172288	1.12684	up	-1.1584	-0.212132	1.1584	down	-1.86293	-0.897573	1.86293	down	1.09965	0.137038	1.09965	up	-1.04478	-0.0631938	1.04478	down	-1.14888	-0.200232	1.14888	down	0.28231	-0.924589	-0.712458	0.110022	-0.0270162	0.173216	ref|NM_007040|ref|NM_144732|ens|ENST00000263367|ens|ENST00000392006	chr19:46505089-46505148	41813308	chr19	41813249	HNRNPUL1
A_23_P423315	0.0105247	0.00197829	0.432742	0.00314254	0.000297303	0.141444	1.92236	0.942877	1.92236	up	1.77523	0.828007	1.77523	up	-1.92402	-0.944122	1.92402	down	-2.32025	-1.21428	2.32025	down	-1.11364	-0.155287	1.11364	down	-1.38885	-0.473894	1.38885	down	-1.24713	-0.318607	1.24713	down	0.602672	-1.28433	-0.340205	-0.225335	-0.0700485	0.248559	ref|NM_032905|ens|ENST00000379888|ens|ENST00000372795|gb|AK314952	chr10:6195500-6196026				RBM17
A_23_P1638	0.0145909	0.0049681	0.298045	0.00569717	0.00157996	0.0784605	1.36029	0.443912	1.36029	up	1.34226	0.424665	1.34226	up	-2.57533	-1.36476	2.57533	down	-2.84522	-1.50854	2.84522	down	-1.09016	-0.124539	1.09016	down	-1.08847	-0.122304	1.08847	down	1.00155	0.00223523	1.00155	up	0.234308	-1.57436	-0.209604	-0.190357	-0.0658175	-0.0680528	ref|NM_031492|ens|ENST00000310046|gb|CR591230|gb|CR614869	chr11:66189244-66189185	66432668	chr11	66432609	RBM4B
A_23_P127995	0.0335055	0.00176756	0.375418	0.018943	0.00021548	0.113624	1.68787	0.755203	1.68787	up	1.86269	0.897388	1.86269	up	-2.84686	-1.50937	2.84686	down	-3.6481	-1.86715	3.6481	down	-1.41418	-0.499962	1.41418	down	-1.43081	-0.516835	1.43081	down	-1.01176	-0.0168732	1.01176	down	0.391677	-1.8729	-0.363526	-0.505711	-0.00574974	0.0111235	ref|NM_001293|gb|AF116664|ens|ENST00000263309|gb|AF005422	chr11:77005043-77004984	77327395	chr11	77327336	CLNS1A
A_24_P917261	0.0158736	0.0175392	0.990052	0.00669632	0.00796392	0.966735	-1.6614	-0.732404	1.6614	down	-1.93891	-0.955249	1.93891	down	3.20749	1.68144	3.20749	up	2.66421	1.41371	2.66421	up	-1.03161	-0.044891	1.03161	down	-1.14395	-0.194029	1.14395	down	-1.10891	-0.149138	1.10891	down	-1.17174	1.24211	-0.439339	-0.216494	-0.171603	-0.0224653	ref|NM_015046|ens|ENST00000393220|ens|ENST00000224140|ens|ENST00000372169	chr9:134191947-134191888	135202126	chr9	135202067	SETX
A_24_P14367	0.0380029	0.332532	0.819487	0.0222243	0.256743	0.540136	-2.76578	-1.46769	2.76578	down	-2.38899	-1.2564	2.38899	down	2.35105	1.2333	2.35105	up	1.70777	0.772117	1.70777	up	-1.5938	-0.672467	1.5938	down	-1.647	-0.719842	1.647	down	-1.03338	-0.0473744	1.03338	down	-2.43293	0.268057	-0.965245	-1.17653	-0.504059	-0.456685	ref|NM_002819|ref|NM_031990|ref|NM_031991|ref|NM_175847	chr19:762523-762582	811582	chr19	811523	PTBP1
A_32_P19431	0.00635754	0.00181848	0.04417	0.00138159	0.000237752	0.00304352	1.8751	0.906969	1.8751	up	1.49839	0.583417	1.49839	up	-3.17603	-1.66722	3.17603	down	-4.63891	-2.21379	4.63891	down	-1.16717	-0.223009	1.16717	down	-1.61564	-0.692106	1.61564	down	-1.38424	-0.469096	1.38424	down	0.309589	-2.26461	-0.59738	-0.273828	-0.0508187	0.418278	ref|NM_001011724|ref|NM_001011725|ref|NM_031157|ref|NM_002136	chr13:52115751-52115810	32294174	chr6	32294115	HNRNPA1L2
A_32_P234935	0.0157306	0.00160256	0.612434	0.00644345	0.000147136	0.260771	1.68109	0.749395	1.68109	up	2.09018	1.06363	2.09018	up	-2.98063	-1.57562	2.98063	down	-3.20433	-1.68002	3.20433	down	-1.33667	-0.418638	1.33667	down	-1.5381	-0.621153	1.5381	down	-1.1507	-0.202515	1.1507	down	0.505037	-1.81997	-0.244358	-0.558589	-0.139951	0.062564	ref|NM_007375|ens|ENST00000315091|ens|ENST00000240185|gb|BC001487	chr1:11006617-11006676	11084089	chr1	11084030	TARDBP
A_24_P341504	0.0175359	0.275393	0.184568	0.00768849	0.202409	0.0391311	-1.1038	-0.142485	1.1038	down	2.3151	1.21107	2.3151	up	-3.03284	-1.60067	3.03284	down	-1.02493	-0.0355318	1.02493	down	1.15795	0.211578	1.15795	up	-1.52908	-0.612659	1.52908	down	-1.7706	-0.824238	1.7706	down	0.470705	-0.987478	0.61319	-0.740368	-0.951946	-0.127708	ref|NM_017619|gb|AK289844|gb|AY099329|gb|BC010697	chr1:103895182-103895888	70174312	chr3	70174254	RNPC3
A_23_P106887	0.00466476	0.0196187	0.696853	0.000645909	0.0091161	0.345988	3.68622	1.88214	3.68622	up	2.72569	1.44662	2.72569	up	-1.26128	-0.334885	1.26128	down	-1.53058	-0.614082	1.53058	down	1.11444	0.156324	1.11444	up	1.3646	0.448482	1.3646	up	1.22447	0.292158	1.22447	up	1.41635	-0.800674	-0.465789	-0.0302687	-0.186592	-0.478751	ref|NM_004960|gb|CR598388|gb|X71428|ens|ENST00000380244	chr16:31108600-31108904				FUS
A_24_P56317	0.0105785	0.0046626	0.949638	0.00319599	0.00143338	0.851377	1.16739	0.223284	1.16739	up	2.22602	1.15447	2.22602	up	-4.63564	-2.21277	4.63564	down	-2.97874	-1.5747	2.97874	down	-1.22529	-0.293118	1.22529	down	-1.61432	-0.690927	1.61432	down	-1.31751	-0.39781	1.31751	down	0.442508	-1.99355	0.219224	-0.71196	-0.418842	-0.0210325	ref|NM_144778|ref|NM_207304|ens|ENST00000345429|ens|ENST00000376673	chr13:96844227-96844286	98046285	chr13	98046226	MBNL2
A_23_P377819	0.011097	0.00379726	0.949638	0.00352465	0.000959379	0.858443	2.18587	1.12821	2.18587	up	2.29489	1.19842	2.29489	up	-2.19188	-1.13217	2.19188	down	-2.29777	-1.20023	2.29777	down	-1.10059	-0.138281	1.10059	down	1.05464	0.0767506	1.05464	up	1.16073	0.215032	1.16073	up	0.782132	-1.47824	-0.346074	-0.416291	-0.27801	-0.493042	ref|NM_001039465|ref|NM_006925|gb|CR601743|gb|U30827	chr14:69307886-69307945	70238192	chr14	70238133	SFRS5
A_23_P126197	0.00466476	0.00137737	0.67663	0.000616595	0.000107075	0.304842	1.77424	0.827198	1.77424	up	1.73722	0.79678	1.73722	up	-2.17492	-1.12096	2.17492	down	-2.40634	-1.26684	2.40634	down	-1.08332	-0.115463	1.08332	down	-1.08591	-0.118911	1.08591	down	-1.00239	-0.00344808	1.00239	down	0.548678	-1.39948	-0.27852	-0.248102	-0.132639	-0.129191	ref|NM_005626|ens|ENST00000373795|gb|L14076|gb|AB209856	chr1:29347145-29347086	29474558	chr1	29474499	SFRS4
A_24_P941051	0.017375	0.00268559	0.696778	0.00749029	0.000553276	0.334917	1.21988	0.286735	1.21988	up	1.96576	0.975086	1.96576	up	-2.33725	-1.22481	2.33725	down	-1.71729	-0.780137	1.71729	down	-1.184	-0.243674	1.184	down	-1.25648	-0.329391	1.25648	down	-1.06122	-0.0857174	1.06122	down	0.575686	-0.935863	0.288951	-0.399399	-0.155725	-0.0700081	ref|NM_015235|ens|ENST00000331173|gb|AB014589|thc|THC2604735	chr10:53125465-53125406	53455459	chr10	53455400	CSTF2T
A_23_P128828	0.000604543	0.00261258	0.990052	9.61287e-06	0.000530824	0.980809	2.17766	1.12278	2.17766	up	2.05118	1.03645	2.05118	up	-2.08785	-1.06202	2.08785	down	-1.82091	-0.86466	1.82091	down	1.2173	0.283686	1.2173	up	-1.04996	-0.0703351	1.04996	down	-1.27812	-0.354021	1.27812	down	0.867273	-1.31753	-0.255507	-0.169181	-0.452867	-0.0988456	ref|NM_004643|ens|ENST00000216727|gb|CR613703|gb|BC010939	chr14:22862531-22863071	23793231	chr14	23793173	PABPN1
A_32_P159347	0.0121879	0.0220108	0.00581424	0.00411494	0.0104609	0.00020545	1.08396	0.116317	1.08396	up	1.02135	0.030475	1.02135	up	-1.62418	-0.699713	1.62418	down	-1.91253	-0.935486	1.91253	down	-1.10952	-0.149931	1.10952	down	-1.85351	-0.890259	1.85351	down	-1.67056	-0.740328	1.67056	down	0.124706	-0.691325	0.00838828	0.0942305	0.244161	0.984489	ref|NM_194247|ref|NR_002726|gb|S63912|ens|ENST00000392524	chr2:177792274-177792426	66362063	chr13	66362004	HNRNPA3
A_23_P16615	0.0127595	0.0038342	0.819487	0.00458052	0.000975486	0.527167	1.73736	0.796895	1.73736	up	2.22638	1.1547	2.22638	up	-3.63797	-1.86313	3.63797	down	-3.3216	-1.73188	3.3216	down	-1.17003	-0.226546	1.17003	down	-1.3209	-0.401527	1.3209	down	-1.12895	-0.174981	1.12895	down	0.562407	-2.09762	-0.234489	-0.592292	-0.365746	-0.190765	ref|NM_005968|ref|NM_031203|gb|BC019580|gb|L03532	chr19:8459853-8459912	8553912	chr19	8553853	HNRNPM
A_23_P62139	0.0125658	0.0135205	0.205548	0.00435855	0.00581403	0.0483002	2.97113	1.57101	2.97113	up	2.59392	1.37513	2.59392	up	1.32486	0.405835	1.32486	up	-1.08365	-0.115895	1.08365	down	-1.2534	-0.325852	1.2534	down	1.18795	0.248473	1.18795	up	1.48898	0.574325	1.48898	up	1.06364	-0.101537	-0.507372	-0.311495	0.0143579	-0.559967	ref|NM_005710|ref|NM_001032383|ref|NM_001032382|ref|NM_001032381	chrX:48644220-48644469				PQBP1
A_24_P123245	0.0185283	0.00565945	0.300528	0.00828209	0.00186007	0.0796452	2.03805	1.02719	2.03805	up	1.89662	0.923431	1.89662	up	1.19951	0.262444	1.19951	up	-1.10624	-0.145665	1.10624	down	-1.23486	-0.304348	1.23486	down	1.05309	0.0746236	1.05309	up	1.30041	0.378971	1.30041	up	0.648687	-0.116062	-0.378506	-0.274745	0.0296031	-0.349368	ref|NM_031370|ref|NM_031369|ref|NM_002138|ref|NM_001003810	chr4:83493940-83493881	83274916	chr4	83274857	HNRNPD
A_32_P50924	0.0127595	0.00137737	0.0948538	0.00459884	0.000101486	0.00888207	2.20157	1.13853	2.20157	up	1.76362	0.818538	1.76362	up	-2.61395	-1.38623	2.61395	down	-4.22672	-2.07954	4.22672	down	-1.29532	-0.373313	1.29532	down	-1.65311	-0.725182	1.65311	down	-1.27621	-0.351869	1.27621	down	0.358988	-2.16577	-0.779544	-0.45955	-0.0862368	0.265632	ref|NM_001011724|ref|NM_001011725|ref|NM_031157|ref|NM_002136	chr13:52115667-52115726	4944594	chr9	4944535	HNRNPA1L2
A_24_P40417	0.0012271	0.0306698	0.919689	4.98646e-05	0.0151723	0.797822	1.23022	0.298915	1.23022	up	1.79425	0.843379	1.79425	up	-4.23803	-2.08339	4.23803	down	-2.16751	-1.11604	2.16751	down	1.34061	0.422894	1.34061	up	-1.40973	-0.495419	1.40973	down	-1.8899	-0.918313	1.8899	down	0.460043	-1.92227	0.161128	-0.383336	-0.80623	0.112083	ref|NM_002024|gb|M67468|gb|BC086957|ens|ENST00000370477	chrX:146839444-146839503	147031811	chrX	147031752	FMR1
A_23_P64669	0.0467651	0.0209979	0.854875	0.0288357	0.00990535	0.625297	1.15762	0.21116	1.15762	up	1.48057	0.566154	1.48057	up	-2.55595	-1.35386	2.55595	down	-2.20556	-1.14114	2.20556	down	-1.10364	-0.142276	1.10364	down	-1.10304	-0.141487	1.10304	down	1.00055	0.000788614	1.00055	up	0.234394	-1.33063	0.0232347	-0.33176	-0.189484	-0.190272	ref|NM_017612|gb|BC065918|ens|ENST00000336229|gb|AK291174	chr12:121523731-121523672	122957778	chr12	122957719	ZCCHC8
A_23_P64770	0.00589995	0.00541318	0.819487	0.00104239	0.00174063	0.527029	2.08572	1.06055	2.08572	up	1.93719	0.953962	1.93719	up	-2.05637	-1.0401	2.05637	down	-2.11442	-1.08026	2.11442	down	1.04712	0.0664235	1.04712	up	-1.178	-0.23634	1.178	down	-1.2335	-0.302764	1.2335	down	0.574802	-1.52585	-0.485746	-0.37916	-0.445584	-0.14282	ref|NM_004818|ens|ENST00000308025|gb|AK128428|gb|BC002366	chr12:47510072-47510013	49223805	chr12	49223746	DDX23
A_23_P58466	0.0183577	0.0040157	0.919689	0.00810853	0.00106423	0.782663	1.78536	0.836211	1.78536	up	2.14314	1.09973	2.14314	up	-2.27637	-1.18673	2.27637	down	-2.18233	-1.12587	2.18233	down	-1.15081	-0.202653	1.15081	down	-1.36589	-0.44984	1.36589	down	-1.18689	-0.247187	1.18689	down	0.656198	-1.36675	-0.180013	-0.44353	-0.240876	0.00631037	ref|NM_000344|ref|NM_017411|ref|NM_022875|ref|NM_022876	chr5:70284480-70284539	69373363	chr5	69373304	SMN1
A_23_P218784	0.0125658	0.101756	0.498085	0.0043909	0.0609457	0.180402	1.19329	0.254939	1.19329	up	1.35586	0.439212	1.35586	up	-2.10953	-1.07692	2.10953	down	-1.69954	-0.765145	1.69954	down	1.0924	0.127502	1.0924	up	-1.80948	-0.855578	1.80948	down	-1.97668	-0.98308	1.97668	down	0.105388	-1.22647	-0.149551	-0.333824	-0.461326	0.521754	ref|NM_006386|ref|NM_001098504|gb|CR456432|gb|BC000595	chr22:37219703-37218050				DDX17
A_32_P13728	0.0109929	0.00137737	0.919689	0.00341829	0.000100048	0.787697	1.66258	0.733424	1.66258	up	2.45681	1.29679	2.45681	up	-4.00102	-2.00037	4.00102	down	-3.54826	-1.82711	3.54826	down	-1.31049	-0.390107	1.31049	down	-1.2129	-0.278457	1.2129	down	1.08046	0.11165	1.08046	up	0.702063	-2.03173	-0.0313609	-0.594724	-0.204616	-0.316266	ref|NM_006597|ref|NM_153201|gb|BC016179|ens|ENST00000227378	chr11:122433525-122433466	10493065	chr7	10493006	HSPA8
A_23_P200439	0.0208413	0.133819	0.990052	0.00994196	0.0874787	0.966782	-1.408	-0.493643	1.408	down	-1.5649	-0.646071	1.5649	down	2.88717	1.52966	2.88717	up	2.01538	1.01105	2.01538	up	-1.28893	-0.366178	1.28893	down	-1.19328	-0.254931	1.19328	down	1.08016	0.111247	1.08016	up	-1.01783	1.00546	-0.524191	-0.371762	-0.00558422	-0.116832	ref|NM_001111|ref|NM_015840|ref|NM_001025107|ref|NM_015841	chr1:152823910-152823851	154557286	chr1	154557227	ADAR
A_23_P121773	0.00628095	0.0016483	0.70681	0.00130946	0.000161079	0.3584	2.08982	1.06338	2.08982	up	1.84767	0.885707	1.84767	up	-1.82481	-0.867746	1.82481	down	-2.28098	-1.18966	2.28098	down	-1.10515	-0.144241	1.10515	down	-1.06784	-0.0947001	1.06784	down	1.03494	0.049541	1.03494	up	0.565858	-1.36527	-0.49752	-0.319849	-0.175608	-0.225149	ref|NM_004477|ref|NR_003579|ens|ENST00000226798|ens|ENST00000278882	chr4:191120055-191121274				FRG1
A_23_P52826	0.0243445	0.00684096	0.691018	0.0125505	0.0024491	0.318649	1.56998	0.650746	1.56998	up	1.61363	0.690311	1.61363	up	-1.99209	-0.994281	1.99209	down	-2.14929	-1.10386	2.14929	down	-1.10891	-0.149145	1.10891	down	-1.22104	-0.288109	1.22104	down	-1.10111	-0.138965	1.10111	down	0.358351	-1.28668	-0.292396	-0.331961	-0.182816	-0.0438514	ref|NM_032725|gb|AK057832|ens|ENST00000260210|ens|ENST00000375445	chr11:116124207-116124148	116618997	chr11	116618938	BUD13
A_23_P97161	0.00109725	0.990527	0.839115	2.71404e-05	0.985277	0.601304	1.13722	0.185505	1.13722	up	1.05986	0.0838703	1.05986	up	2.36767	1.24347	2.36767	up	1.1194	0.162722	1.1194	up	-1.97125	-0.97911	1.97125	down	1.14196	0.191508	1.14196	up	2.25108	1.17062	2.25108	up	-0.408015	0.649946	-0.59352	-0.491885	0.487225	-0.683394	ref|NM_003594|ens|ENST00000369466|gb|AF073771|gb|AK291017	chr1:117445576-117445635	117644112	chr1	117644053	TTF2
A_23_P107644	0.0242741	0.0012993	0.949638	0.0123386	6.15733e-05	0.883309	1.69362	0.760111	1.69362	up	1.97504	0.981878	1.97504	up	-1.79838	-0.846695	1.79838	down	-1.95477	-0.966999	1.95477	down	-1.26757	-0.34207	1.26757	down	-1.11416	-0.155952	1.11416	down	1.1377	0.186118	1.1377	up	0.56498	-1.04183	-0.195131	-0.416898	-0.0748275	-0.260946	ref|NM_006938|ens|ENST00000402743|ens|ENST00000300413|gb|BC001721	chr18:17463069-17463128	19209130	chr18	19209071	SNRPD1
A_23_P406438	0.00299873	0.0685651	0.187961	0.000206626	0.0384016	0.0419922	1.24992	0.321832	1.24992	up	2.52783	1.3379	2.52783	up	-3.53479	-1.82163	3.53479	down	-1.26463	-0.338721	1.26463	down	1.38207	0.466835	1.38207	up	-1.19159	-0.252889	1.19159	down	-1.64687	-0.719725	1.64687	down	0.835497	-1.30796	0.513665	-0.502405	-0.96924	-0.249515	ref|NM_182691|ref|NM_182692|ens|ENST00000357311|ens|ENST00000336613	chr7:104544441-104544382	104757205	chr7	104757146	SRPK2
A_23_P357811	0.0050274	0.00816192	0.705221	0.000817175	0.00315806	0.355103	1.00357	0.00514397	1.00357	up	1.68151	0.749759	1.68151	up	-3.62054	-1.8562	3.62054	down	-2.48414	-1.31275	2.48414	down	-1.14962	-0.20116	1.14962	down	-1.86658	-0.9004	1.86658	down	-1.62365	-0.69924	1.62365	down	0.145627	-1.71572	0.140483	-0.604132	-0.402972	0.296269	ref|NM_021038|ref|NM_207292|ref|NM_207293|ref|NM_207297	chr3:153665527-153665586	152182896	chr3	152182837	MBNL1
A_23_P141636	0.041646	0.0012993	0.624421	0.0249434	8.26408e-05	0.268297	2.61892	1.38897	2.61892	up	2.48526	1.3134	2.48526	up	-1.98003	-0.985524	1.98003	down	-3.06705	-1.61685	3.06705	down	-1.46994	-0.555753	1.46994	down	-1.49826	-0.583288	1.49826	down	-1.01927	-0.0275351	1.01927	down	0.595386	-1.77911	-0.793584	-0.71801	-0.162258	-0.134723	ref|NM_014740|ens|ENST00000269349|gb|CR607328|gb|CR609184	chr17:75723815-75723756	78109220	chr17	78109161	EIF4A3
A_23_P49517	0.0201208	0.00197829	0.819487	0.00925907	0.000288968	0.548919	2.23438	1.15987	2.23438	up	1.65172	0.723965	1.65172	up	1.1686	0.224779	1.1686	up	-1.36473	-0.448614	1.36473	down	-1.17893	-0.237483	1.17893	down	-1.07205	-0.100374	1.07205	down	1.0997	0.137109	1.0997	up	0.527781	-0.407315	-0.632094	-0.196184	0.0412995	-0.0958097	ref|NM_001078166|ref|NM_006924|gb|BC033785|ens|ENST00000258962	chr17:53436290-53436231	56081291	chr17	56081232	SFRS1
A_23_P122116	0.00606683	0.664434	0.229386	0.00115763	0.596347	0.0555226	2.54945	1.35019	2.54945	up	1.70197	0.767207	1.70197	up	1.41403	0.499817	1.41403	up	1.32919	0.410552	1.32919	up	1.40807	0.493717	1.40807	up	1.72255	0.78455	1.72255	up	1.22335	0.290833	1.22335	up	0.775291	-0.0750803	-0.574897	0.00808393	-0.485633	-0.776466	ref|NM_016222|ens|ENST00000330503|gb|AK315491|gb|CR614346	chr5:176871980-176871806				DDX41
A_23_P154539	0.0041241	0.0424733	0.990052	0.000435066	0.0222742	0.981306	2.84666	1.50927	2.84666	up	1.84717	0.885319	1.84717	up	-1.20215	-0.265615	1.20215	down	-1.49623	-0.581333	1.49623	down	1.23819	0.308231	1.23819	up	1.26326	0.337155	1.26326	up	1.02025	0.028924	1.02025	up	0.948748	-0.826136	-0.560521	0.0634288	-0.244802	-0.273726	ref|NM_012469|ens|ENST00000266079|gb|AK314310|gb|AB019219	chr20:62133717-62133776	62663332	chr20	62663273	PRPF6
A_24_P925611	0.00114165	0.088945	0.586798	3.4369e-05	0.0528013	0.236545	1.74138	0.800228	1.74138	up	1.40619	0.49179	1.40619	up	-2.02087	-1.01498	2.02087	down	-1.52136	-0.605365	1.52136	down	1.64495	0.718047	1.64495	up	-1.34842	-0.431275	1.34842	down	-2.2181	-1.14932	2.2181	down	0.561102	-1.2541	-0.239126	0.0693121	-0.648735	0.500587	ref|NM_006386|ref|NM_001098504|ref|NM_030881|ref|NM_001098505	chr22:37209898-37209839	38879952	chr22	38879893	DDX17
A_24_P101391	0.0125658	0.00652514	0.00347564	0.00434312	0.00223653	0.000110533	1.97282	0.980261	1.97282	up	1.11207	0.153249	1.11207	up	-2.02148	-1.01541	2.02148	down	-3.64998	-1.86789	3.64998	down	-1.01781	-0.0254681	1.01781	down	-1.60098	-0.678954	1.60098	down	-1.57296	-0.653486	1.57296	down	0.299112	-1.69656	-0.681148	0.145864	0.171332	0.824818	ref|NM_004559|ens|ENST00000318612|ens|ENST00000321358|gb|BC072014	chr1:42934975-42935037	43162450	chr1	43162388	YBX1
A_23_P152272	0.00466476	0.099406	0.141202	0.000666046	0.0593626	0.02114	3.1102	1.63701	3.1102	up	3.33164	1.73623	3.33164	up	-1.40872	-0.494385	1.40872	down	1.2159	0.282026	1.2159	up	1.59902	0.677187	1.59902	up	1.06919	0.0965139	1.06919	up	-1.49555	-0.580673	1.49555	down	1.20925	-0.922147	-0.427762	-0.526987	-1.20417	-0.6235	ref|NM_006711|ref|NM_080594|gb|CR593509|ens|ENST00000397086	chr16:2243754-2243695	2303753	chr16	2303694	RNPS1
A_24_P256552	1.2163e-05	0.0767158	0.0776598	4.29789e-08	0.0441861	0.00682069	-1.48935	-0.574679	1.48935	down	-1.09787	-0.134703	1.09787	down	-4.51602	-2.17505	4.51602	down	-2.40556	-1.26637	2.40556	down	1.38387	0.468706	1.38387	up	-1.66481	-0.735361	1.66481	down	-2.30388	-1.20407	2.30388	down	-0.213426	-1.8138	0.361254	-0.0787228	-0.547429	0.656639	ref|NM_001033505|ref|NM_001033506|gb|BC009792|thc|THC2474127	chr11:33139522-33139463	33182946	chr11	33182887	CSTF3
A_23_P2423	0.00775858	0.00170361	0.877554	0.00193279	0.000185749	0.682197	1.43355	0.51959	1.43355	up	1.88786	0.916752	1.88786	up	-2.56448	-1.35867	2.56448	down	-2.26568	-1.17994	2.26568	down	-1.16347	-0.218437	1.16347	down	-1.31323	-0.393122	1.31323	down	-1.12872	-0.174685	1.12872	down	0.430847	-1.44741	-0.088742	-0.485905	-0.267468	-0.0927825	ref|NM_018048|ens|ENST00000381881|ens|ENST00000320756|gb|AK096106	chr12:10650001-10649942	10758734	chr12	10758675	MAGOHB
A_23_P157449	0.00119814	0.00462836	0.919085	4.44538e-05	0.0014065	0.764822	1.17685	0.234933	1.17685	up	1.8577	0.893519	1.8577	up	-3.81859	-1.93304	3.81859	down	-2.13571	-1.09472	2.13571	down	1.13268	0.17974	1.13268	up	-1.18563	-0.245652	1.18563	down	-1.34294	-0.425392	1.34294	down	0.620151	-1.54782	0.385218	-0.273368	-0.453108	-0.0277162	ref|NM_005034|ens|ENST00000353107|gb|CR610014|gb|CR597305	chr8:101235021-101235083	101165907	chr8	101165845	POLR2K
A_24_P377328	0.0127595	0.00378003	0.130828	0.00452222	0.000947612	0.0163762	2.0794	1.05617	2.0794	up	3.11345	1.63851	3.11345	up	-1.81457	-0.85963	1.81457	down	-1.32408	-0.404989	1.32408	down	-1.09255	-0.127706	1.09255	down	-1.0746	-0.103797	1.0746	down	1.01671	0.023909	1.01671	up	0.956722	-0.959075	-0.0994453	-0.681792	-0.554086	-0.577995	ref|NM_006425|ens|ENST00000297151|gb|AK314564|gb|AF101074	chr5:159767184-159767125	159834606	chr5	159834547	SLU7
A_23_P201998	0.0188572	0.0012993	0.959151	0.00849572	7.7552e-05	0.899687	2.07106	1.05037	2.07106	up	3.21127	1.68314	3.21127	up	-3.81796	-1.9328	3.81796	down	-3.69899	-1.88713	3.69899	down	-1.50222	-0.5871	1.50222	down	-1.47162	-0.557401	1.47162	down	1.0208	0.0296982	1.0208	up	0.848944	-2.13423	-0.201429	-0.8342	-0.2471	-0.276799	ref|NM_016628|ref|NM_100486|ref|NR_024557|thc|THC2503698	chr10:28949670-28949729	28909723	chr10	28909664	WAC
A_23_P131967	0.019664	0.395788	0.151512	0.00899818	0.323763	0.0246273	-1.07143	-0.0995394	1.07143	down	2.41461	1.27179	2.41461	up	1.79137	0.841067	1.79137	up	1.83173	0.873204	1.83173	up	-2.5301	-1.33919	2.5301	down	-2.45894	-1.29804	2.45894	down	1.02894	0.0411592	1.02894	up	-0.192003	0.748603	-0.0924637	-1.4638	-0.124601	-0.16576	ref|NM_016652|gb|AF255443|gb|AF318304|gb|AL832435	chr20:19963775-19963716	20015775	chr20	20015716	CRNKL1
A_24_P46725	0.00505392	0.809568	0.375418	0.000830415	0.760937	0.114085	-1.15097	-0.202845	1.15097	down	-1.20044	-0.263559	1.20044	down	-2.19632	-1.13509	2.19632	down	-1.46468	-0.550583	1.46468	down	1.56398	0.645223	1.56398	up	-1.0905	-0.124996	1.0905	down	-1.70553	-0.770219	1.70553	down	-0.157015	-1.08926	0.0458303	0.106545	-0.538678	0.231541	ref|NM_152551|ens|ENST00000342415|gb|CR617787|gb|AJ420586	chr6:7556181-7556240	7611241	chr6	7611182	SNRNP48
A_23_P155316	0.00109725	0.0016483	0.779413	2.61862e-05	0.000163083	0.460642	1.3455	0.428139	1.3455	up	1.62603	0.701353	1.62603	up	-2.17046	-1.118	2.17046	down	-1.77326	-0.826407	1.77326	down	1.01282	0.0183813	1.01282	up	-1.40558	-0.491163	1.40558	down	-1.4236	-0.509545	1.4236	down	0.493281	-1.05286	0.0651413	-0.208072	-0.226454	0.283091	ref|NM_007362|ref|NM_001042540|ens|ENST00000321256|gb|AK297506	chr3:198148206-198148147	196663809	chr3	196663750	NCBP2
A_23_P109235	0.000323147	0.527534	0.977472	2.85466e-06	0.446447	0.949841	2.17247	1.11934	2.17247	up	1.14456	0.194795	1.14456	up	1.98079	0.986073	1.98079	up	1.05276	0.074177	1.05276	up	1.00881	0.012649	1.00881	up	1.60447	0.682092	1.60447	up	1.59046	0.669443	1.59046	up	0.495362	0.362096	-0.623977	0.300568	0.287919	-0.381525	ref|NM_016732|ref|NM_007367|ens|ENST00000246194|ens|ENST00000375114	chr20:32127502-32128222				RALY
A_23_P254970	0.00890245	0.114885	0.819487	0.00239076	0.070839	0.550244	-1.48412	-0.569605	1.48412	down	1.48465	0.570119	1.48465	up	-3.8748	-1.95412	3.8748	down	-1.65974	-0.730959	1.65974	down	1.05954	0.0834388	1.05954	up	-1.40263	-0.488138	1.40263	down	-1.48615	-0.571577	1.48615	down	-0.0325208	-1.41704	0.537084	-0.60264	-0.686079	-0.114502	gb|AK057799|thc|THC2520197|thc|THC2478114	chr1:103897507-103897566	104096043	chr1	104095984	RNPC3
A_24_P98371	0.0113816	0.00232952	0.32702	0.00374025	0.000427937	0.0939163	1.61749	0.693754	1.61749	up	1.58492	0.664414	1.58492	up	-2.38082	-1.25146	2.38082	down	-2.77875	-1.47443	2.77875	down	-1.14364	-0.193633	1.14364	down	-1.24555	-0.316784	1.24555	down	-1.08911	-0.123151	1.08911	down	0.321843	-1.62337	-0.371911	-0.342571	-0.148938	-0.0257865	ref|NM_033222|ref|NM_001128217|ens|ENST00000380733|gb|CR611837	chr9:15454194-15454135	15464194	chr9	15464135	PSIP1
A_23_P9756	0.0201208	0.00221659	0.824909	0.00936601	0.000370875	0.566943	2.55068	1.35088	2.55068	up	2.55763	1.35481	2.55763	up	-2.59195	-1.37404	2.59195	down	-3.3811	-1.75749	3.3811	down	-1.30801	-0.387376	1.30801	down	-1.12211	-0.166211	1.12211	down	1.16567	0.221166	1.16567	up	0.845904	-1.87902	-0.504978	-0.508902	-0.121526	-0.342691	ref|NM_014281|ref|NM_001136033|ref|NM_078480|gb|BC011265	chr8:144970810-144970751	144898822	chr8	144898763	PUF60
A_23_P87664	0.00978903	0.742672	0.108772	0.00270365	0.687562	0.0105697	1.59389	0.672553	1.59389	up	1.36098	0.444644	1.36098	up	1.37631	0.460807	1.37631	up	1.26943	0.344178	1.26943	up	1.08019	0.11128	1.08019	up	1.32822	0.409499	1.32822	up	1.22963	0.298219	1.22963	up	0.422573	0.210827	-0.24998	-0.0220708	-0.13335	-0.431569	ref|NM_014706|gb|AF387506|ens|ENST00000228284|gb|D63879	chr12:107441234-107441175	108917104	chr12	108917045	SART3
A_23_P115645	0.022568	0.212188	0.611572	0.0110448	0.152205	0.259324	1.14689	0.197725	1.14689	up	1.1454	0.195855	1.1454	up	-1.92725	-0.946542	1.92725	down	-1.66441	-0.735009	1.66441	down	1.15942	0.213402	1.15942	up	-1.12561	-0.170713	1.12561	down	-1.30506	-0.384115	1.30506	down	0.160569	-0.983697	-0.0371552	-0.035286	-0.248688	0.135427	ref|NM_001025076|ref|NM_001083591|ref|NM_006561|ref|NM_001025077	chr10:11407875-11407934	11367928	chr10	11367869	CUGBP2
A_24_P79955	0.0231673	0.00637198	0.714452	0.0115018	0.00217278	0.378077	1.34805	0.430877	1.34805	up	1.5885	0.667663	1.5885	up	-2.44633	-1.29062	2.44633	down	-2.36496	-1.24181	2.36496	down	-1.13917	-0.187979	1.13917	down	-1.21123	-0.276469	1.21123	down	-1.06326	-0.0884904	1.06326	down	0.395815	-1.32568	-0.0350621	-0.271848	-0.0838689	0.00462155	ref|NM_005105|gb|AF231512|ens|ENST00000330165|gb|AF127761	chr1:144222541-144222600	145511243	chr1	145511184	RBM8A
A_24_P157424	0.0392196	0.00268559	0.183175	0.0230744	0.000555148	0.038512	2.30057	1.20199	2.30057	up	1.60565	0.683153	1.60565	up	-1.31955	-0.400051	1.31955	down	-2.22827	-1.15593	2.22827	down	-1.17857	-0.237038	1.17857	down	-1.30005	-0.378563	1.30005	down	-1.10307	-0.141525	1.10307	down	0.517967	-1.08407	-0.684023	-0.165186	0.0718517	0.213377	ref|NM_007362|ref|NM_001042540|ens|ENST00000321256|gb|CR590424	chr3:198146920-198146861	196662523	chr3	196662464	NCBP2
A_23_P6307	0.00731756	0.00317112	0.779413	0.0017195	0.000733953	0.44621	2.81361	1.49242	2.81361	up	1.86308	0.897693	1.86308	up	-1.32043	-0.40101	1.32043	down	-2.41288	-1.27075	2.41288	down	-1.21001	-0.275014	1.21001	down	1.3347	0.416514	1.3347	up	1.61499	0.691528	1.61499	up	0.697655	-1.19578	-0.794768	-0.200039	0.0749757	-0.616553	ref|NM_001025204|ref|NM_001025203|ref|NM_006758|ens|ENST00000398137	chr21:43388619-43387911	44514900	chr21	44514842	U2AF1
A_24_P242299	0.0041241	0.00681244	0.814413	0.000407799	0.00241926	0.518527	1.1311	0.177721	1.1311	up	2.49916	1.32144	2.49916	up	-4.55746	-2.18823	4.55746	down	-2.15498	-1.10767	2.15498	down	-1.04476	-0.0631661	1.04476	down	-1.71873	-0.781347	1.71873	down	-1.64511	-0.718181	1.64511	down	0.48426	-1.88169	0.306539	-0.837183	-0.774017	-0.0558359	ref|NM_005455|ref|NM_203350|ens|ENST00000254821|ens|ENST00000370920	chr1:71301860-71301801	71529272	chr1	71529213	ZRANB2
A_23_P110433	0.0175359	0.0175513	0.743135	0.00771454	0.00800041	0.39914	1.41176	0.497493	1.41176	up	1.87825	0.90939	1.87825	up	-1.90805	-0.932097	1.90805	down	-1.45233	-0.538368	1.45233	down	-1.01267	-0.0181676	1.01267	down	-1.20977	-0.274734	1.20977	down	-1.19463	-0.256567	1.19463	down	0.555799	-0.873792	0.0583056	-0.353591	-0.335423	-0.0788568	ref|NM_015342|ens|ENST00000261308|gb|AK300022|gb|AK301654	chr5:64917750-64918880				PPWD1
A_23_P211099	0.00752977	0.0032315	0.421191	0.00186249	0.000753636	0.133143	1.31682	0.397057	1.31682	up	1.49658	0.581672	1.49658	up	-2.53046	-1.3394	2.53046	down	-2.45434	-1.29533	2.45434	down	-1.10233	-0.14055	1.10233	down	-1.33485	-0.416675	1.33485	down	-1.21094	-0.276125	1.21094	down	0.346118	-1.39034	-0.0509391	-0.235554	-0.0950043	0.18112	ref|NM_138927|gb|AK127947|ens|ENST00000356577|ens|ENST00000321758	chr21:33871381-33871440	34949570	chr21	34949511	SON
A_32_P152673	0.0157306	0.0021449	0.00543808	0.00638209	0.000338011	0.00018255	1.45259	0.538632	1.45259	up	1.20207	0.265524	1.20207	up	-3.40698	-1.76849	3.40698	down	-5.71106	-2.51376	5.71106	down	-1.38718	-0.472156	1.38718	down	-1.89381	-0.921295	1.89381	down	-1.36523	-0.449139	1.36523	down	0.085648	-2.22148	-0.452984	-0.179876	0.29228	0.741419	ref|NM_002568|ref|NM_030979|gb|AK127880|gb|Y00345	chr8:101786376-101785782	73803062	chrX	73803003	PABPC1
A_23_P92895	0.0427291	0.0299149	0.779413	0.0256677	0.0147461	0.4565	1.71452	0.777808	1.71452	up	1.84282	0.881914	1.84282	up	-1.27991	-0.356038	1.27991	down	-1.14979	-0.201376	1.14979	down	1.03566	0.0505562	1.03566	up	-1.2845	-0.361202	1.2845	down	-1.33031	-0.411758	1.33031	down	0.628699	-0.505147	-0.149109	-0.253214	-0.30377	0.107988	ref|NM_018047|ens|ENST00000199814|gb|U39402|gb|AK001152	chr5:150051060-150051001	150070867	chr5	150070808	RBM22
A_24_P417007	0.00998713	0.0597738	0.350328	0.00278793	0.0330551	0.104603	-1.04548	-0.0641718	1.04548	down	1.44692	0.532986	1.44692	up	-2.52645	-1.33711	2.52645	down	-1.34384	-0.426357	1.34384	down	1.2428	0.313598	1.2428	up	1.22967	0.298268	1.22967	up	-1.01068	-0.0153297	1.01068	down	0.245697	-1.02724	0.309869	-0.287289	-0.600887	-0.585557	ref|NM_021974|thc|THC2612620	chr22:36695140-36695199	38365253	chr22	38365194	POLR2F
A_24_P236522	0.000691733	0.033688	0.919085	1.22214e-05	0.016844	0.762377	3.81139	1.93032	3.81139	up	1.53442	0.61769	1.53442	up	2.53404	1.34144	2.53404	up	1.25854	0.331755	1.25854	up	1.23366	0.302942	1.23366	up	1.45529	0.541308	1.45529	up	1.17966	0.238366	1.17966	up	0.71885	0.129972	-1.21147	0.10116	-0.201782	-0.440149	ref|NM_006110|ref|NR_024465|gb|AB033004|thc|THC2497828	chr16:30270261-30270202	30362760	chr16	30362701	CD2BP2
A_24_P504405	0.0270212	0.119949	0.819487	0.0143019	0.0755191	0.551814	1.43685	0.522907	1.43685	up	1.45868	0.544665	1.45868	up	-1.82498	-0.867883	1.82498	down	-1.59303	-0.671773	1.59303	down	1.12846	0.174352	1.12846	up	-1.25278	-0.32513	1.25278	down	-1.41371	-0.499482	1.41371	down	0.364047	-1.02674	-0.158861	-0.180618	-0.35497	0.144512	ref|NM_003095|ens|ENST00000266735|gb|AK311752|gb|CR456751	chr12:94783282-94783957	48346201	chr20	48346142	SNRPF
A_24_P252973	0.0353797	0.82795	0.18149	0.0203777	0.783786	0.0371958	1.66685	0.737122	1.66685	up	1.59546	0.673975	1.59546	up	1.66023	0.731387	1.66023	up	1.22744	0.295649	1.22744	up	-1.29468	-0.372591	1.29468	down	1.65306	0.725142	1.65306	up	2.14018	1.09773	2.14018	up	0.307154	0.301419	-0.429968	-0.366821	0.00576964	-1.09196	ref|NM_006831|ref|NM_001142597|ens|ENST00000302731|gb|AK313007	chr11:57185218-57185277	57428701	chr11	57428642	CLP1
A_24_P224776	0.000577775	0.163056	0.109761	7.14562e-06	0.110048	0.0111128	2.74043	1.4544	2.74043	up	1.94037	0.956334	1.94037	up	1.26592	0.340192	1.26592	up	1.21138	0.276649	1.21138	up	1.35147	0.434528	1.35147	up	1.56532	0.646459	1.56532	up	1.15824	0.211931	1.15824	up	1.09978	-0.0144304	-0.354622	0.143448	-0.29108	-0.503011	ref|NM_012321|ens|ENST00000252816|gb|EU832676|gb|EU832756	chr19:18284452-18281651				LSM4
A_23_P215599	0.00393137	0.0120734	0.0937983	0.000333403	0.00508712	0.00861751	1.66371	0.734401	1.66371	up	3.28775	1.7171	3.28775	up	-2.5999	-1.37845	2.5999	down	-1.13612	-0.184117	1.13612	down	1.158	0.211638	1.158	up	-1.37752	-0.462076	1.37752	down	-1.59517	-0.673714	1.59517	down	1.07564	-1.03721	0.341241	-0.641458	-0.853096	-0.179382	ref|NM_182691|ref|NM_182692|ens|ENST00000357311|ens|ENST00000336613	chr7:104545312-104545253	104758076	chr7	104758017	SRPK2
A_24_P246787	0.044523	0.142458	0.179845	0.0269813	0.0936293	0.0345894	-1.0883	-0.122071	1.0883	down	1.06895	0.0961953	1.06895	up	-2.33176	-1.22142	2.33176	down	-2.267	-1.18079	2.267	down	-1.13103	-0.177633	1.13103	down	-1.7204	-0.782742	1.7204	down	-1.52109	-0.605109	1.52109	down	-0.0856929	-1.18504	0.0363785	-0.181888	-0.00425548	0.600854	ref|NM_005612|ens|ENST00000358605|ens|ENST00000309042|gb|BC038985	chr4:57490974-57491033	57796276	chr4	57796217	REST
A_23_P413456	0.00876611	0.201328	0.762702	0.00233866	0.141925	0.424472	1.60838	0.685608	1.60838	up	1.43366	0.519705	1.43366	up	-2.14218	-1.09908	2.14218	down	-1.64563	-0.718641	1.64563	down	1.46038	0.54634	1.46038	up	-1.26896	-0.343645	1.26896	down	-1.85316	-0.889985	1.85316	down	0.279973	-1.50471	-0.405634	-0.239731	-0.786071	0.103914	ref|NR_023312|ref|NR_023313|gb|AK128423|gb|AK094781	chr19:1225013-1225072	1274072	chr19	1274013	CIRBP
A_23_P42649	0.0110053	0.0135205	0.0992822	0.00344158	0.00582863	0.00947215	1.95831	0.969606	1.95831	up	1.17701	0.235131	1.17701	up	-1.1428	-0.192576	1.1428	down	-1.94352	-0.958673	1.94352	down	-1.02216	-0.031623	1.02216	down	1.11034	0.151007	1.11034	up	1.13495	0.18263	1.13495	up	0.326964	-0.835217	-0.642641	0.0918331	0.123456	-0.0591739	ref|NM_006234|ens|ENST00000358438|ens|ENST00000326391|ens|ENST00000292614	chr7:101903675-101901971				POLR2J
A_24_P706312	0.00608081	0.00237111	0.870672	0.00118804	0.000448249	0.669156	1.20692	0.271331	1.20692	up	1.88469	0.914326	1.88469	up	-2.31534	-1.21122	2.31534	down	-1.68743	-0.754826	1.68743	down	-1.13808	-0.186596	1.13808	down	-1.48773	-0.573115	1.48773	down	-1.30724	-0.38652	1.30724	down	0.427704	-1.05485	0.156373	-0.486622	-0.300027	0.0864931	ref|NM_194247|ens|ENST00000392524|gb|CR603865|gb|AL832246	chr2:177796555-177796614	178088368	chr2	178088309	HNRNPA3
A_24_P784954	0.014619	0.563894	0.847841	0.00573394	0.486184	0.618654	1.14499	0.19534	1.14499	up	-1.18527	-0.245218	1.18527	down	2.93455	1.55314	2.93455	up	1.28156	0.357899	1.28156	up	-1.68726	-0.754681	1.68726	down	-1.09686	-0.133374	1.09686	down	1.53827	0.621307	1.53827	up	-0.383424	0.974374	-0.578764	-0.138207	0.616475	-0.00483253	gb|AK095439|thc|THC2505982	chrX:131393952-131394011	131566330	chrX	131566271	MBNL3
A_24_P320254	0.0121879	0.00767341	0.856099	0.00410814	0.00288913	0.633853	1.84734	0.885452	1.84734	up	1.89159	0.919598	1.89159	up	-2.57433	-1.36419	2.57433	down	-2.57929	-1.36697	2.57929	down	-1.02593	-0.0369259	1.02593	down	1.00465	0.00669487	1.00465	up	1.0307	0.0436208	1.0307	up	0.707943	-1.5417	-0.177509	-0.211656	-0.17473	-0.21835	ref|NM_005520|gb|BC001348|ens|ENST00000329433|ens|ENST00000393432	chr5:178974148-178974089	179041542	chr5	179041483	HNRNPH1
A_23_P14132	0.0243445	0.00581926	0.164565	0.0125594	0.0019329	0.0286143	1.86288	0.897538	1.86288	up	1.40185	0.487329	1.40185	up	-1.40535	-0.490926	1.40535	down	-1.95486	-0.967062	1.95486	down	-1.04676	-0.0659268	1.04676	down	-1.31133	-0.391035	1.31133	down	-1.25276	-0.325108	1.25276	down	0.277148	-1.11132	-0.62039	-0.210181	-0.144255	0.180854	ref|NM_004128|ens|ENST00000340473|gb|X16901|thc|THC2650702	chr13:44756179-44756238	45858238	chr13	45858179	GTF2F2
A_24_P287129	0.0380029	0.00176756	0.872233	0.0220983	0.00021182	0.673438	1.59791	0.676186	1.59791	up	2.33658	1.2244	2.33658	up	-3.65378	-1.86939	3.65378	down	-3.69218	-1.88447	3.69218	down	-1.47764	-0.563292	1.47764	down	-1.22241	-0.289726	1.22241	down	1.20879	0.273566	1.20879	up	0.601809	-1.94377	-0.0743777	-0.622587	-0.0592955	-0.332861	ref|NM_006597|ref|NM_153201|gb|BC016179|ens|ENST00000227378	chr11:122433543-122433484	10493047	chr7	10492988	HSPA8
A_23_P108554	0.010622	0.00137737	0.320344	0.00326541	0.000103179	0.0888586	1.65322	0.725277	1.65322	up	4.39614	2.13624	4.39614	up	-4.36832	-2.12708	4.36832	down	-2.28885	-1.19462	2.28885	down	-1.3933	-0.478506	1.3933	down	-1.61236	-0.689171	1.61236	down	-1.15722	-0.210665	1.15722	down	1.12949	-1.72286	0.404215	-1.00675	-0.52824	-0.317575	ref|NM_004939|gb|BC012739|ens|ENST00000381341|ens|ENST00000233084	chr2:15688426-15688485	15771034	chr2	15770975	DDX1
A_23_P256384	0.0202547	0.0352826	0.18149	0.009519	0.017766	0.0369005	1.64268	0.716051	1.64268	up	2.12385	1.08668	2.12385	up	-1.56724	-0.64823	1.56724	down	-1.17024	-0.226811	1.17024	down	1.03583	0.0507914	1.03583	up	1.02711	0.038594	1.02711	up	-1.00849	-0.0121974	1.00849	down	0.726944	-0.637337	0.0108928	-0.359735	-0.410527	-0.398329	ref|NM_021144|gb|BC064135|gb|BC044568|ens|ENST00000380715	chr9:15460911-15460852	15470911	chr9	15470852	PSIP1
A_23_P49521	0.0195885	0.0170512	0.664957	0.00889441	0.00765194	0.296059	1.02289	0.0326517	1.02289	up	1.11091	0.151745	1.11091	up	-2.38678	-1.25507	2.38678	down	-2.11137	-1.07818	2.11137	down	1.04087	0.0577918	1.04087	up	1.1477	0.198743	1.1477	up	1.10263	0.140951	1.10263	up	0.201778	-1.08594	0.169126	0.0500325	-0.00775928	-0.14871	ref|NM_001078166|ref|NM_006924|gb|BC033785|ens|ENST00000258962	chr17:53437448-53437389	56082449	chr17	56082390	SFRS1
A_24_P11131	0.0291563	0.115478	0.947936	0.015681	0.0716124	0.84307	1.52952	0.613075	1.52952	up	1.89605	0.923	1.89605	up	-1.92213	-0.942704	1.92213	down	-1.34969	-0.432631	1.34969	down	1.14882	0.200148	1.14882	up	-1.54814	-0.63054	1.54814	down	-1.77853	-0.830688	1.77853	down	0.631595	-0.924184	0.0185196	-0.291405	-0.491553	0.339135	ref|NM_005839|ens|ENST00000374389|ens|ENST00000323848|gb|BC036187	chr1:24872062-24872121	24999534	chr1	24999475	SRRM1
A_24_P194154	0.00621198	0.00482328	0.829263	0.0012841	0.00149982	0.572866	1.88453	0.914201	1.88453	up	2.31162	1.20891	2.31162	up	-3.36594	-1.75101	3.36594	down	-2.79783	-1.48431	2.79783	down	-1.0196	-0.0280027	1.0196	down	-1.47218	-0.557952	1.47218	down	-1.44388	-0.52995	1.44388	down	0.710818	-1.95439	-0.203383	-0.498087	-0.470085	0.0598651	ref|NM_002911|gb|D86988|gb|AK125797|ens|ENST00000262803	chr19:18839975-18840034	18979034	chr19	18978975	UPF1
A_24_P925840	0.00631471	0.169796	0.977472	0.00134454	0.115198	0.949156	-2.6928	-1.42911	2.6928	down	-1.9229	-0.943283	1.9229	down	2.04398	1.03138	2.04398	up	1.76019	0.815732	1.76019	up	-1.62617	-0.701476	1.62617	down	-1.34675	-0.429483	1.34675	down	1.20747	0.271993	1.20747	up	-1.58624	0.874251	-0.157129	-0.642957	0.0585193	-0.213473	gb|BC041638|gb|BC015627|thc|THC2497191	chr12:107478388-107478329	108954258	chr12	108954199	SART3
A_23_P86660	0.00479619	0.194269	0.919689	0.000737224	0.135576	0.778912	1.09851	0.135543	1.09851	up	1.21401	0.279776	1.21401	up	-1.61024	-0.687278	1.61024	down	-1.24148	-0.312063	1.24148	down	1.17363	0.230982	1.17363	up	-1.16669	-0.222422	1.16669	down	-1.36927	-0.453403	1.36927	down	0.220716	-0.602104	0.0851731	-0.0590598	-0.290042	0.163362	ref|NM_194247|ref|NR_002726|gb|S63912|ens|ENST00000392524	chr2:177793952-177794011	44282975	chr10	44282916	HNRNPA3
A_24_P405430	0.0257154	0.146893	0.714177	0.013414	0.0975828	0.37223	1.33985	0.422074	1.33985	up	1.79204	0.8416	1.79204	up	-1.61178	-0.688657	1.61178	down	-1.03724	-0.0527555	1.03724	down	1.16181	0.216375	1.16181	up	-1.52522	-0.609019	1.52522	down	-1.77202	-0.825394	1.77202	down	0.467103	-0.643628	0.0450289	-0.374497	-0.590872	0.234521	ref|NM_022173|ref|NM_022037|gb|CR607569|gb|AB209211	chr2:70290261-70290202	70436757	chr2	70436698	TIA1
A_24_P299507	0.00621198	0.0597738	0.949638	0.00128401	0.032988	0.859994	-1.92487	-0.944761	1.92487	down	-2.40452	-1.26575	2.40452	down	2.54383	1.347	2.54383	up	1.46125	0.547205	1.46125	up	-1.39359	-0.478806	1.39359	down	1.8112	0.856944	1.8112	up	2.52407	1.33575	2.52407	up	-1.45134	0.840426	-0.506577	-0.185586	0.29322	-1.04253	gb|U13877|thc|THC2543906	chr4:57472435-57472494	57777737	chr4	57777678	REST
A_23_P97749	0.0413036	0.0037318	0.780953	0.0246654	0.000909872	0.471883	2.06254	1.04442	2.06254	up	2.24244	1.16507	2.24244	up	-2.38453	-1.2537	2.38453	down	-2.86592	-1.519	2.86592	down	-1.30671	-0.385938	1.30671	down	-1.34259	-0.425015	1.34259	down	-1.02746	-0.0390762	1.02746	down	0.605638	-1.69249	-0.438787	-0.559432	-0.173493	-0.134417	ref|NM_001357|ens|ENST00000367549|gb|BC032742|gb|BC071950	chr1:181123297-181123356	182856733	chr1	182856674	DHX9
A_32_P168202	0.00171899	0.00232952	0.183175	9.7187e-05	0.000412464	0.0382982	2.99712	1.58358	2.99712	up	1.93678	0.95366	1.93678	up	-2.34365	-1.22876	2.34365	down	-3.07926	-1.62258	3.07926	down	1.1778	0.236094	1.1778	up	-1.47903	-0.564654	1.47903	down	-1.742	-0.800748	1.742	down	0.766865	-2.04547	-0.816712	-0.186795	-0.422889	0.377859	ref|NM_001011724|ref|NM_001011725|ref|NM_002136|gb|BC103707	chr13:52115070-52115129	79655417	chr5	79655358	HNRNPA1L2
A_23_P78563	0.0234256	0.00176756	0.743632	0.0116714	0.000213012	0.402034	2.07229	1.05122	2.07229	up	2.26758	1.18116	2.26758	up	-2.97062	-1.57076	2.97062	down	-3.71524	-1.89346	3.71524	down	-1.36853	-0.452624	1.36853	down	-1.1518	-0.20389	1.1518	down	1.18816	0.248734	1.18816	up	0.630862	-1.99113	-0.420362	-0.550294	-0.0976701	-0.346404	ref|NM_024292|ref|NM_001048241|ens|ENST00000393848|ens|ENST00000358666	chr19:9800311-9800531	30555027	chr17	30554969	UBL5
A_32_P8015	0.0173459	0.00176756	0.0776598	0.00744708	0.000207591	0.0068604	2.04287	1.0306	2.04287	up	1.67398	0.743282	1.67398	up	-2.82519	-1.49835	2.82519	down	-4.57949	-2.19519	4.57949	down	-1.32824	-0.40952	1.32824	down	-1.71688	-0.779786	1.71688	down	-1.29259	-0.370266	1.29259	down	0.357757	-2.17119	-0.672843	-0.385525	0.0239947	0.39426	ref|NM_001011724|ref|NM_001011725|ref|NM_031157|ref|NM_002136	chr13:52115716-52115775	32294139	chr6	32294080	HNRNPA1L2
A_24_P30257	0.0408586	0.82795	0.998695	0.0242553	0.785528	0.998695	-1.27038	-0.345263	1.27038	down	-1.11808	-0.161027	1.11808	down	1.40329	0.488815	1.40329	up	1.12612	0.171357	1.12612	up	-1.41587	-0.501694	1.41587	down	-1.14356	-0.193529	1.14356	down	1.23813	0.308165	1.23813	up	-0.476451	0.357627	-0.131188	-0.315423	0.18627	-0.121894	ref|NM_002478|ens|ENST00000250003|gb|AK314968|gb|BT007157	chr11:17699518-17699577	17743001	chr11	17742942	MYOD1
A_23_P77066	0.000464669	0.00815143	0.161654	4.92582e-06	0.0031396	0.0265978	3.91261	1.96813	3.91261	up	3.0088	1.58919	3.0088	up	-1.14349	-0.193441	1.14349	down	-1.23056	-0.29931	1.23056	down	1.20838	0.273076	1.20838	up	1.65843	0.729821	1.65843	up	1.37244	0.456745	1.37244	up	1.83087	-0.330701	-0.13726	0.241685	-0.031391	-0.488136	ref|NM_022807|ref|NM_022808|ref|NM_022806|ref|NM_022805	chr15:22771616-22771675	25220582	chr15	25220523	SNRPN
A_23_P3527	0.00466476	0.0353554	0.919085	0.000598345	0.0178651	0.762476	1.42437	0.510323	1.42437	up	1.59162	0.670494	1.59162	up	-2.80088	-1.48588	2.80088	down	-2.02722	-1.0195	2.02722	down	1.23645	0.306206	1.23645	up	-1.03142	-0.044631	1.03142	down	-1.2753	-0.350837	1.2753	down	0.485461	-1.51074	-0.0248617	-0.185033	-0.491239	-0.140402	ref|NM_032940|ens|ENST00000219252|gb|CR606923|gb|CR620330	chr16:56062851-56062910	57505409	chr16	57505350	POLR2C
A_23_P128587	0.011097	0.0012993	0.886331	0.00352908	7.66694e-05	0.70077	1.63082	0.705598	1.63082	up	2.53636	1.34276	2.53636	up	-3.59273	-1.84508	3.59273	down	-3.16353	-1.66153	3.16353	down	-1.36947	-0.453613	1.36947	down	-1.56725	-0.648235	1.56725	down	-1.14442	-0.194622	1.14442	down	0.568006	-1.98267	-0.137593	-0.774752	-0.321139	-0.126517	ref|NM_005870|ens|ENST00000382533|gb|AK311748|gb|CR457035	chr13:20619365-20619424	21721424	chr13	21721365	SAP18
A_23_P45756	0.0104112	0.00113416	0.18149	0.00306913	6.8096e-06	0.0366146	2.22031	1.15076	2.22031	up	2.08334	1.0589	2.08334	up	-2.16986	-1.1176	2.16986	down	-3.1262	-1.64441	3.1262	down	-1.35186	-0.43495	1.35186	down	-1.77115	-0.824684	1.77115	down	-1.31015	-0.389734	1.31015	down	0.373239	-1.89512	-0.777519	-0.68566	-0.25071	0.139024	ref|NM_015484|ref|NM_207170|ens|ENST00000236273|ens|ENST00000354361	chr1:25424177-25424118	25551590	chr1	25551531	SYF2
A_23_P127195	0.0100915	0.00197829	0.868415	0.00285271	0.000294791	0.66363	1.6555	0.727267	1.6555	up	2.18298	1.1263	2.18298	up	-2.898	-1.53506	2.898	down	-2.61429	-1.38642	2.61429	down	-1.18953	-0.250392	1.18953	down	-1.39437	-0.479615	1.39437	down	-1.1722	-0.229224	1.1722	down	0.535969	-1.72636	-0.191298	-0.59033	-0.339938	-0.110715	ref|NM_003675|ens|ENST00000378544|ens|ENST00000378572|ens|ENST00000298451	chr10:13712457-13712516	13672510	chr10	13672451	PRPF18
A_23_P16762	0.0458103	0.0165967	0.142424	0.0280851	0.00738933	0.0218921	1.47252	0.558283	1.47252	up	1.19672	0.259083	1.19672	up	-1.43179	-0.517819	1.43179	down	-1.85914	-0.894632	1.85914	down	-1.05527	-0.0776137	1.05527	down	-1.1451	-0.195473	1.1451	down	-1.08512	-0.11786	1.08512	down	0.105214	-0.970888	-0.453069	-0.153869	-0.0762557	0.041604	ref|NM_017892|gb|BC027178|ens|ENST00000354363|ens|ENST00000359961	chr2:153221128-153221069	153512882	chr2	153512823	PRPF40A
A_24_P29001	0.0130784	0.00181848	0.586798	0.00480621	0.000234876	0.23917	1.35273	0.43587	1.35273	up	1.69651	0.762569	1.69651	up	-2.87729	-1.52471	2.87729	down	-2.84743	-1.50966	2.84743	down	-1.24113	-0.31165	1.24113	down	-1.32334	-0.404186	1.32334	down	-1.06624	-0.0925358	1.06624	down	0.297499	-1.66308	-0.138371	-0.46507	-0.15342	-0.0608844	ref|NM_014463|ens|ENST00000306024|gb|AF182289|gb|AJ238095	chr3:14214599-14214658	14239654	chr3	14239595	LSM3
A_23_P351320	0.0228883	0.91426	0.000550934	0.0112824	0.891645	9.94654e-06	-1.30409	-0.383046	1.30409	down	1.87226	0.90478	1.87226	up	-1.74067	-0.799642	1.74067	down	2.19997	1.13748	2.19997	up	1.5684	0.649298	1.5684	up	-1.18348	-0.243041	1.18348	down	-1.85618	-0.892338	1.85618	down	0.506198	0.0896019	0.889244	-0.398582	-1.04788	-0.155541	ref|NM_015891|gb|AF061241|gb|BC018059|gb|BC111061	chr6:110656728-110656787	110550094	chr6	110550035	CDC40
A_23_P403955	0.00606433	0.131663	0.866988	0.00113572	0.0851392	0.653046	1.09221	0.127246	1.09221	up	1.91057	0.934003	1.91057	up	-3.16718	-1.6632	3.16718	down	-1.47609	-0.561778	1.47609	down	1.2266	0.294665	1.2266	up	-1.71406	-0.777414	1.71406	down	-2.10246	-1.07208	2.10246	down	0.352346	-1.4381	0.2251	-0.581657	-0.876322	0.195757	ref|NM_007375|gb|AF311304|ens|ENST00000240185|gb|CR611899	chr1:11007883-11007942	11085355	chr1	11085296	TARDBP
A_23_P16132	0.00423529	0.00457956	0.164565	0.000471419	0.00137549	0.0287844	2.50216	1.32317	2.50216	up	3.23767	1.69496	3.23767	up	-1.78987	-0.839855	1.78987	down	-1.2764	-0.352079	1.2764	down	1.08372	0.115992	1.08372	up	-1.05284	-0.0742829	1.05284	down	-1.14098	-0.190275	1.14098	down	1.0293	-1.13373	-0.293878	-0.665662	-0.781655	-0.591379	ref|NM_006387|gb|BC021294|ens|ENST00000198939|gb|U94836	chr19:16489789-16489730	16628789	chr19	16628730	CHERP
A_24_P9090	0.0339905	0.00519492	0.857549	0.0193373	0.00166127	0.638411	1.60057	0.678589	1.60057	up	2.3713	1.24568	2.3713	up	-1.98763	-0.991046	1.98763	down	-1.61169	-0.688572	1.61169	down	-1.20131	-0.264614	1.20131	down	-1.7221	-0.784167	1.7221	down	-1.43351	-0.519553	1.43351	down	0.556094	-1.11354	-0.122494	-0.689582	-0.424968	0.0945847	ref|NM_031372|ref|NR_003249|ens|ENST00000295470|gb|D89678	chr4:83563486-83563427	83344462	chr4	83344403	HNRPDL
A_23_P63999	0.00852983	0.00446619	0.322679	0.00226056	0.00132565	0.0905549	1.39753	0.482881	1.39753	up	3.32037	1.73134	3.32037	up	-4.05056	-2.01812	4.05056	down	-1.9003	-0.92623	1.9003	down	-1.11464	-0.156572	1.11464	down	-1.38371	-0.468544	1.38371	down	-1.2414	-0.311972	1.2414	down	0.803224	-1.69778	0.320342	-0.928121	-0.771549	-0.459578	gb|AB210019|gb|BC036782|gb|CR614032|gb|AK056024	chr11:47448639-47448580	47492063	chr11	47492004	CUGBP1
A_23_P132863	0.0148537	0.00325798	0.30916	0.00595721	0.000765567	0.0835715	1.3074	0.386699	1.3074	up	1.55996	0.641512	1.55996	up	-3.19494	-1.67579	3.19494	down	-3.31782	-1.73024	3.31782	down	-1.23907	-0.309262	1.23907	down	-1.46275	-0.548679	1.46275	down	-1.18052	-0.239417	1.18052	down	0.202982	-1.8595	-0.183717	-0.43853	-0.129268	0.110149	gb|AF182418|gb|BU928159|thc|THC2466049	chr3:14214790-14214849	14239845	chr3	14239786	LSM3
A_24_P940599	0.00821358	0.972724	0.919689	0.00214772	0.962412	0.796257	-1.03451	-0.0489529	1.03451	down	-1.07503	-0.104376	1.07503	down	1.85301	0.889867	1.85301	up	-1.09513	-0.131106	1.09513	down	-1.95281	-0.96555	1.95281	down	1.06809	0.0950308	1.06809	up	2.08577	1.06058	2.08577	up	-0.446636	0.492184	-0.397683	-0.34226	0.623291	-0.437291	gb|BC032643|gb|CR624770|gb|CR602322|gb|BF241403	chr6:86378429-86378370	86321710	chr6	86321651	SYNCRIP
A_24_P108351	0.000323147	0.00729699	0.860286	2.61098e-06	0.00270737	0.644455	1.91369	0.936359	1.91369	up	-1.12825	-0.174086	1.12825	down	6.62804	2.72858	6.62804	up	2.47346	1.30653	2.47346	up	-1.24109	-0.311605	1.24109	down	1.2405	0.310922	1.2405	up	1.53957	0.622527	1.53957	up	-0.196038	1.59619	-1.1324	-0.0219515	0.289654	-0.332873	ref|NM_007040|ref|NM_144732|gb|AK127057|gb|AK021455	chr19:46504243-46504302	41812462	chr19	41812403	HNRNPUL1
A_24_P2093	0.00606298	0.158184	0.0413601	0.00112476	0.105922	0.00263068	-1.12142	-0.165323	1.12142	down	1.13397	0.181379	1.13397	up	3.92269	1.97184	3.92269	up	3.74481	1.90489	3.74481	up	-1.33205	-0.413653	1.33205	down	1.91211	0.935169	1.91211	up	2.54704	1.34882	2.54704	up	-0.32946	1.80771	-0.164138	-0.510839	-0.0971869	-1.44601	ref|NM_020196|gb|BC007208|ens|ENST00000358368|gb|DQ893187	chr19:7591311-7591252	7685311	chr19	7685252	XAB2
A_23_P19576	0.0104112	0.00348966	0.714452	0.00305908	0.000841978	0.377077	1.55944	0.641027	1.55944	up	1.84367	0.882579	1.84367	up	-3.264	-1.70664	3.264	down	-3.08457	-1.62507	3.08457	down	-1.11727	-0.159982	1.11727	down	-1.18655	-0.246775	1.18655	down	-1.06201	-0.0867929	1.06201	down	0.429695	-1.91797	-0.211332	-0.452884	-0.292902	-0.206109	ref|NM_031287|ens|ENST00000367569|gb|BC000198|gb|AK074417	chr6:144457910-144457851	144416217	chr6	144416158	SF3B5
A_24_P103025	0.00474124	0.00197829	0.430121	0.000711033	0.000300588	0.139068	2.00355	1.00256	2.00355	up	1.72715	0.788391	1.72715	up	-2.16616	-1.11514	2.16616	down	-2.61538	-1.38702	2.61538	down	-1.04081	-0.0577129	1.04081	down	-1.15313	-0.205555	1.15313	down	-1.10791	-0.147842	1.10791	down	0.477126	-1.64058	-0.525435	-0.311265	-0.253552	-0.105709	ref|NM_006196|ens|ENST00000303577|gb|AK314225|gb|U24223	chr2:70169182-70169241	70315737	chr2	70315678	PCBP1
A_23_P86884	0.00300071	0.549968	0.972641	0.000212064	0.472234	0.932277	2.40551	1.26634	2.40551	up	1.22418	0.291816	1.22418	up	1.55498	0.636894	1.55498	up	1.01674	0.0239545	1.01674	up	1.28484	0.361587	1.28484	up	1.63185	0.706505	1.63185	up	1.27008	0.344918	1.27008	up	0.490489	-0.13896	-0.775854	0.198672	-0.162915	-0.507833	ref|NM_005146|ens|ENST00000312397|gb|AK298184|gb|CR611735	chr11:65501846-65501905	65745329	chr11	65745270	SART1
A_23_P92590	0.00738092	0.00407358	0.696853	0.00174743	0.00111171	0.344623	1.8304	0.872162	1.8304	up	1.85009	0.887593	1.85009	up	-2.16662	-1.11544	2.16662	down	-2.19417	-1.13368	2.19417	down	-1.02361	-0.0336625	1.02361	down	-1.35992	-0.443526	1.35992	down	-1.32856	-0.409864	1.32856	down	0.551172	-1.43643	-0.32099	-0.336421	-0.302758	0.107106	ref|NM_001031732|ref|NM_133370|gb|BC053863|gb|BC041119	chr4:68862314-68862255	69179719	chr4	69179660	YTHDC1
A_23_P38219	0.00399158	0.00699814	0.640698	0.000352613	0.00257175	0.282986	2.35729	1.23713	2.35729	up	1.88403	0.913819	1.88403	up	1.02188	0.0312291	1.02188	up	-1.24314	-0.313989	1.24314	down	-1.0153	-0.0219083	1.0153	down	1.18584	0.245914	1.18584	up	1.20399	0.267822	1.20399	up	0.962199	-0.243701	-0.27493	0.0483798	0.0702881	-0.197534	ref|NM_006445|gb|BC000579|ens|ENST00000304992|ens|ENST00000311858	chr17:1501288-1501229	1554538	chr17	1554479	PRPF8
A_23_P30377	0.0228705	0.00628512	0.780953	0.0112332	0.00213206	0.471049	1.6345	0.708853	1.6345	up	2.00851	1.00612	2.00851	up	-1.79547	-0.844364	1.79547	down	-1.59652	-0.674929	1.59652	down	-1.09265	-0.127837	1.09265	down	-1.13753	-0.185904	1.13753	down	-1.04107	-0.0580666	1.04107	down	0.764048	-0.789168	0.0551956	-0.242077	-0.11424	-0.0561729	ref|NM_014829|gb|AB018344|ens|ENST00000354283|gb|AK126011	chr5:134192411-134192470	134164571	chr5	134164512	DDX46
A_24_P308128	0.02296	0.395788	0.949638	0.0113583	0.323072	0.86914	-1.90248	-0.92788	1.90248	down	-1.23073	-0.299515	1.23073	down	2.20386	1.14003	2.20386	up	1.96536	0.974795	1.96536	up	-1.7334	-0.793601	1.7334	down	-2.13337	-1.09313	2.13337	down	-1.23075	-0.299533	1.23075	down	-1.48408	0.583831	-0.556199	-1.18456	-0.390963	-0.0914304	ref|NM_000937|gb|BC067295|ens|ENST00000322644|gb|M21610	chr17:7340920-7340979	7400255	chr17	7400196	POLR2A
A_23_P36147	0.0223022	0.0012993	0.350328	0.010757	7.51582e-05	0.103383	1.86209	0.896922	1.86209	up	2.00834	1.006	2.00834	up	-3.00778	-1.5887	3.00778	down	-4.01676	-2.00603	4.01676	down	-1.44035	-0.526415	1.44035	down	-1.43577	-0.521823	1.43577	down	1.00319	0.004592	1.00319	up	0.275941	-2.20968	-0.620981	-0.730064	-0.203649	-0.208241	ref|NM_002696|ens|ENST00000301788|gb|AK312131|gb|BC112162	chr11:62289754-62290548				POLR2G
A_24_P42122	0.00466476	0.394384	0.919689	0.00067458	0.321105	0.776337	2.71633	1.44166	2.71633	up	1.17633	0.234287	1.17633	up	1.52144	0.605437	1.52144	up	1.11543	0.157602	1.11543	up	1.69295	0.759537	1.69295	up	1.53392	0.617226	1.53392	up	-1.10367	-0.142311	1.10367	down	0.657493	-0.178729	-0.784166	0.423206	-0.336332	-0.194021	ref|NM_001533|ref|NM_001005335|gb|BC069184|ens|ENST00000388750	chr19:44020125-44019953	34781406	chr15	34781347	HNRNPL
A_24_P362317	0.0041241	0.00435413	0.814413	0.00040826	0.00123085	0.514648	1.98961	0.992485	1.98961	up	2.37339	1.24695	2.37339	up	-2.42306	-1.27683	2.42306	down	-1.89949	-0.92561	1.89949	down	1.06936	0.0967524	1.06936	up	-1.05994	-0.0839809	1.05994	down	-1.13346	-0.180733	1.13346	down	0.882243	-1.38707	-0.110242	-0.364708	-0.46146	-0.280727	ref|NM_001111|ref|NM_015840|ref|NM_001025107|ref|NM_015841	chr1:152821413-152821354	154554789	chr1	154554730	ADAR
A_32_P62571	0.00631471	0.477819	0.762702	0.00134996	0.398464	0.423395	1.22595	0.293902	1.22595	up	1.09202	0.126997	1.09202	up	-1.91939	-0.940646	1.91939	down	-1.45075	-0.536798	1.45075	down	1.4853	0.570753	1.4853	up	1.04115	0.0581712	1.04115	up	-1.4266	-0.512582	1.4266	down	0.145419	-1.08913	-0.148483	0.0184225	-0.552331	-0.0397487	ref|NM_005105|gb|AF231512|ens|ENST00000330165|gb|AF127761	chr1:144222469-144222528	60866960	chr14	60866901	RBM8A
A_24_P330009	0.0202632	0.00221659	0.146378	0.00958031	0.000368722	0.0230171	1.65727	0.728805	1.65727	up	1.46875	0.554585	1.46875	up	-2.37042	-1.24514	2.37042	down	-3.28826	-1.71732	3.28826	down	-1.22941	-0.297964	1.22941	down	-1.25241	-0.32471	1.25241	down	-1.01871	-0.0267462	1.01871	down	0.341159	-1.63279	-0.387646	-0.213426	0.0845379	0.111284	ref|NM_021128|ens|ENST00000322028|gb|U37690|gb|BC018649	chr11:830412-830353	840412	chr11	840353	POLR2L
A_32_P113436	0.00376826	0.00860483	0.137735	0.000299597	0.00337504	0.0194679	2.01415	1.01017	2.01415	up	1.34184	0.424208	1.34184	up	-1.68993	-0.756961	1.68993	down	-2.17484	-1.12091	2.17484	down	1.16636	0.222009	1.16636	up	-1.14228	-0.191922	1.14228	down	-1.33231	-0.413931	1.33231	down	0.518669	-1.24846	-0.491499	0.0944608	-0.127548	0.286383	ref|NM_001011724|ref|NM_001011725|ref|NR_002943|ref|NR_002944	chr13:52114922-52114981	51680081	chr16	51680022	HNRNPA1L2
A_23_P167081	0.0141377	0.112124	0.857549	0.00544525	0.0689384	0.640889	-1.70915	-0.773278	1.70915	down	-1.79076	-0.84057	1.79076	down	3.10078	1.63263	3.10078	up	2.26122	1.1771	2.26122	up	-1.30879	-0.388238	1.30879	down	1.2	0.263033	1.2	up	1.57055	0.651271	1.57055	up	-1.27928	1.12663	-0.506006	-0.438714	-0.0504759	-0.701747	ref|NM_005612|ens|ENST00000358605|ens|ENST00000309042|gb|U22314	chr4:57492812-57492871	57798114	chr4	57798055	REST
A_23_P374284	0.0379608	0.00286989	0.471877	0.0219985	0.000618598	0.166741	1.6316	0.706289	1.6316	up	1.90446	0.929384	1.90446	up	-2.89035	-1.53124	2.89035	down	-3.41183	-1.77055	3.41183	down	-1.37783	-0.462398	1.37783	down	-1.53364	-0.61696	1.53364	down	-1.11308	-0.154562	1.11308	down	0.343756	-1.89378	-0.362532	-0.585627	-0.123229	0.0313326	ref|NM_007359|gb|BC044656|ens|ENST00000394114|ens|ENST00000264645	chr17:35581863-35581922	38328396	chr17	38328337	CASC3
A_23_P205435	0.0110236	0.00493665	0.705656	0.00346678	0.00154379	0.356568	1.54397	0.626648	1.54397	up	2.24445	1.16636	2.24445	up	-1.85227	-0.889291	1.85227	down	-1.34238	-0.424789	1.34238	down	-1.05352	-0.0752119	1.05352	down	-1.64538	-0.718424	1.64538	down	-1.5618	-0.643213	1.5618	down	0.522498	-0.993441	-0.10415	-0.643863	-0.568652	0.074561	ref|NM_002515|ref|NM_006489|ens|ENST00000267422|ens|ENST00000347476	chr14:25985503-25985444	26915663	chr14	26915604	NOVA1
A_32_P109572	0.0308791	0.237017	0.977472	0.0170763	0.171272	0.94714	2.07338	1.05198	2.07338	up	1.3112	0.39089	1.3112	up	1.3081	0.387477	1.3081	up	1.05501	0.0772611	1.05501	up	1.27534	0.350876	1.27534	up	1.11312	0.154612	1.11312	up	-1.14573	-0.196265	1.14573	down	0.545259	-0.119246	-0.506723	0.154369	-0.196507	-0.000242567	ref|NM_001533|ref|NM_001005335|gb|BC069184|ens|ENST00000388750	chr19:44019199-44019140	34781197	chr15	34781138	HNRNPL
A_23_P77437	0.0491159	0.339049	0.820922	0.0306884	0.266567	0.556951	1.27934	0.355402	1.27934	up	-1.18546	-0.245443	1.18546	down	2.81381	1.49252	2.81381	up	1.78865	0.838875	1.78865	up	-1.03728	-0.0528043	1.03728	down	1.45348	0.539513	1.45348	up	1.50767	0.592318	1.50767	up	-0.38472	0.752403	-0.740122	-0.139276	-0.086472	-0.67879	ref|NM_019023|ens|ENST00000339507|gb|AK056647|gb|AK001502	chr16:66939077-66939799				PRMT7
A_24_P941322	0.0298116	0.383027	0.421191	0.0162925	0.307233	0.133591	-3.73887	-1.9026	3.73887	down	-1.85916	-0.894649	1.85916	down	-3.87584	-1.95451	3.87584	down	-2.21732	-1.14882	2.21732	down	-1.1505	-0.202261	1.1505	down	-1.62481	-0.700274	1.62481	down	-1.41227	-0.498013	1.41227	down	-1.1182	-1.1701	0.784405	-0.223549	-0.0212883	0.476724	ref|NM_006775|ens|ENST00000361752|ens|ENST00000361758|gb|AB067798	chr6:163914496-163914555	163994565	chr6	163994506	QKI
A_23_P319626	0.0148436	0.394384	0.115296	0.00590227	0.321221	0.0128646	1.34568	0.428333	1.34568	up	1.50983	0.594389	1.50983	up	-1.44564	-0.531711	1.44564	down	1.06304	0.0881977	1.06304	up	1.36969	0.453852	1.36969	up	1.5963	0.674735	1.5963	up	1.16545	0.220882	1.16545	up	0.494262	-0.465781	0.0659298	-0.100127	-0.553979	-0.774861	ref|NM_001420|ref|NM_032281|ens|ENST00000359227|thc|THC2471754	chr19:11424156-11424097	11563156	chr19	11563097	ELAVL3
A_23_P98218	0.00724779	0.00232286	0.919689	0.00167749	0.000406295	0.791568	1.53465	0.617913	1.53465	up	1.88151	0.911894	1.88151	up	-2.66887	-1.41623	2.66887	down	-2.37322	-1.24685	2.37322	down	-1.0902	-0.124595	1.0902	down	-1.10274	-0.141087	1.10274	down	-1.0115	-0.0164919	1.0115	down	0.442667	-1.59148	-0.175246	-0.469226	-0.344632	-0.32814	ref|NM_016403|ens|ENST00000279839|gb|BC032629|gb|BC006975	chr11:94343830-94342891				CWC15
A_23_P385851	0.0141377	0.34739	0.919689	0.00542184	0.274708	0.787002	-2.84738	-1.50963	2.84738	down	-1.46003	-0.545998	1.46003	down	-1.09476	-0.130621	1.09476	down	1.6337	0.708142	1.6337	up	-1.09041	-0.124873	1.09041	down	-2.67586	-1.42	2.67586	down	-2.45399	-1.29513	2.45399	down	-1.2709	0.108117	0.238738	-0.724898	-0.600026	0.695103	ref|NM_133486|gb|AK002178|gb|BC042090|ens|ENST00000370844	chrX:131341096-131341037	131513415	chrX	131513356	MBNL3
A_23_P16139	0.00393137	0.118522	0.869942	0.000332071	0.07371	0.667058	1.30725	0.38653	1.30725	up	1.36017	0.443788	1.36017	up	-1.34087	-0.423172	1.34087	down	1.00033	0.00048244	1.00033	up	1.28913	0.366396	1.28913	up	-1.25837	-0.331559	1.25837	down	-1.6222	-0.697955	1.6222	down	0.330352	-0.47935	-0.0561782	-0.113437	-0.479832	0.218123	ref|NM_006387|gb|BC021294|ens|ENST00000198939|gb|CR602259	chr19:16490439-16490380	16629439	chr19	16629380	CHERP
A_24_P50988	0.00978903	0.0361628	0.949638	0.00268871	0.0184009	0.874196	2.9557	1.5635	2.9557	up	-1.73111	-0.791701	1.73111	down	12.4594	3.63916	12.4594	up	3.95216	1.98264	3.95216	up	1.62302	0.698676	1.62302	up	2.61676	1.38778	2.61676	up	1.61229	0.689107	1.61229	up	-0.853192	1.22247	-2.41669	-0.0614916	-0.760168	-1.44928	ref|NM_016333|ens|ENST00000382301|ens|ENST00000301740|gb|AB016087	chr16:2754770-2754829	2814828	chr16	2814769	SRRM2
A_32_P167493	0.00745097	0.00151784	0.994969	0.00179522	0.000123358	0.987938	1.6135	0.690196	1.6135	up	2.27996	1.18901	2.27996	up	-2.82694	-1.49924	2.82694	down	-2.3885	-1.2561	2.3885	down	-1.19389	-0.255675	1.19389	down	-1.33872	-0.420854	1.33872	down	-1.12131	-0.165179	1.12131	down	0.721716	-1.46772	0.0315199	-0.467295	-0.21162	-0.0464407	ref|NM_005870|ens|ENST00000382533|gb|AK311748|gb|CR457035	chr13:20613097-20618965				SAP18
A_24_P3973	0.0139433	0.00113882	0.839115	0.00529647	3.73776e-05	0.604297	2.73668	1.45243	2.73668	up	2.61078	1.38448	2.61078	up	-1.92518	-0.94499	1.92518	down	-2.72152	-1.44442	2.72152	down	-1.34861	-0.431476	1.34861	down	-1.215	-0.28096	1.215	down	1.10997	0.150516	1.10997	up	0.884395	-1.51302	-0.568034	-0.500085	-0.0686091	-0.219125	ref|NM_002137|ref|NM_031243|gb|BC000506|ens|ENST00000360787	chr7:26199500-26199441	26232975	chr7	26232916	HNRNPA2B1
A_23_P391506	0.0113538	0.285277	0.326931	0.00371104	0.212355	0.0929963	1.35971	0.443297	1.35971	up	1.08487	0.117522	1.08487	up	-1.65306	-0.725142	1.65306	down	-1.5742	-0.654621	1.5742	down	1.31612	0.396296	1.31612	up	-1.13578	-0.183683	1.13578	down	-1.49483	-0.579979	1.49483	down	0.258477	-0.909962	-0.18482	0.140955	-0.255341	0.324638	ref|NM_006469|ens|ENST00000367498|gb|AB020657|gb|AK001824	chr1:183532792-183532733	185266169	chr1	185266110	IVNS1ABP
A_23_P14636	0.00700982	0.00295363	0.976122	0.00157287	0.000641867	0.940044	1.24094	0.311434	1.24094	up	2.06072	1.04315	2.06072	up	-3.8913	-1.96025	3.8913	down	-2.67088	-1.41732	2.67088	down	-1.1398	-0.188776	1.1398	down	-1.33694	-0.41893	1.33694	down	-1.17296	-0.230154	1.17296	down	0.363243	-1.90844	0.0518095	-0.679903	-0.491127	-0.260973	ref|NM_005926|gb|U04209|ens|ENST00000267812|gb|CR600815	chr15:41884326-41884267	44097034	chr15	44096975	MFAP1
A_24_P488588	0.0466595	0.0365926	0.779413	0.0286882	0.0186842	0.467475	1.99247	0.994559	1.99247	up	2.0439	1.03133	2.0439	up	-1.94738	-0.961536	1.94738	down	-1.89536	-0.922468	1.89536	down	1.00159	0.00229865	1.00159	up	-1.84587	-0.884303	1.84587	down	-1.84882	-0.886601	1.84882	down	0.657762	-1.29833	-0.336796	-0.373565	-0.375864	0.510737	ref|NM_194247|gb|BC112027|ens|ENST00000392524|gb|BC012090	chr2:177788537-177788596	75263856	chr3	75263797	HNRNPA3
A_24_P312692	0.00350862	0.0488726	0.779413	0.000266556	0.0260769	0.464886	1.98972	0.992567	1.98972	up	1.79005	0.840004	1.79005	up	-1.41323	-0.498995	1.41323	down	-1.19932	-0.262217	1.19932	down	1.3098	0.389342	1.3098	up	1.00176	0.00253962	1.00176	up	-1.30749	-0.386802	1.30749	down	0.687377	-0.804185	-0.30519	-0.152627	-0.541969	-0.155166	ref|NM_006595|ref|NM_001142930|ref|NM_001142931|ref|NR_024625	chr11:43321943-43322002	43365426	chr11	43365367	API5
A_23_P66872	0.0244503	0.381671	0.949638	0.0126572	0.305471	0.853043	1.57126	0.651923	1.57126	up	1.07798	0.108326	1.07798	up	1.60911	0.686259	1.60911	up	1.10595	0.145291	1.10595	up	1.00182	0.00262899	1.00182	up	1.16336	0.218294	1.16336	up	1.16124	0.215665	1.16124	up	0.110291	0.144627	-0.541632	0.00196503	-0.000663959	-0.216329	ref|NM_015721|ens|ENST00000319004|gb|AL080167|gb|AF177341	chr17:594954-594895	648204	chr17	648145	GEMIN4
A_24_P808534	0.0368306	0.178686	0.949638	0.0212785	0.123439	0.871391	2.7975	1.48414	2.7975	up	1.01935	0.0276535	1.01935	up	4.01831	2.00659	4.01831	up	1.95599	0.967898	1.95599	up	1.33588	0.417794	1.33588	up	1.54134	0.624188	1.54134	up	1.1538	0.206395	1.1538	up	-0.0931434	0.429308	-1.57728	-0.120797	-0.53859	-0.744985	ref|NM_001357|ens|ENST00000367549|gb|Y10658|gb|BC137136	chr1:181119003-181119062	77562059	chr13	77562000	DHX9
A_24_P322966	0.00745097	0.00830178	0.990052	0.00181667	0.00322684	0.974245	1.99266	0.994692	1.99266	up	2.01024	1.00737	2.01024	up	-1.90025	-0.926187	1.90025	down	-1.7916	-0.841246	1.7916	down	1.05137	0.0722646	1.05137	up	-1.15015	-0.201816	1.15015	down	-1.20922	-0.274081	1.20922	down	0.632757	-1.28812	-0.361935	-0.374611	-0.446876	-0.172795	ref|NM_016024|gb|BC033750|ens|ENST00000257020|ens|ENST00000305536	chrX:129374604-129374663	129546982	chrX	129546923	RBMX2
A_23_P18276	0.0224694	0.00331696	0.79695	0.0108774	0.000791148	0.49563	2.27741	1.18739	2.27741	up	2.39818	1.26194	2.39818	up	-2.39644	-1.26089	2.39644	down	-2.77408	-1.47201	2.77408	down	-1.21898	-0.285672	1.21898	down	-1.41355	-0.499327	1.41355	down	-1.15962	-0.213655	1.15962	down	0.752088	-1.69619	-0.435303	-0.509854	-0.224182	-0.0105269	ref|NM_005778|ens|ENST00000347869|ens|ENST00000395174|gb|AK297445	chr3:50131141-50131200	50156196	chr3	50156137	RBM5
A_23_P259451	0.00606683	0.019173	0.521148	0.00115166	0.00887514	0.19478	1.38915	0.474202	1.38915	up	1.52691	0.610616	1.52691	up	-3.2057	-1.68064	3.2057	down	-2.67494	-1.41951	2.67494	down	1.0903	0.12472	1.0903	up	-1.35057	-0.433569	1.35057	down	-1.47252	-0.558289	1.47252	down	0.207621	-1.94722	-0.266582	-0.402996	-0.527715	0.0305735	ref|NM_007080|ens|ENST00000296581|gb|BC016026|gb|AJ238098	chr4:147330421-147330480	147111030	chr4	147110971	LSM6
A_24_P292020	0.00801729	0.0043616	0.134629	0.00202557	0.00125528	0.0178443	2.1299	1.09079	2.1299	up	1.42	0.505886	1.42	up	-1.46274	-0.54867	1.46274	down	-2.13872	-1.09675	2.13872	down	1.02585	0.0368203	1.02585	up	-1.22006	-0.286957	1.22006	down	-1.2516	-0.323778	1.2516	down	0.47744	-1.16202	-0.613345	-0.0284463	-0.0652666	0.258511	ref|NM_006234|ens|ENST00000292614|gb|DQ893151|gb|DQ896446	chr7:101901838-101901103				POLR2J
A_24_P178423	0.00134248	0.00113882	0.0420719	6.64124e-05	2.42505e-05	0.00282461	2.51592	1.33109	2.51592	up	1.42321	0.509145	1.42321	up	-1.1962	-0.258458	1.1962	down	-2.21264	-1.14577	2.21264	down	-1.04635	-0.0653691	1.04635	down	1.00151	0.00218018	1.00151	up	1.04794	0.0675492	1.04794	up	0.430751	-1.1588	-0.900337	-0.0783941	-0.013025	-0.0805742	ref|NM_031314|ref|NM_001077442|ref|NM_004500|ref|NM_001077443	chr2:190497060-190497121	190788876	chr2	190788815	HNRNPC
A_23_P16143	0.0157306	0.0351165	0.949638	0.00649472	0.0176203	0.867509	1.89304	0.920702	1.89304	up	1.64698	0.719822	1.64698	up	-1.53517	-0.618401	1.53517	down	-1.66942	-0.739351	1.66942	down	1.05697	0.07993	1.05697	up	1.07845	0.108962	1.07845	up	1.02033	0.0290316	1.02033	up	0.737009	-0.802094	-0.183693	0.0171865	-0.0627435	-0.0917752	ref|NM_002096|ens|ENST00000394456|gb|AK315240|gb|BT007097	chr19:6331461-6331402	6380461	chr19	6380402	GTF2F1
A_23_P153757	0.000604543	0.00565945	0.493648	8.9818e-06	0.00186982	0.177157	2.22457	1.15353	2.22457	up	2.09428	1.06645	2.09428	up	-1.84999	-0.887518	1.84999	down	-1.58513	-0.664604	1.58513	down	1.2397	0.309986	1.2397	up	1.44353	0.529599	1.44353	up	1.16442	0.219613	1.16442	up	1.04866	-0.99238	-0.104862	-0.0177904	-0.327776	-0.547389	ref|NM_012321|ens|ENST00000252816|gb|AF251218|gb|AJ238096	chr19:18279057-18278998	18418057	chr19	18417998	LSM4
A_24_P46484	0.0158434	0.240435	0.151512	0.00660608	0.174167	0.0244054	-2.18356	-1.12668	2.18356	down	-2.04657	-1.03321	2.04657	down	-1.40888	-0.494549	1.40888	down	1.06399	0.0894906	1.06399	up	1.405	0.49057	1.405	up	-4.24707	-2.08647	4.24707	down	-5.96713	-2.57704	5.96713	down	-0.5918	0.0403312	0.53488	0.441411	-0.0491594	2.52788	ref|NM_018047|ens|ENST00000199814|gb|AM393639|gb|AK297019	chr5:150056580-150056436				RBM22
A_24_P116871	0.00419778	0.00156821	0.421191	0.000459828	0.000132993	0.133948	1.97037	0.978468	1.97037	up	1.63108	0.70583	1.63108	up	-1.7483	-0.805954	1.7483	down	-2.20674	-1.14191	2.20674	down	-1.04487	-0.0633221	1.04487	down	-1.09234	-0.127428	1.09234	down	-1.04544	-0.0641055	1.04544	down	0.618536	-1.16589	-0.359932	-0.087294	-0.0239719	0.0401336	ref|NM_006701|gb|AF023612|ens|ENST00000355491|ens|ENST00000269601	chr18:75849239-75838642				TXNL4A
A_23_P117068	0.0298116	0.00180459	0.635234	0.0161869	0.000229559	0.277213	1.61493	0.691468	1.61493	up	1.7808	0.832527	1.7808	up	-2.13209	-1.09227	2.13209	down	-2.47192	-1.30563	2.47192	down	-1.27847	-0.354421	1.27847	down	-1.30459	-0.3836	1.30459	down	-1.02043	-0.0291794	1.02043	down	0.433152	-1.35059	-0.258316	-0.399375	-0.0449538	-0.0157744	ref|NM_003095|ens|ENST00000266735|gb|AK311752|gb|CR456751	chr12:94779201-94783290	96259159	chr12	96259100	SNRPF
A_24_P297480	0.0433076	0.010612	0.446566	0.0261232	0.00433105	0.149907	-2.20207	-1.13886	2.20207	down	-2.45671	-1.29673	2.45671	down	4.0597	2.02137	4.0597	up	4.94987	2.30739	4.94987	up	1.36026	0.443885	1.36026	up	2.33646	1.22432	2.33646	up	1.71765	0.780437	1.71765	up	-1.05845	2.10179	0.0804125	0.238281	-0.205604	-0.986041	ref|NM_178861|ens|ENST00000267291|gb|EU446571|gb|AF539427	chr13:97626824-97626765	98828823	chr13	98828764	RNF113B
A_23_P9443	0.020972	0.00565945	0.505132	0.0100414	0.00186723	0.184739	1.99642	0.997415	1.99642	up	1.63265	0.707219	1.63265	up	-1.60981	-0.686893	1.60981	down	-2.13775	-1.09609	2.13775	down	-1.08598	-0.119002	1.08598	down	-1.1554	-0.208396	1.1554	down	-1.06392	-0.0893943	1.06392	down	0.514806	-1.1695	-0.482609	-0.192413	-0.0734114	0.0159829	ref|NM_016520|ens|ENST00000316147|ens|ENST00000372447|gb|AY632862	chr9:131631549-131631389				C9orf78
A_24_P111912	0.00510029	0.00221659	0.638766	0.000847044	0.000374444	0.279883	1.53023	0.613747	1.53023	up	1.63018	0.705035	1.63018	up	-1.86426	-0.898606	1.86426	down	-1.8237	-0.866867	1.8237	down	-1.04214	-0.0595474	1.04214	down	-1.40357	-0.489097	1.40357	down	-1.34681	-0.42955	1.34681	down	0.355838	-1.15652	-0.25791	-0.349197	-0.28965	0.1399	ref|NM_032042|ens|ENST00000265139|ens|ENST00000395965|gb|BC020584	chr5:92979751-92979692	92953995	chr5	92953936	FAM172A
A_23_P13852	0.0104112	0.00165991	0.711485	0.00306708	0.00016751	0.36685	1.64468	0.717803	1.64468	up	2.54411	1.34716	2.54411	up	-2.81076	-1.49096	2.81076	down	-2.17138	-1.11861	2.17138	down	-1.195	-0.25701	1.195	down	-1.13929	-0.188132	1.13929	down	1.0489	0.0688779	1.0489	up	0.748791	-1.45997	0.0309884	-0.598369	-0.341359	-0.410237	ref|NM_007178|ens|ENST00000025399|gb|CR593028|gb|CR596508	chr12:15947574-15947633	16056366	chr12	16056307	STRAP
A_23_P211436	0.00466476	0.274679	0.691018	0.00065265	0.200913	0.316296	1.17112	0.227884	1.17112	up	1.16887	0.225118	1.16887	up	-2.03143	-1.0225	2.03143	down	-1.50756	-0.592218	1.50756	down	1.35008	0.433044	1.35008	up	-1.17931	-0.237947	1.17931	down	-1.59217	-0.670991	1.59217	down	0.00334101	-1.24704	-0.224543	-0.221777	-0.654821	0.0161702	ref|NM_005877|ref|NM_001005409|ens|ENST00000215793|thc|THC2497672	chr22:29060098-29060039	30730098	chr22	30730039	SF3A1
A_32_P29759	0.0041241	0.00176756	0.779413	0.000424202	0.000202826	0.468199	2.80076	1.48582	2.80076	up	2.05093	1.03628	2.05093	up	-1.44645	-0.53252	1.44645	down	-2.05101	-1.03634	2.05101	down	-1.03834	-0.0542752	1.03834	down	-1.01977	-0.0282477	1.01977	down	1.0182	0.0260275	1.0182	up	0.737542	-1.2808	-0.748277	-0.298735	-0.24446	-0.270487	ref|NM_006083|gb|BC071964|gb|A25270|gb|S74221	chr5:140019551-140019890	58687871	chr2	58687813	IK
A_23_P144311	0.00631471	0.0779015	0.240426	0.0013411	0.0451443	0.0586935	1.2547	0.327347	1.2547	up	1.77592	0.828564	1.77592	up	-1.93092	-0.949285	1.93092	down	-1.15975	-0.213812	1.15975	down	1.1763	0.234257	1.1763	up	-1.0532	-0.0747834	1.0532	down	-1.23888	-0.309041	1.23888	down	0.751266	-0.525366	0.423919	-0.0772975	-0.311555	-0.00251412	ref|NM_000938|ens|ENST00000381227|ens|ENST00000314595|ens|ENST00000396241	chr4:57586310-57586369	57891612	chr4	57891553	POLR2B
A_23_P59791	0.00540892	0.00285253	0.749131	0.000917415	0.000609816	0.406331	1.75265	0.809541	1.75265	up	2.21278	1.14586	2.21278	up	-3.46278	-1.79193	3.46278	down	-2.96885	-1.56991	2.96885	down	-1.08245	-0.114294	1.08245	down	-1.57761	-0.65774	1.57761	down	-1.45745	-0.543447	1.45745	down	0.525738	-2.07573	-0.283803	-0.620119	-0.505825	0.0376214	ref|NM_016019|gb|BC042625|gb|BC017163|ens|ENST00000354926	chr7:138758261-138758320	139107780	chr7	139107721	LUC7L2
A_32_P173481	0.0131607	0.00113882	0.696778	0.00485969	2.27834e-05	0.333111	1.98899	0.992036	1.98899	up	1.85484	0.891295	1.85484	up	-1.55335	-0.63538	1.55335	down	-2.04265	-1.03045	2.04265	down	-1.22631	-0.294325	1.22631	down	-1.2063	-0.270592	1.2063	down	1.01659	0.0237324	1.01659	up	0.60387	-1.02355	-0.388167	-0.287426	0.00689943	-0.016833	ref|NM_006083|gb|BC071964|ens|ENST00000261812|gb|CR612510	chr5:140021960-140022107	58687472	chr2	58687413	IK
A_24_P83922	0.0333333	0.0220505	0.814413	0.0187868	0.0105188	0.514176	-2.69485	-1.43021	2.69485	down	-2.34983	-1.23256	2.34983	down	4.33147	2.11486	4.33147	up	5.39742	2.43227	5.39742	up	1.08656	0.119764	1.08656	up	-1.29056	-0.367994	1.29056	down	-1.40226	-0.487758	1.40226	down	-1.63124	1.91382	-0.201037	-0.398687	-0.518451	-0.030693	ref|NM_003093|ens|ENST00000374018|ens|ENST00000374017|ens|ENST00000244520	chr6:34838372-34838431	75672632	chr5	75672573	SNRPC
A_24_P376294	0.0105573	0.333511	0.819487	0.00317091	0.258678	0.549695	-1.7264	-0.787765	1.7264	down	1.04571	0.0644835	1.04571	up	-2.54455	-1.34741	2.54455	down	-1.54392	-0.626596	1.54392	down	-1.09538	-0.131435	1.09538	down	-1.59613	-0.674577	1.59613	down	-1.45714	-0.543142	1.45714	down	-0.33577	-0.895414	0.451995	-0.400253	-0.268818	0.274324	ref|NM_007040|ref|NM_144732|gb|AK127057|gb|AK021455	chr19:46504585-46504644	41812804	chr19	41812745	HNRNPUL1
A_23_P370434	0.0491159	0.00155957	0.819487	0.0307192	0.000129505	0.528651	1.65322	0.725277	1.65322	up	2.32404	1.21664	2.32404	up	-3.37385	-1.75439	3.37385	down	-3.75963	-1.91059	3.75963	down	-1.56651	-0.647556	1.56651	down	-1.30187	-0.38059	1.30187	down	1.20327	0.266966	1.20327	up	0.526058	-1.95361	-0.199219	-0.690579	-0.0430227	-0.309989	ref|NM_001212|ens|ENST00000225698|gb|CR610424|gb|CR617810	chr17:5277031-5276972	5336307	chr17	5336248	C1QBP
A_24_P328646	0.00482332	0.00602463	0.696778	0.000749916	0.00203305	0.333915	2.93269	1.55223	2.93269	up	1.72966	0.79049	1.72966	up	1.01007	0.0144615	1.01007	up	-1.58361	-0.663213	1.58361	down	1.06	0.0840617	1.06	up	1.02523	0.0359411	1.02523	up	-1.03392	-0.0481206	1.03392	down	0.82995	-0.707815	-0.722276	0.0394601	-0.0446016	0.00351901	ref|NM_005778|ens|ENST00000347869|ens|ENST00000395174|gb|AK314032	chr3:50129785-50130795				RBM5
A_23_P61967	0.0243445	0.696688	0.947936	0.0125323	0.633912	0.844799	1.37682	0.46134	1.37682	up	-1.12975	-0.175999	1.12975	down	3.71046	1.8916	3.71046	up	1.52431	0.608159	1.52431	up	-1.56493	-0.646101	1.56493	down	1.35552	0.43885	1.35552	up	2.1213	1.08495	2.1213	up	-0.935201	0.495058	-1.39654	-0.759202	-0.113101	-1.19805	ref|NM_014469|ens|ENST00000306904|gb|AF069682|gb|BC057796	chr11:7068307-7068366	7111790	chr11	7111731	RBMXL2
A_23_P346302	0.0012566	0.017001	0.696853	5.55036e-05	0.0075994	0.348426	1.16398	0.219063	1.16398	up	1.7044	0.769264	1.7044	up	-3.04542	-1.60664	3.04542	down	-1.64985	-0.722333	1.64985	down	1.2606	0.334107	1.2606	up	1.00088	0.00127593	1.00088	up	-1.25948	-0.332831	1.25948	down	0.473223	-1.35248	0.25416	-0.296041	-0.630149	-0.297317	ref|NM_144723|ens|ENST00000274712|gb|BC056668|gb|CR619696	chr5:140066186-140066245	140086061	chr5	140086002	ZMAT2
A_23_P33015	0.00474124	0.0182531	0.779413	0.000712024	0.00835257	0.458137	1.06763	0.0944128	1.06763	up	1.4208	0.506704	1.4208	up	-3.42883	-1.77772	3.42883	down	-2.35263	-1.23428	2.35263	down	1.09516	0.131148	1.09516	up	-1.17819	-0.236572	1.17819	down	-1.29031	-0.36772	1.29031	down	0.195876	-1.67625	0.101463	-0.310828	-0.441976	-0.0742559	ref|NM_021128|ens|ENST00000322028|gb|BC018649|thc|THC2466205	chr11:830046-829987	840046	chr11	839987	POLR2L
A_24_P414786	0.00393137	0.00253304	0.00113378	0.000332357	0.00048668	3.20502e-05	1.737	0.796597	1.737	up	2.60945	1.38374	2.60945	up	-1.53325	-0.61659	1.53325	down	-1.01084	-0.0155587	1.01084	down	1.00967	0.013885	1.00967	up	1.03256	0.0462316	1.03256	up	1.02267	0.0323465	1.02267	up	1.08939	-0.323793	0.292798	-0.294349	-0.308234	-0.34058	ref|NM_015891|ens|ENST00000307731|ens|ENST00000368932|gb|AK001426	chr6:110659856-110659915	110553222	chr6	110553163	CDC40
A_23_P24594	0.0323579	0.00182281	0.903607	0.0180084	0.000247979	0.73367	1.62006	0.696048	1.62006	up	2.36135	1.23961	2.36135	up	-3.6595	-1.87165	3.6595	down	-3.59342	-1.84536	3.59342	down	-1.43125	-0.517275	1.43125	down	-1.19987	-0.26288	1.19987	down	1.19284	0.254395	1.19284	up	0.699021	-1.86867	0.00297313	-0.540592	-0.0233177	-0.277713	ref|NM_006597|ref|NM_153201|gb|BC016179|ens|ENST00000227378	chr11:122433543-122433484	10493047	chr7	10492988	HSPA8
A_23_P56256	0.0110998	0.00176756	0.930732	0.00360841	0.000208542	0.810691	1.84523	0.883797	1.84523	up	2.20928	1.14358	2.20928	up	-2.66702	-1.41523	2.66702	down	-2.66837	-1.41596	2.66837	down	-1.1979	-0.26051	1.1979	down	-1.12804	-0.173819	1.12804	down	1.06193	0.086691	1.06193	up	0.617511	-1.68151	-0.266287	-0.526068	-0.265558	-0.352249	ref|NM_006233|ens|ENST00000221859|gb|AK312206|gb|DQ893214	chr19:41297122-41296976				POLR2I
A_24_P927815	0.010622	0.00392202	0.0118447	0.0032512	0.00101169	0.000481321	1.63416	0.708553	1.63416	up	1.2043	0.268196	1.2043	up	-1.90773	-0.931856	1.90773	down	-2.75627	-1.46272	2.75627	down	-1.06474	-0.0905062	1.06474	down	-1.56094	-0.642411	1.56094	down	-1.46602	-0.551905	1.46602	down	0.114278	-1.52613	-0.594275	-0.153918	-0.0634122	0.488492	ref|NM_001011724|ref|NM_001011725|ref|NM_031157|ref|NM_002136	chr13:52115602-52115661	207284016	chr2	207283957	HNRNPA1L2
A_23_P152284	0.0127595	0.0289473	0.000550934	0.0045801	0.014218	1.11345e-05	1.75906	0.814802	1.75906	up	2.67324	1.41859	2.67324	up	-1.3496	-0.432529	1.3496	down	1.10601	0.145369	1.10601	up	-1.01811	-0.02589	1.01811	down	1.43771	0.523769	1.43771	up	1.46374	0.549659	1.46374	up	1.04015	-0.207183	0.225345	-0.378442	-0.352552	-0.902211	ref|NM_024571|gb|AF289572|gb|BC001381|ens|ENST00000383018	chr16:45507-45793				SNRNP25
A_23_P346301	0.00589995	0.035705	0.949638	0.00103233	0.0181048	0.857162	1.07119	0.0992156	1.07119	up	1.82703	0.869499	1.82703	up	-4.40635	-2.13958	4.40635	down	-2.344	-1.22897	2.344	down	1.10216	0.140331	1.10216	up	-1.49877	-0.583775	1.49877	down	-1.65188	-0.724105	1.65188	down	0.17757	-2.06123	0.0783539	-0.691929	-0.83226	-0.108155	ref|NM_144723|ens|ENST00000274712|gb|AK055683|gb|BC056668	chr5:140066235-140066294	140086110	chr5	140086051	ZMAT2
A_24_P930317	0.0148436	0.315566	0.919689	0.005885	0.240856	0.786927	-2.88949	-1.53081	2.88949	down	-1.81839	-0.862662	1.81839	down	1.20149	0.264819	1.20149	up	1.21766	0.284106	1.21766	up	-1.56793	-0.648865	1.56793	down	-1.29201	-0.369622	1.29201	down	1.21356	0.279243	1.21356	up	-1.19438	0.601258	0.336439	-0.331713	0.317152	0.0379093	gb|S73887|thc|THC2732580	chr1:50380067-50380126				ELAVL4
A_24_P95273	0.0041241	0.00658375	0.432819	0.000387353	0.00228233	0.142234	1.81126	0.856996	1.81126	up	1.52338	0.607272	1.52338	up	-2.04172	-1.02979	2.04172	down	-2.20196	-1.13879	2.20196	down	1.10246	0.140721	1.10246	up	-1.12727	-0.17283	1.12727	down	-1.24276	-0.313551	1.24276	down	0.498765	-1.38802	-0.358231	-0.108507	-0.249228	0.064323	ref|NM_015046|gb|BC032600|gb|BC032622|ens|ENST00000372169	chr9:134129242-134129183	135139421	chr9	135139362	SETX
A_23_P413761	0.0174272	0.00304831	0.329825	0.00757436	0.000690156	0.0955677	1.75598	0.812273	1.75598	up	1.63723	0.711261	1.63723	up	-2.18435	-1.1272	2.18435	down	-2.72008	-1.44365	2.72008	down	-1.16105	-0.215432	1.16105	down	-1.2968	-0.374962	1.2968	down	-1.11692	-0.15953	1.11692	down	0.317642	-1.62184	-0.494631	-0.393619	-0.178187	-0.0186575	ref|NM_003017|ens|ENST00000373715|gb|CR601962|gb|CR599518	chr6:36678402-36678461	36570483	chr6	36570424	SFRS3
A_23_P156471	0.0145909	0.00669087	0.609849	0.00567183	0.00235244	0.25713	1.44011	0.526178	1.44011	up	1.72604	0.787463	1.72604	up	-1.59046	-0.669445	1.59046	down	-1.37373	-0.458098	1.37373	down	-1.03522	-0.0499378	1.03522	down	-1.05075	-0.0714225	1.05075	down	-1.015	-0.0214846	1.015	down	0.507816	-0.687807	-0.0183623	-0.279647	-0.229709	-0.208225	ref|NM_001253|gb|U86753|gb|DQ891623|gb|DQ894814	chr6:44521465-44521524	44413546	chr6	44413487	CDC5L
A_23_P203586	0.00184558	0.00658375	0.130828	0.000110865	0.00229152	0.0164113	1.42187	0.507788	1.42187	up	1.24894	0.320708	1.24894	up	-1.47669	-0.562363	1.47669	down	-1.45409	-0.540116	1.45409	down	1.15615	0.209327	1.15615	up	-1.54047	-0.623372	1.54047	down	-1.78101	-0.832698	1.78101	down	0.166779	-0.903372	-0.341009	-0.153929	-0.363255	0.469443	ref|NM_016320|ref|NM_139132|ens|ENST00000359171|ens|ENST00000324932	chr11:3653382-3653323	3696806	chr11	3696747	NUP98
A_24_P291598	0.00476059	0.00176756	0.779413	0.000723341	0.000205922	0.462011	1.56467	0.645856	1.56467	up	1.97636	0.982844	1.97636	up	-2.83139	-1.50151	2.83139	down	-2.50108	-1.32255	2.50108	down	-1.11576	-0.158026	1.11576	down	-1.42877	-0.514775	1.42877	down	-1.28054	-0.356748	1.28054	down	0.429002	-1.71837	-0.216854	-0.553842	-0.395816	-0.0390674	ref|NM_003363|ref|NM_199443|ens|ENST00000265560|ens|ENST00000351842	chr3:49290655-49290596	49315651	chr3	49315592	USP4
A_23_P255153	0.0483294	0.111417	0.977472	0.029971	0.068307	0.947129	2.13282	1.09276	2.13282	up	1.64441	0.717569	1.64441	up	-1.02571	-0.0366287	1.02571	down	-1.16394	-0.219012	1.16394	down	1.14299	0.19281	1.14299	up	-1.05559	-0.078054	1.05559	down	-1.20653	-0.270864	1.20653	down	0.571494	-0.557897	-0.521269	-0.146075	-0.338885	-0.0680211	ref|NM_016024|gb|BC033750|ens|ENST00000257020|ens|ENST00000305536	chrX:129374348-129374407	129546726	chrX	129546667	RBMX2
A_32_P216426	0.00460888	0.00137737	0.0794534	0.000570003	0.00010469	0.00715923	2.63453	1.39754	2.63453	up	1.7309	0.791523	1.7309	up	-2.08264	-1.05841	2.08264	down	-3.31841	-1.73049	3.31841	down	-1.04685	-0.0660587	1.04685	down	-1.5292	-0.612779	1.5292	down	-1.46076	-0.54672	1.46076	down	0.469095	-1.98686	-0.928449	-0.322428	-0.25637	0.290351	ref|NM_001011724|ref|NM_001011725|ref|NM_031157|ref|NM_002136	chr13:52115422-52115481	5609629	chr6	5609570	HNRNPA1L2
A_23_P149012	0.0117484	0.0734244	0.779413	0.00388155	0.04178	0.457556	1.57431	0.654722	1.57431	up	1.32308	0.403895	1.32308	up	-1.23857	-0.308676	1.23857	down	-1.2504	-0.322395	1.2504	down	1.17863	0.237109	1.17863	up	-1.12753	-0.173172	1.12753	down	-1.32894	-0.41028	1.32894	down	0.478609	-0.484789	-0.176113	0.0747139	-0.162395	0.247886	ref|NM_006559|gb|AK091346|ens|ENST00000327300|ens|ENST00000307714	chr1:32280815-32280874	32508287	chr1	32508228	KHDRBS1
A_32_P77502	0.03252	0.00232952	0.187961	0.0181561	0.000423749	0.0412185	1.54638	0.628896	1.54638	up	1.61304	0.689785	1.61304	up	-2.19004	-1.13096	2.19004	down	-2.75111	-1.46002	2.75111	down	-1.31035	-0.389948	1.31035	down	-1.6731	-0.742522	1.6731	down	-1.27684	-0.352574	1.27684	down	0.137432	-1.62242	-0.491463	-0.552352	-0.162404	0.19017	ref|NM_194247|ref|NR_002726|gb|S63912|ens|ENST00000392524	chr2:177792686-177792745	66361744	chr13	66361685	HNRNPA3
A_23_P28213	0.0281057	0.00424179	0.819487	0.0149963	0.0011916	0.53651	1.27848	0.354434	1.27848	up	1.88835	0.917127	1.88835	up	-3.01179	-1.59062	3.01179	down	-2.64772	-1.40475	2.64772	down	-1.29848	-0.376821	1.29848	down	-1.48584	-0.571277	1.48584	down	-1.14429	-0.194456	1.14429	down	0.323958	-1.6211	-0.0304759	-0.593169	-0.216348	-0.0218921	ref|NM_131916|ref|NM_032472|ref|NM_130906|gb|AY257468	chr2:201444069-201444010	201735824	chr2	201735765	PPIL3
A_32_P328023	0.0266155	0.0597738	0.667681	0.0140131	0.0329035	0.299631	-2.90113	-1.53661	2.90113	down	-2.35642	-1.2366	2.35642	down	1.39312	0.478315	1.39312	up	2.18379	1.12684	2.18379	up	1.27324	0.348504	1.27324	up	-2.85297	-1.51247	2.85297	down	-3.63252	-1.86097	3.63252	down	-1.40596	0.608973	0.130658	-0.16936	-0.517863	1.34311	ref|NM_018383|ens|ENST00000322313|gb|BC010283|thc|THC2466605	chr2:128178563-128178504	128462093	chr2	128462034	WDR33
A_23_P60537	0.00134248	0.124335	0.919689	6.54144e-05	0.0790824	0.796268	1.20792	0.272524	1.20792	up	1.45118	0.537226	1.45118	up	-2.23042	-1.15732	2.23042	down	-1.36247	-0.446224	1.36247	down	1.36263	0.44639	1.36263	up	-1.42658	-0.51256	1.42658	down	-1.9439	-0.958951	1.9439	down	0.225103	-1.20474	-0.047421	-0.312124	-0.758514	0.200437	ref|NM_004697|gb|BC007424|ens|ENST00000374198|gb|AK225056	chr9:115093947-115094006	116054185	chr9	116054126	PRPF4
A_24_P371670	0.00466476	0.170617	0.839115	0.000618645	0.11696	0.585608	1.23058	0.299342	1.23058	up	-1.38307	-0.467872	1.38307	down	3.22213	1.68801	3.22213	up	1.48294	0.568463	1.48294	up	-1.27663	-0.352337	1.27663	down	1.2101	0.275128	1.2101	up	1.54485	0.627465	1.54485	up	-0.582053	0.80662	-0.881395	-0.11418	0.238157	-0.389308	ref|NM_006805|ens|ENST00000314940|gb|CR456986|gb|BC009284	chr5:137117305-137117246	137089406	chr5	137089347	HNRNPA0
A_23_P168240	0.0343754	0.0862066	0.919689	0.019642	0.0505664	0.769894	-1.61803	-0.694237	1.61803	down	-1.51821	-0.602368	1.51821	down	2.02995	1.02144	2.02995	up	1.97916	0.98489	1.97916	up	-1.0931	-0.128421	1.0931	down	-1.16899	-0.225261	1.16899	down	-1.06943	-0.0968399	1.06943	down	-0.51606	1.19962	0.178177	0.0863085	0.21473	0.311569	ref|NM_003913|gb|BC034969|ens|ENST00000337659|gb|AY029347	chr6:4002389-4003988	115882820	chrX	115882761	PRPF4B
A_23_P81760	0.0185283	0.338113	0.819487	0.00826353	0.265234	0.541593	-1.51251	-0.596942	1.51251	down	-1.53472	-0.617974	1.53472	down	2.56963	1.36156	2.56963	up	1.53956	0.622517	1.53956	up	-1.64491	-0.718011	1.64491	down	-1.58237	-0.662083	1.58237	down	1.03953	0.055928	1.03953	up	-1.11819	0.840308	-0.521252	-0.50022	0.217791	0.161863	ref|NM_006775|ref|NM_206853|ref|NM_206854|ref|NM_206855	chr6:163876087-163876146	163956156	chr6	163956097	QKI
A_23_P130304	0.0121879	0.00113882	0.949638	0.00411348	3.69e-05	0.866821	1.74281	0.801415	1.74281	up	2.77685	1.47345	2.77685	up	-3.34334	-1.74129	3.34334	down	-2.91207	-1.54205	2.91207	down	-1.38779	-0.472791	1.38779	down	-1.38034	-0.465027	1.38034	down	1.0054	0.00776404	1.0054	up	0.730673	-1.81203	-0.0707421	-0.742776	-0.269985	-0.277749	ref|NM_006701|gb|AF023612|ens|ENST00000269601|gb|CR621222	chr18:75834593-75834534	77733605	chr18	77733546	TXNL4A
A_23_P366453	0.0157306	0.742672	1.94252e-07	0.00650926	0.686505	1.04255e-09	1.42693	0.512917	1.42693	up	2.94832	1.55989	2.94832	up	-1.30799	-0.387347	1.30799	down	2.47248	1.30596	2.47248	up	1.56518	0.646325	1.56518	up	1.69805	0.763879	1.69805	up	1.08489	0.117554	1.08489	up	1.38084	0.480577	0.867923	-0.179055	-0.82538	-0.942933	ref|NM_152688|ens|ENST00000281156|gb|AY077838|gb|BC034043	chr6:62448311-62448252	62390352	chr6	62390293	KHDRBS2
A_23_P140858	0.00466476	0.042249	1.95494e-09	0.00064419	0.0219456	6.90791e-12	1.67214	0.7417	1.67214	up	9.91796	3.31004	9.91796	up	-3.2126	-1.68374	3.2126	down	2.55834	1.35521	2.55834	up	1.38569	0.470603	1.38569	up	1.39702	0.482355	1.39702	up	1.00818	0.0117517	1.00818	up	2.30476	-0.120681	1.56306	-1.00529	-1.47589	-1.48764	ref|NM_018723|ref|NM_001142333|ref|NM_145893|ref|NM_145891	chr16:7700750-7700809	7760808	chr16	7760749	A2BP1
A_32_P148672	0.0184575	0.0015723	0.976122	0.00818523	0.000136118	0.94163	1.91495	0.937308	1.91495	up	1.89364	0.921164	1.89364	up	-1.49076	-0.576045	1.49076	down	-1.81588	-0.860671	1.81588	down	-1.20454	-0.268482	1.20454	down	-1.05947	-0.0833464	1.05947	down	1.13692	0.185136	1.13692	up	0.542615	-0.970738	-0.394693	-0.378549	-0.110067	-0.295202	ref|NM_006938|ens|ENST00000402743|ens|ENST00000300413|gb|AB451350	chr18:17457756-17457814	44588045	chr1	44587986	SNRPD1
A_23_P97573	0.0041241	0.330479	0.949638	0.000401117	0.25399	0.883246	1.17504	0.232713	1.17504	up	-1.07851	-0.10904	1.07851	down	2.18953	1.13062	2.18953	up	1.28245	0.3589	1.28245	up	-1.34721	-0.42997	1.34721	down	1.01325	0.0189885	1.01325	up	1.36505	0.448959	1.36505	up	-0.178932	0.718979	-0.411645	-0.0698918	0.360078	-0.0888803	ref|NM_004698|gb|AF001947|ens|ENST00000324862|gb|AK312891	chr1:148585571-148588295	67896596	chr8	67896537	PRPF3
A_23_P104116	0.0157306	0.0021449	0.705221	0.00653125	0.000344851	0.354168	1.55668	0.638471	1.55668	up	1.96286	0.972956	1.96286	up	-2.81833	-1.49484	2.81833	down	-2.81339	-1.49231	2.81339	down	-1.25872	-0.331954	1.25872	down	-1.45044	-0.53649	1.45044	down	-1.15232	-0.204536	1.15232	down	0.341807	-1.79151	-0.296664	-0.631149	-0.299195	-0.0946595	ref|NM_005105|gb|AF198620|gb|AF231512|ens|ENST00000369307	chr1:144220602-144220661	60865092	chr14	60865033	RBM8A
A_24_P156576	0.0124832	0.202	0.819487	0.0042787	0.143095	0.544844	1.13091	0.177483	1.13091	up	-1.65816	-0.729584	1.65816	down	4.06251	2.02237	4.06251	up	1.65535	0.727138	1.65535	up	-1.30873	-0.388165	1.30873	down	1.22114	0.288228	1.22114	up	1.59814	0.676393	1.59814	up	-0.964681	0.880206	-1.14216	-0.235097	0.153068	-0.523325	ref|NM_017856|ref|NM_001042479|ref|NM_001042480|gb|AK125062	chrX:13948267-13948208	14038346	chrX	14038287	GEMIN8
A_23_P431418	0.0121879	0.00407358	0.916291	0.0041344	0.00111556	0.747926	1.05851	0.0820382	1.05851	up	-1.78683	-0.837403	1.78683	down	4.48822	2.16614	4.48822	up	2.64418	1.40282	2.64418	up	1.11428	0.156118	1.11428	up	1.06079	0.0851371	1.06079	up	-1.05043	-0.0709805	1.05043	down	-0.592993	1.49111	-0.675031	0.24441	0.0882925	0.159273	ref|NM_007279|ref|NM_001012478|ens|ENST00000308924|gb|X64044	chr19:60877321-60877380	56185568	chr19	56185509	U2AF2
A_23_P31602	0.00254472	0.00254383	0.839115	0.000161855	0.000512361	0.60784	2.22868	1.15619	2.22868	up	1.80126	0.849003	1.80126	up	-1.68304	-0.751065	1.68304	down	-2.00536	-1.00386	2.00536	down	1.03842	0.05439	1.03842	up	1.1112	0.152119	1.1112	up	1.07009	0.0977293	1.07009	up	0.838393	-1.06886	-0.317795	-0.0106095	-0.0649995	-0.162729	ref|NM_003910|ens|ENST00000403633|ens|ENST00000222969|gb|CR622746	chr7:98845713-98846666				BUD31
A_23_P132216	0.032774	0.0043616	0.187961	0.0183558	0.00125608	0.0412001	1.45484	0.540856	1.45484	up	1.53792	0.620984	1.53792	up	-2.92225	-1.54708	2.92225	down	-3.61965	-1.85585	3.61965	down	-1.30939	-0.388896	1.30939	down	-1.54185	-0.624662	1.54185	down	-1.17753	-0.235767	1.17753	down	0.229066	-1.85887	-0.311789	-0.391918	-0.00302219	0.232744	ref|NM_004175|ens|ENST00000215829|gb|CR600958|gb|U15009	chr22:23298033-23298092	24968092	chr22	24968033	SNRPD3
A_24_P40229	0.0157306	0.282273	0.716186	0.00648551	0.208591	0.382135	-1.60131	-0.679249	1.60131	down	-1.42376	-0.509705	1.42376	down	2.12496	1.08744	2.12496	up	1.55249	0.634588	1.55249	up	-1.53943	-0.622392	1.53943	down	1.53297	0.616327	1.53297	up	2.35989	1.23872	2.35989	up	-0.666557	1.10013	0.0126919	-0.156851	0.465541	-0.773179	ref|NM_016652|gb|AF255443|gb|AF318304|gb|AL832435	chr20:19966171-19966112	20018171	chr20	20018112	CRNKL1
A_23_P312652	0.0286908	0.0518991	0.132247	0.0153592	0.0281502	0.0172197	2.27283	1.18449	2.27283	up	1.24313	0.313975	1.24313	up	-1.81567	-0.860499	1.81567	down	-3.0443	-1.60611	3.0443	down	1.09043	0.124901	1.09043	up	-1.13943	-0.188314	1.13943	down	-1.24247	-0.313215	1.24247	down	0.176201	-1.86878	-1.00829	-0.137773	-0.262674	0.050541	ref|NR_023312|ref|NR_023313|gb|AK128423|gb|CR625198	chr19:1225341-1225400	1274400	chr19	1274341	CIRBP
A_23_P142322	0.00606298	0.0121846	0.949638	0.00111264	0.00516661	0.881715	2.58671	1.37112	2.58671	up	2.25048	1.17023	2.25048	up	-2.14776	-1.10283	2.14776	down	-2.2393	-1.16305	2.2393	down	1.10242	0.140668	1.10242	up	1.25755	0.330614	1.25755	up	1.14072	0.189946	1.14072	up	1.05634	-1.41761	-0.314777	-0.113891	-0.254559	-0.444505	ref|NM_001280|ens|ENST00000320936|gb|AK311601|gb|AK304185	chr19:1223456-1223515	1272515	chr19	1272456	CIRBP
A_23_P39704	0.0127551	0.00113882	0.762702	0.00448456	3.82289e-05	0.421166	1.69616	0.762268	1.69616	up	2.81649	1.4939	2.81649	up	-3.63672	-1.86264	3.63672	down	-3.43962	-1.78225	3.43962	down	-1.57052	-0.651244	1.57052	down	-2.2618	-1.17747	2.2618	down	-1.44016	-0.526226	1.44016	down	0.428466	-2.19644	-0.333802	-1.06543	-0.41419	0.112036	ref|NM_001031684|gb|CR606408|gb|AK091425|ens|ENST00000409276	chr2:38828767-38828708	38975263	chr2	38975204	SFRS7
A_24_P926367	0.0103003	0.00699814	0.792902	0.00294813	0.00256545	0.491711	1.59099	0.669922	1.59099	up	2.02677	1.01918	2.02677	up	-3.63272	-1.86105	3.63272	down	-3.01983	-1.59447	3.01983	down	-1.05898	-0.0826773	1.05898	down	-1.35424	-0.437486	1.35424	down	-1.27882	-0.354809	1.27882	down	0.52086	-2.01011	-0.149063	-0.498323	-0.415645	-0.0608364	ref|NM_005119|gb|AK025735|gb|AK025408|thc|THC2613958	chr1:36543409-36543468	36770881	chr1	36770822	THRAP3
A_23_P121405	0.00466476	0.109733	0.949638	0.000662887	0.0670012	0.86817	1.44209	0.528164	1.44209	up	1.55303	0.635084	1.55303	up	-2.00337	-1.00243	2.00337	down	-1.42256	-0.508486	1.42256	down	1.30769	0.38702	1.30769	up	-1.09134	-0.126098	1.09134	down	-1.42713	-0.513119	1.42713	down	0.298393	-1.2322	-0.229771	-0.336691	-0.723711	-0.210593	ref|NM_013286|gb|AL831838|ens|ENST00000323686|gb|CR610328	chr3:51406637-51406696	51431656	chr3	51431597	RBM15B
A_23_P133245	0.0170387	0.0012993	0.814355	0.00728509	6.5502e-05	0.509332	2.19806	1.13623	2.19806	up	2.3126	1.20951	2.3126	up	-1.99881	-0.999138	1.99881	down	-2.44904	-1.29221	2.44904	down	-1.2891	-0.366359	1.2891	down	-1.38414	-0.468988	1.38414	down	-1.07373	-0.102629	1.07373	down	0.549968	-1.5854	-0.586262	-0.659545	-0.293187	-0.190557	ref|NM_006083|gb|BC071964|ens|ENST00000261812|gb|A25270	chr5:140021674-140021733	140041549	chr5	140041490	IK
A_24_P295745	0.00621198	0.00699558	0.839115	0.00125581	0.0025461	0.602177	2.40445	1.26571	2.40445	up	2.26621	1.18028	2.26621	up	-3.07057	-1.6185	3.07057	down	-3.0644	-1.6156	3.0644	down	1.06314	0.0883263	1.06314	up	-1.01178	-0.016889	1.01178	down	-1.07565	-0.105215	1.07565	down	1.19671	-1.6875	-0.0689997	0.0164268	-0.0718996	0.0333158	ref|NM_153201|ens|ENST00000392773|gb|AK310467|gb|AB034951	chr11:122435688-122435629	122930478	chr11	122930419	HSPA8
A_23_P59192	0.00745097	0.00298273	0.696853	0.00180346	0.000664001	0.346024	1.2895	0.366808	1.2895	up	1.9261	0.945684	1.9261	up	-4.23514	-2.08241	4.23514	down	-3.37666	-1.7556	3.37666	down	-1.19091	-0.25206	1.19091	down	-1.52903	-0.61262	1.52903	down	-1.28392	-0.36056	1.28392	down	0.328315	-2.1209	-0.0384938	-0.61737	-0.36531	-0.0047493	ref|NM_003093|gb|AK223098|ens|ENST00000374018|ens|ENST00000374017	chr6:34849341-34849400	34741422	chr6	34741363	SNRPC
A_32_P189803	0.00828289	0.00204015	0.0776598	0.00218048	0.000317196	0.00683884	3.15334	1.65688	3.15334	up	1.72918	0.790086	1.72918	up	-2.00668	-1.00481	2.00668	down	-3.99716	-1.99898	3.99716	down	-1.0923	-0.127372	1.0923	down	-1.39346	-0.478668	1.39346	down	-1.27571	-0.351296	1.27571	down	0.586855	-2.07484	-1.07003	-0.203232	-0.0758595	0.275436	ref|NM_002136|ref|NM_001011724|ref|NM_001011725|ref|NR_002944	chr12:52962350-52962502	83204333	chr8	83204274	HNRNPA1
A_23_P45913	0.0308337	0.292706	0.696778	0.0169967	0.219788	0.339772	1.83693	0.877297	1.83693	up	-1.26058	-0.334082	1.26058	down	3.24229	1.69701	3.24229	up	1.31364	0.393573	1.31364	up	-1.06589	-0.0920625	1.06589	down	1.27208	0.347187	1.27208	up	1.3559	0.43925	1.3559	up	-0.034117	0.785601	-0.911414	0.299965	0.392028	-0.0472221	ref|NM_004814|ens|ENST00000263694|gb|AK313800|gb|DQ893627	chr1:31534795-31534736	31762208	chr1	31762149	SNRNP40
A_24_P454313	0.0110998	0.0012993	0.258815	0.0035793	4.93222e-05	0.065847	1.57863	0.658669	1.57863	up	1.99048	0.993117	1.99048	up	-3.49235	-1.8042	3.49235	down	-4.00339	-2.00122	4.00339	down	-1.4454	-0.531471	1.4454	down	-1.84336	-0.882337	1.84336	down	-1.27533	-0.350866	1.27533	down	0.241639	-2.22123	-0.41703	-0.751478	-0.220007	0.130859	ref|NM_031157|ref|NM_002136|gb|CR624350|gb|CR626448	chr12:52965111-52965170	55753843	chr16	55753784	HNRNPA1
A_23_P501515	0.00557431	0.128619	0.856099	0.000957623	0.082489	0.635268	2.04229	1.03019	2.04229	up	1.5356	0.618799	1.5356	up	-1.48932	-0.574658	1.48932	down	-1.32558	-0.406629	1.32558	down	1.49424	0.579416	1.49424	up	-1.11156	-0.152579	1.11156	down	-1.66093	-0.731995	1.66093	down	0.562452	-1.04239	-0.467734	-0.0563471	-0.635763	0.0962322	ref|NM_031844|ref|NM_004501|gb|AF068846|gb|BC003367	chr1:243084006-243083947	245017383	chr1	245017324	HNRNPU
A_23_P75330	0.0343754	0.0120734	0.0606608	0.0196778	0.00509814	0.00503721	1.99211	0.994296	1.99211	up	1.23396	0.303292	1.23396	up	-1.21652	-0.282759	1.21652	down	-1.95366	-0.966182	1.95366	down	1.00527	0.00758145	1.00527	up	-1.2788	-0.354786	1.2788	down	-1.28553	-0.362368	1.28553	down	0.249346	-1.02771	-0.744951	-0.0539468	-0.0615283	0.30084	ref|NM_004966|ref|NM_001098208|ref|NM_001098207|ref|NM_001098205	chr10:43202108-43202049	43882102	chr10	43882043	HNRNPF
A_23_P4902	0.0193184	0.0128113	0.821404	0.00873764	0.00545499	0.559315	1.93283	0.950713	1.93283	up	2.08548	1.06038	2.08548	up	-2.95609	-1.56369	2.95609	down	-2.88481	-1.52847	2.88481	down	-1.05296	-0.0744501	1.05296	down	-1.18251	-0.241847	1.18251	down	-1.12303	-0.167397	1.12303	down	0.645492	-1.86891	-0.305221	-0.41489	-0.34044	-0.173043	ref|NM_003089|gb|CR592978|gb|AL117507|gb|BC001315	chr19:54303568-54303627	49611815	chr19	49611756	SNRNP70
A_24_P226248	0.013185	0.0104515	0.350328	0.00489195	0.0042471	0.10421	1.05415	0.0760751	1.05415	up	2.39788	1.26176	2.39788	up	-2.82043	-1.49592	2.82043	down	-1.47658	-0.562257	1.47658	down	-1.19088	-0.252023	1.19088	down	-1.65765	-0.72914	1.65765	down	-1.39196	-0.477116	1.39196	down	0.706952	-0.865041	0.630877	-0.554807	-0.302783	0.174333	ref|NM_144723|ens|ENST00000274712|gb|CR598999|gb|BC056668	chr5:140063699-140063758	140083574	chr5	140083515	ZMAT2
A_24_P141688	0.018672	0.028531	0.186903	0.00837933	0.0139127	0.0399562	1.62	0.695994	1.62	up	1.2103	0.275359	1.2103	up	-1.4186	-0.504467	1.4186	down	-1.83407	-0.875047	1.83407	down	1.0353	0.0500547	1.0353	up	-1.04574	-0.0645173	1.04574	down	-1.08265	-0.114572	1.08265	down	0.273805	-0.926656	-0.422189	-0.00155401	-0.0516087	0.0629632	ref|NM_005016|ref|NM_001128911|ref|NM_031989|ref|NM_001128912	chr12:52160485-52160544	53874277	chr12	53874218	PCBP2
A_23_P46396	0.00957963	0.00684096	0.990052	0.00260647	0.00245356	0.96759	1.5641	0.64533	1.5641	up	1.77993	0.831824	1.77993	up	-1.94685	-0.961143	1.94685	down	-1.72364	-0.78546	1.72364	down	-1.00752	-0.0108114	1.00752	down	-1.19515	-0.257193	1.19515	down	-1.18623	-0.246381	1.18623	down	0.523398	-1.08307	-0.121932	-0.308426	-0.297614	-0.0512333	ref|NM_021190|gb|BC016582|gb|AF530580|gb|AF530581	chr1:97052573-97052632	97280044	chr1	97279985	PTBP2
A_23_P59787	0.0130105	0.00304831	0.941319	0.00475824	0.000694755	0.827076	1.75605	0.812334	1.75605	up	1.72505	0.786636	1.72505	up	-1.3118	-0.391543	1.3118	down	-1.34506	-0.427673	1.34506	down	-1.00726	-0.0104319	1.00726	down	-1.3527	-0.435845	1.3527	down	-1.34296	-0.425413	1.34296	down	0.435667	-0.76821	-0.376667	-0.350969	-0.340537	0.0848766	ref|NM_016019|gb|BC017163|ens|ENST00000354926|ens|ENST00000263545	chr7:138758536-138758595	139108055	chr7	139107996	LUC7L2
A_32_P28685	0.00731756	0.00446619	0.696853	0.00170694	0.00131325	0.348378	1.67793	0.746687	1.67793	up	2.17223	1.11918	2.17223	up	-1.87658	-0.908108	1.87658	down	-1.45926	-0.545237	1.45926	down	-1.00669	-0.00962141	1.00669	down	-1.30535	-0.38444	1.30535	down	-1.29668	-0.374818	1.29668	down	0.665315	-0.98948	-0.0813719	-0.453864	-0.444243	-0.0694243	ref|NM_003090|ens|ENST00000272567|ens|ENST00000254193|gb|AJ130972	chr15:99645410-99644706	114415873	chr2	114415814	SNRPA1
A_23_P133995	0.019664	0.00378003	0.839115	0.00897522	0.00093655	0.604971	1.27996	0.356098	1.27996	up	1.67598	0.745008	1.67598	up	-2.04838	-1.03448	2.04838	down	-1.73662	-0.796282	1.73662	down	-1.11012	-0.150711	1.11012	down	-1.04553	-0.0642386	1.04553	down	1.06177	0.0864727	1.06177	up	0.418527	-0.972052	0.0624292	-0.326481	-0.17577	-0.262243	ref|NM_016059|ens|ENST00000373699|gb|CR591101|gb|CR611473	chr6:36930768-36930709	36822790	chr6	36822731	PPIL1
A_23_P58353	0.0259182	0.00221659	0.779413	0.0136002	0.000375959	0.455221	2.3682	1.24379	2.3682	up	2.4814	1.31115	2.4814	up	-2.51612	-1.3312	2.51612	down	-3.189	-1.67311	3.189	down	-1.32801	-0.409264	1.32801	down	-1.33595	-0.41787	1.33595	down	-1.00598	-0.00860623	1.00598	down	0.629039	-1.94596	-0.614753	-0.682113	-0.272849	-0.264243	ref|NM_031370|ref|NM_031369|ref|NM_002138|ref|NM_001003810	chr4:83494263-83494204	83275239	chr4	83275180	HNRNPD
A_23_P159101	0.00632329	0.00407358	0.919689	0.00136297	0.00109608	0.796792	2.75843	1.46385	2.75843	up	2.24338	1.16568	2.24338	up	-1.29973	-0.378207	1.29973	down	-1.6281	-0.703188	1.6281	down	-1.01876	-0.0268099	1.01876	down	1.00743	0.010686	1.00743	up	1.02633	0.0374958	1.02633	up	0.847852	-0.994203	-0.615996	-0.317825	-0.291015	-0.328511	ref|NM_022717|ref|NM_180699|ref|NM_180703|gb|BC111955	chr12:122516498-122516557	123950604	chr12	123950545	SNRNP35

## Sheet: Tissue Type
# Notes : Created from Advanced Analysis operation: significance Analysis.
#Experiment: Cortex and Spinal samples (81)
#corrected p-value cut-off:0.05
#Selected Test : 2way ANOVA
#Entity List: splicing panel genes
#Interpretation: Tissue (Cortex/Spinal) - Disease state ALL
#p-value computation: Asymptotic
#Multiple Testing Correction: Benjamini-Hochberg
#
# Technology : Generic.SingleColor.014850
# Owner : gxuser
# Created On : Fri Jul 05 10:57:34 CEST 2019
ID	p (Corr) (Disease state)	p (Corr) (Disease state-Tissue (Cortex/Spinal))	p (Corr) (Tissue (Cortex/Spinal))	p (Disease state)	p (Disease state-Tissue (Cortex/Spinal))	p (Tissue (Cortex/Spinal))	FC ([Cortex-ALS1] vs [Cortex-Control])	Log FC ([Cortex-ALS1] vs [Cortex-Control])	FC (abs)	Regulation	FC ([Cortex-ALS1] vs [Spinal cord-ALS1])	Log FC ([Cortex-ALS1] vs [Spinal cord-ALS1])	FC (abs) ([Cortex-ALS1] vs [Spinal cord-ALS1])	Regulation ([Cortex-ALS1] vs [Spinal cord-ALS1])	FC ([Cortex-ALS2] vs [Cortex-Control])	Log FC ([Cortex-ALS2] vs [Cortex-Control])	FC (abs) ([Cortex-ALS2] vs [Cortex-Control])	Regulation ([Cortex-ALS2] vs [Cortex-Control])	FC ([Cortex-ALS2] vs [Spinal cord-ALS2])	Log FC ([Cortex-ALS2] vs [Spinal cord-ALS2])	FC (abs) ([Cortex-ALS2] vs [Spinal cord-ALS2])	Regulation ([Cortex-ALS2] vs [Spinal cord-ALS2])	FC ([Spinal cord-ALS1] vs [Spinal cord-ALS2])	Log FC ([Spinal cord-ALS1] vs [Spinal cord-ALS2])	FC (abs) ([Spinal cord-ALS1] vs [Spinal cord-ALS2])	Regulation ([Spinal cord-ALS1] vs [Spinal cord-ALS2])	FC ([Spinal cord-ALS1] vs [Spinal cord-Control])	Log FC ([Spinal cord-ALS1] vs [Spinal cord-Control])	FC (abs) ([Spinal cord-ALS1] vs [Spinal cord-Control])	Regulation ([Spinal cord-ALS1] vs [Spinal cord-Control])	FC ([Spinal cord-ALS2] vs [Spinal cord-Control])	Log FC ([Spinal cord-ALS2] vs [Spinal cord-Control])	FC (abs) ([Spinal cord-ALS2] vs [Spinal cord-Control])	Regulation ([Spinal cord-ALS2] vs [Spinal cord-Control])	[Cortex, ALS1](normalized)	[Cortex, ALS2](normalized)	[Cortex, Control](normalized)	[Spinal cord, ALS1](normalized)	[Spinal cord, ALS2](normalized)	[Spinal cord, Control](normalized)	ACCESSION_STRING	CHROMOSOMAL_LOCATION	Chromosome End Index_Avadis_	Chromosome Number_Avadis_	Chromosome Start Index_Avadis_	GENE_SYMBOL
A_24_P944336	0.0018496	0.696688	9.29796e-11	0.000114375	0.633072	1.64275e-13	1.42567	0.511643	1.42567	up	4.48574	2.16535	4.48574	up	-1.65829	-0.729694	1.65829	down	5.65507	2.49955	5.65507	up	2.98046	1.57554	2.98046	up	2.22719	1.15523	2.22719	up	-1.33822	-0.420311	1.33822	down	1.77009	0.528757	1.25845	-0.395251	-1.97079	-1.55048	gb|BC036071|ens|ENST00000371827|ens|ENST00000357083|ens|ENST00000396174	chr1:50441662-50441721	50669134	chr1	50669075	ELAVL4
A_32_P23333	0.0827707	0.92755	0.0229911	0.057764	0.906246	0.00129985	-1.17611	-0.234026	1.17611	down	1.65299	0.725075	1.65299	up	-1.70094	-0.766335	1.70094	down	1.51671	0.600944	1.51671	up	1.32701	0.408178	1.32701	up	-1.07731	-0.107435	1.07731	down	-1.4296	-0.515613	1.4296	down	0.315957	-0.216352	0.549983	-0.409118	-0.817296	-0.301683	gb|AF400500|thc|THC2606444	chr15:23062735-23062794	25511701	chr15	25511642	SNRPN
A_23_P129614	0.377554	0.284131	0.00109477	0.324545	0.210839	2.90134e-05	1.36652	0.450507	1.36652	up	-1.22343	-0.290931	1.22343	down	1.2785	0.354455	1.2785	up	-1.58643	-0.665782	1.58643	down	-1.21318	-0.278799	1.21318	down	-1.07541	-0.10489	1.07541	down	1.12811	0.173909	1.12811	up	-0.0787742	-0.174826	-0.529281	0.212157	0.490956	0.317047	ref|NM_007006|ens|ENST00000300291|gb|AJ001810|gb|CR625053	chr16:55024116-55024057	56466615	chr16	56466556	NUDT21
A_24_P147242	0.00114165	0.0115756	2.00357e-05	3.09514e-05	0.00482656	1.76993e-07	1.2154	0.281431	1.2154	up	2.87195	1.52203	2.87195	up	-2.72778	-1.44773	2.72778	down	1.14465	0.194905	1.14465	up	1.32137	0.402035	1.32137	up	1.30052	0.379084	1.30052	up	-1.01604	-0.0229511	1.01604	down	1.21722	-0.511945	0.935785	-0.304815	-0.70685	-0.683899	ref|NM_145893|ref|NM_018723|ref|NM_001142333|ref|NM_145891	chr16:7701397-7701456	7761455	chr16	7761396	A2BP1
A_23_P148308	0.0380029	0.00767341	0.0136233	0.0221983	0.00289961	0.000625807	1.2863	0.363229	1.2863	up	-1.01517	-0.0217262	1.01517	down	-2.05085	-1.03622	2.05085	down	-3.00994	-1.58973	3.00994	down	-1.12393	-0.168553	1.12393	down	-1.07284	-0.101434	1.07284	down	1.04762	0.0671193	1.04762	up	0.23408	-1.16537	-0.129148	0.255806	0.42436	0.35724	ref|NM_006743|gb|AY203954|gb|AK026664|ens|ENST00000376755	chrX:48320999-48321058	48436114	chrX	48436055	RBM3
A_23_P94009	0.010867	0.0216688	0.0132065	0.00335994	0.0102601	0.000560187	1.14379	0.193818	1.14379	up	-1.01394	-0.0199665	1.01394	down	-2.34298	-1.22834	2.34298	down	-2.8077	-1.48939	2.8077	down	-1.0333	-0.047261	1.0333	down	-1.43719	-0.52325	1.43719	down	-1.39087	-0.475989	1.39087	down	0.140962	-1.2812	-0.0528557	0.160928	0.208189	0.684178	ref|NM_016200|gb|BC045532|ens|ENST00000249299|gb|BC002742	chr7:117619337-117619396	117832160	chr7	117832101	LSM8
A_23_P160862	0.0041241	0.00122151	0.0262253	0.00038767	4.31628e-05	0.00152903	2.37133	1.2457	2.37133	up	1.36099	0.444655	1.36099	up	-1.09766	-0.134435	1.09766	down	-2.02671	-1.01914	2.02671	down	-1.0597	-0.0836622	1.0597	down	-1.07588	-0.105524	1.07588	down	-1.01527	-0.0218616	1.01527	down	0.569712	-0.810419	-0.675983	0.125056	0.208718	0.23058	ref|NM_031844|ref|NM_004501|gb|AF461014|gb|AF068846	chr1:243085350-243084912	43769733	chr14	43769674	HNRNPU
A_24_P945396	0.0608869	0.105853	0.000651127	0.0400175	0.0641479	1.51461e-05	1.63348	0.707947	1.63348	up	2.57174	1.36275	2.57174	up	-1.20952	-0.274429	1.20952	down	1.30931	0.388807	1.30931	up	1.00587	0.00843799	1.00587	up	1.09067	0.125216	1.09067	up	1.08431	0.116778	1.08431	up	0.84405	-0.138326	0.136103	-0.518695	-0.527133	-0.643911	gb|D13642|thc|THC2787724|thc|THC2679388|thc|THC2687175	chr16:69166543-69166602	70611538	chr16	70611479	SF3B3
A_24_P384954	0.0103464	0.00723784	0.014261	0.00297961	0.00267263	0.000680296	2.624	1.39177	2.624	up	1.2094	0.274293	1.2094	up	-1.23688	-0.306711	1.23688	down	-2.31097	-1.2085	2.31097	down	1.16126	0.215688	1.16126	up	-1.39381	-0.479036	1.39381	down	-1.61857	-0.694724	1.61857	down	0.423556	-1.27492	-0.968213	0.149263	-0.066425	0.628299	ref|NM_006775|gb|BC019917|ens|ENST00000361752|ens|ENST00000361758	chr6:163912221-163912280	163992290	chr6	163992231	QKI
A_23_P46455	0.00466476	0.00457469	0.014545	0.00063875	0.00136594	0.000719539	1.59267	0.671451	1.59267	up	2.39754	1.26155	2.39754	up	-1.54796	-0.630369	1.54796	down	1.0204	0.0291383	1.0204	up	1.04928	0.069405	1.04928	up	-1.21401	-0.27978	1.21401	down	-1.27384	-0.349185	1.27384	down	0.868949	-0.43287	0.197499	-0.392604	-0.462009	-0.112824	ref|NM_014280|ens|ENST00000263697|gb|CR619944|thc|THC2495888	chr1:28399516-28399457	28526929	chr1	28526870	DNAJC8
A_32_P218989	0.0104112	0.00317112	0.000651127	0.00307185	0.00073086	1.61056e-05	1.84876	0.886555	1.84876	up	1.08784	0.121471	1.08784	up	-2.87748	-1.52481	2.87748	down	-5.7241	-2.51705	5.7241	down	-1.17053	-0.22716	1.17053	down	-2.08581	-1.0606	2.08581	down	-1.78194	-0.833445	1.78194	down	0.0353128	-2.37605	-0.851242	-0.0861586	0.141001	0.974446	ref|NM_004559|ens|ENST00000321358|gb|CR591111|gb|CR595367	chr1:42940342-42940401	35971206	chr9	35971147	YBX1
A_23_P99559	0.359823	0.0141291	0.0447199	0.307058	0.00619085	0.00331132	-1.08602	-0.119048	1.08602	down	1.11263	0.153979	1.11263	up	1.26194	0.33564	1.26194	up	3.16346	1.6615	3.16346	up	2.07461	1.05284	2.07461	up	-1.07436	-0.103479	1.07436	down	-2.22888	-1.15632	2.22888	down	-0.111097	0.343591	0.00795059	-0.265076	-1.31791	-0.161597	ref|NM_032632|ens|ENST00000216277|ens|ENST00000392990|gb|X76770	chr14:96088580-96088639	97018886	chr14	97018827	PAPOLA
A_24_P188447	0.0291563	0.182235	1.94252e-07	0.0157114	0.126534	1.37281e-09	1.76097	0.816371	1.76097	up	8.86784	3.14858	8.86784	up	-2.32239	-1.21561	2.32239	down	3.03258	1.60055	3.03258	up	1.39856	0.483946	1.39856	up	2.29924	1.20116	2.29924	up	1.644	0.71721	1.644	up	2.05838	0.0263973	1.24201	-1.0902	-1.57415	-2.29136	ref|NM_021952|gb|AY033996|gb|AY033995|gb|AY033998	chr1:50439138-50439197	50666610	chr1	50666551	ELAVL4
A_32_P38136	0.0433076	0.00197829	0.00882492	0.0261682	0.000297163	0.000343018	1.36674	0.45074	1.36674	up	1.24901	0.320786	1.24901	up	-3.44805	-1.78578	3.44805	down	-6.2506	-2.64399	6.2506	down	-1.65664	-0.728261	1.65664	down	-2.00796	-1.00573	2.00796	down	-1.21207	-0.277473	1.21207	down	0.0442477	-2.19227	-0.406493	-0.276538	0.451723	0.729195	ref|NM_002568|gb|Y00345|gb|AK127880|ens|ENST00000318607	chr8:101785744-101784748	64217697	chr12	64217638	PABPC1
A_32_P200165	0.033815	0.0088303	7.82029e-05	0.0191778	0.00349468	8.29006e-07	1.64098	0.714562	1.64098	up	3.27325	1.71072	3.27325	up	-1.53688	-0.620008	1.53688	down	1.1747	0.232298	1.1747	up	-1.10485	-0.143857	1.10485	down	1.04697	0.0662235	1.04697	up	1.15675	0.21008	1.15675	up	1.02289	-0.311682	0.308327	-0.687836	-0.543979	-0.75406	ref|NM_001419|ens|ENST00000407627|gb|AK096659|gb|AL713686	chr19:7930269-7930210	8024269	chr19	8024210	ELAVL1
A_24_P63969	0.0693627	0.0223537	0.000149571	0.0470588	0.0107029	1.84982e-06	1.29455	0.372452	1.29455	up	-1.2414	-0.311963	1.2414	down	-1.5946	-0.673192	1.5946	down	-2.76825	-1.46897	2.76825	down	-1.08025	-0.111366	1.08025	down	-1.05901	-0.0827199	1.05901	down	1.02005	0.0286466	1.02005	up	-0.00895275	-1.0546	-0.381405	0.30301	0.414377	0.38573	ref|NM_016200|gb|BC045532|ens|ENST00000249299|gb|AF182294	chr7:117619277-117619336	117832100	chr7	117832041	LSM8
A_23_P34767	0.0127595	0.00113416	0.000550934	0.0045348	1.37112e-05	1.16806e-05	2.43055	1.28128	2.43055	up	1.31028	0.38987	1.31028	up	-2.00714	-1.00514	2.00714	down	-4.98685	-2.31813	4.98685	down	-1.33939	-0.421578	1.33939	down	-1.49675	-0.581831	1.49675	down	-1.11748	-0.160253	1.11748	down	0.232837	-2.05358	-1.04845	-0.157033	0.264545	0.424798	ref|NM_004559|gb|CR604753|ens|ENST00000321358|gb|M85234	chr1:42940282-42940341	43167754	chr1	43167695	YBX1
A_23_P82693	0.0273677	0.00253304	0.00224826	0.0145542	0.000492287	6.75272e-05	1.374	0.458377	1.374	up	1.10404	0.142788	1.10404	up	-3.16471	-1.66207	3.16471	down	-5.75882	-2.52577	5.75882	down	-1.46217	-0.54811	1.46217	down	-1.9181	-0.939678	1.9181	down	-1.31182	-0.391568	1.31182	down	-0.0529148	-2.17337	-0.511292	-0.195703	0.352407	0.743975	ref|NM_002568|ref|NM_030979|gb|Y00345|gb|AK127880	chr8:101785717-101784721	64217724	chr12	64217665	PABPC1
A_23_P502612	0.00608081	0.0114655	0.0220557	0.00119253	0.00474016	0.001208	1.99276	0.994767	1.99276	up	1.12684	0.172288	1.12684	up	-1.1584	-0.212132	1.1584	down	-1.86293	-0.897573	1.86293	down	1.09965	0.137038	1.09965	up	-1.04478	-0.0631938	1.04478	down	-1.14888	-0.200232	1.14888	down	0.28231	-0.924589	-0.712458	0.110022	-0.0270162	0.173216	ref|NM_007040|ref|NM_144732|ens|ENST00000263367|ens|ENST00000392006	chr19:46505089-46505148	41813308	chr19	41813249	HNRNPUL1
A_32_P19431	0.00635754	0.00181848	0.04417	0.00138159	0.000237752	0.00304352	1.8751	0.906969	1.8751	up	1.49839	0.583417	1.49839	up	-3.17603	-1.66722	3.17603	down	-4.63891	-2.21379	4.63891	down	-1.16717	-0.223009	1.16717	down	-1.61564	-0.692106	1.61564	down	-1.38424	-0.469096	1.38424	down	0.309589	-2.26461	-0.59738	-0.273828	-0.0508187	0.418278	ref|NM_001011724|ref|NM_001011725|ref|NM_031157|ref|NM_002136	chr13:52115751-52115810	32294174	chr6	32294115	HNRNPA1L2
A_32_P159347	0.0121879	0.0220108	0.00581424	0.00411494	0.0104609	0.00020545	1.08396	0.116317	1.08396	up	1.02135	0.030475	1.02135	up	-1.62418	-0.699713	1.62418	down	-1.91253	-0.935486	1.91253	down	-1.10952	-0.149931	1.10952	down	-1.85351	-0.890259	1.85351	down	-1.67056	-0.740328	1.67056	down	0.124706	-0.691325	0.00838828	0.0942305	0.244161	0.984489	ref|NM_194247|ref|NR_002726|gb|S63912|ens|ENST00000392524	chr2:177792274-177792426	66362063	chr13	66362004	HNRNPA3
A_23_P208477	0.899367	0.530939	0.0344396	0.873943	0.450266	0.00212966	1.11453	0.156439	1.11453	up	-1.82406	-0.867153	1.82406	down	1.45318	0.539215	1.45318	up	-1.34363	-0.426135	1.34363	down	1.0412	0.0582423	1.0412	up	-1.24243	-0.313162	1.24243	down	-1.29361	-0.371404	1.29361	down	-0.616845	-0.234069	-0.773284	0.250308	0.192066	0.56347	ref|NM_001419|ens|ENST00000351593|ens|ENST00000407627|gb|CR595470	chr19:7933505-7933446	8027505	chr19	8027446	ELAVL1
A_24_P375002	0.463744	0.0140722	0.0206493	0.410487	0.00614106	0.001058	2.92092	1.54642	2.92092	up	1.16487	0.220164	1.16487	up	1.36755	0.451594	1.36755	up	-2.21007	-1.14409	2.21007	down	-1.20533	-0.269424	1.20533	down	-1.75119	-0.808336	1.75119	down	-1.45288	-0.538913	1.45288	down	0.282146	-0.812683	-1.26428	0.0619828	0.331406	0.870319	ref|NM_004559|ens|ENST00000318612|ens|ENST00000321358|gb|CR601484	chr1:42931766-42934503	105223424	chr7	105223365	YBX1
A_24_P316305	0.196961	0.105853	0.0466122	0.156246	0.0640498	0.00354121	1.63144	0.70615	1.63144	up	3.20446	1.68008	3.20446	up	-1.38943	-0.474496	1.38943	down	1.36864	0.452745	1.36864	up	-1.03289	-0.0466893	1.03289	down	-1.55888	-0.640508	1.55888	down	-1.50924	-0.593818	1.50924	down	0.970872	-0.209774	0.264722	-0.709208	-0.662519	-0.0687005	ens|ENST00000156471|gb|AK001173|gb|EF553519|thc|THC2535963	chr15:32935145-32935086	35147853	chr15	35147794	AQR
A_24_P27412	0.154216	0.824342	0.0447199	0.116888	0.777737	0.00326338	1.58357	0.663184	1.58357	up	1.73692	0.796527	1.73692	up	1.56349	0.644774	1.56349	up	2.36111	1.23947	2.36111	up	1.37683	0.461348	1.37683	up	2.40479	1.26591	2.40479	up	1.74662	0.804562	1.74662	up	0.0787681	0.0603583	-0.584416	-0.717759	-1.17911	-1.98367	ref|NM_005701|ref|NM_001042581|ref|NM_001042588|ens|ENST00000371091	chr15:73686698-73686639	75899643	chr15	75899584	SNUPN
A_24_P101391	0.0125658	0.00652514	0.00347564	0.00434312	0.00223653	0.000110533	1.97282	0.980261	1.97282	up	1.11207	0.153249	1.11207	up	-2.02148	-1.01541	2.02148	down	-3.64998	-1.86789	3.64998	down	-1.01781	-0.0254681	1.01781	down	-1.60098	-0.678954	1.60098	down	-1.57296	-0.653486	1.57296	down	0.299112	-1.69656	-0.681148	0.145864	0.171332	0.824818	ref|NM_004559|ens|ENST00000318612|ens|ENST00000321358|gb|BC072014	chr1:42934975-42935037	43162450	chr1	43162388	YBX1
A_32_P152673	0.0157306	0.0021449	0.00543808	0.00638209	0.000338011	0.00018255	1.45259	0.538632	1.45259	up	1.20207	0.265524	1.20207	up	-3.40698	-1.76849	3.40698	down	-5.71106	-2.51376	5.71106	down	-1.38718	-0.472156	1.38718	down	-1.89381	-0.921295	1.89381	down	-1.36523	-0.449139	1.36523	down	0.085648	-2.22148	-0.452984	-0.179876	0.29228	0.741419	ref|NM_002568|ref|NM_030979|gb|AK127880|gb|Y00345	chr8:101786376-101785782	73803062	chrX	73803003	PABPC1
A_23_P211126	0.165042	0.0276491	0.00607261	0.12642	0.0134337	0.000225309	1.26594	0.340206	1.26594	up	2.93018	1.55099	2.93018	up	-1.54463	-0.627266	1.54463	down	1.2135	0.279171	1.2135	up	-1.23486	-0.304346	1.23486	down	-1.64181	-0.71529	1.64181	down	-1.32956	-0.410944	1.32956	down	0.760084	-0.207387	0.419878	-0.790904	-0.486558	-0.0756135	ref|NM_130436|ref|NM_101395|ref|NM_001396|ref|NM_130437	chr21:37808948-37809007	38887137	chr21	38887078	DYRK1A
A_24_P174824	0.0619622	0.00692948	0.0273447	0.0408338	0.00250979	0.00164261	1.56855	0.64943	1.56855	up	4.86563	2.28263	4.86563	up	-2.39441	-1.25967	2.39441	down	-1.04698	-0.0662336	1.04698	down	-1.35638	-0.43976	1.35638	down	-1.92738	-0.946639	1.92738	down	-1.42097	-0.506879	1.42097	down	0.926561	-0.98254	0.277132	-1.35607	-0.916306	-0.409426	ref|NM_006425|ens|ENST00000297151|thc|THC2508060|thc|THC2553584	chr5:159761450-159761391	159828872	chr5	159828813	SLU7
A_23_P377717	0.139928	0.961913	0.000331186	0.104575	0.948317	4.68142e-06	1.75712	0.813213	1.75712	up	3.28336	1.71517	3.28336	up	1.53647	0.61962	1.53647	up	3.11465	1.63907	3.11465	up	1.08485	0.117494	1.08485	up	2.04571	1.0326	2.04571	up	1.88571	0.915108	1.88571	up	0.583965	0.390371	-0.229249	-1.13121	-1.2487	-2.16381	ref|NM_002516|ens|ENST00000263257|gb|AF083898|gb|U70477	chr19:51134822-51134763	46442982	chr19	46442923	NOVA2
A_23_P351320	0.0228883	0.91426	0.000550934	0.0112824	0.891645	9.94654e-06	-1.30409	-0.383046	1.30409	down	1.87226	0.90478	1.87226	up	-1.74067	-0.799642	1.74067	down	2.19997	1.13748	2.19997	up	1.5684	0.649298	1.5684	up	-1.18348	-0.243041	1.18348	down	-1.85618	-0.892338	1.85618	down	0.506198	0.0896019	0.889244	-0.398582	-1.04788	-0.155541	ref|NM_015891|gb|AF061241|gb|BC018059|gb|BC111061	chr6:110656728-110656787	110550094	chr6	110550035	CDC40
A_24_P2093	0.00606298	0.158184	0.0413601	0.00112476	0.105922	0.00263068	-1.12142	-0.165323	1.12142	down	1.13397	0.181379	1.13397	up	3.92269	1.97184	3.92269	up	3.74481	1.90489	3.74481	up	-1.33205	-0.413653	1.33205	down	1.91211	0.935169	1.91211	up	2.54704	1.34882	2.54704	up	-0.32946	1.80771	-0.164138	-0.510839	-0.0971869	-1.44601	ref|NM_020196|gb|BC007208|ens|ENST00000358368|gb|DQ893187	chr19:7591311-7591252	7685311	chr19	7685252	XAB2
A_32_P352697	0.532772	0.559678	0.0207237	0.48759	0.481561	0.00109843	-1.12299	-0.167341	1.12299	down	2.60197	1.37961	2.60197	up	-1.08235	-0.114167	1.08235	down	1.48881	0.574157	1.48881	up	-1.81331	-0.858622	1.81331	down	-1.01932	-0.0276066	1.01932	down	1.77894	0.831016	1.77894	up	0.0527447	0.105918	0.220086	-1.32686	-0.468239	-1.29925	ref|NM_001031732|ref|NM_133370|ens|ENST00000344157|ens|ENST00000355665	chr4:68858943-68858884	69176348	chr4	69176289	YTHDC1
A_24_P940426	0.0667529	0.019173	0.0132065	0.0446985	0.00886608	0.000583324	1.29737	0.375585	1.29737	up	1.01502	0.0215062	1.01502	up	-2.64752	-1.40464	2.64752	down	-4.36589	-2.12628	4.36589	down	-1.29016	-0.367555	1.29016	down	-1.70743	-0.771823	1.70743	down	-1.32342	-0.404268	1.32342	down	-0.208188	-1.98842	-0.583773	-0.229694	0.137861	0.542129	ref|NM_206855|ref|NM_206854|ref|NM_206853|gb|AB067800	chr6:163910518-163910577	163990587	chr6	163990528	QKI
A_24_P178423	0.00134248	0.00113882	0.0420719	6.64124e-05	2.42505e-05	0.00282461	2.51592	1.33109	2.51592	up	1.42321	0.509145	1.42321	up	-1.1962	-0.258458	1.1962	down	-2.21264	-1.14577	2.21264	down	-1.04635	-0.0653691	1.04635	down	1.00151	0.00218018	1.00151	up	1.04794	0.0675492	1.04794	up	0.430751	-1.1588	-0.900337	-0.0783941	-0.013025	-0.0805742	ref|NM_031314|ref|NM_001077442|ref|NM_004500|ref|NM_001077443	chr2:190497060-190497121	190788876	chr2	190788815	HNRNPC
A_24_P414786	0.00393137	0.00253304	0.00113378	0.000332357	0.00048668	3.20502e-05	1.737	0.796597	1.737	up	2.60945	1.38374	2.60945	up	-1.53325	-0.61659	1.53325	down	-1.01084	-0.0155587	1.01084	down	1.00967	0.013885	1.00967	up	1.03256	0.0462316	1.03256	up	1.02267	0.0323465	1.02267	up	1.08939	-0.323793	0.292798	-0.294349	-0.308234	-0.34058	ref|NM_015891|ens|ENST00000307731|ens|ENST00000368932|gb|AK001426	chr6:110659856-110659915	110553222	chr6	110553163	CDC40
A_23_P128919	0.0526725	0.00235996	0.000331186	0.0335588	0.000441971	5.2662e-06	2.08991	1.06344	2.08991	up	1.01698	0.0242967	1.01698	up	-1.81539	-0.860279	1.81539	down	-4.91822	-2.29814	4.91822	down	-1.31833	-0.398714	1.31833	down	-1.31535	-0.395451	1.31535	down	1.00226	0.00326353	1.00226	up	0.0855805	-1.83814	-0.97786	0.0612838	0.459998	0.456735	ref|NM_002306|ref|NR_003225|gb|BC053667|ens|ENST00000254301	chr14:54679207-54681632				LGALS3
A_24_P927815	0.010622	0.00392202	0.0118447	0.0032512	0.00101169	0.000481321	1.63416	0.708553	1.63416	up	1.2043	0.268196	1.2043	up	-1.90773	-0.931856	1.90773	down	-2.75627	-1.46272	2.75627	down	-1.06474	-0.0905062	1.06474	down	-1.56094	-0.642411	1.56094	down	-1.46602	-0.551905	1.46602	down	0.114278	-1.52613	-0.594275	-0.153918	-0.0634122	0.488492	ref|NM_001011724|ref|NM_001011725|ref|NM_031157|ref|NM_002136	chr13:52115602-52115661	207284016	chr2	207283957	HNRNPA1L2
A_23_P152284	0.0127595	0.0289473	0.000550934	0.0045801	0.014218	1.11345e-05	1.75906	0.814802	1.75906	up	2.67324	1.41859	2.67324	up	-1.3496	-0.432529	1.3496	down	1.10601	0.145369	1.10601	up	-1.01811	-0.02589	1.01811	down	1.43771	0.523769	1.43771	up	1.46374	0.549659	1.46374	up	1.04015	-0.207183	0.225345	-0.378442	-0.352552	-0.902211	ref|NM_024571|gb|AF289572|gb|BC001381|ens|ENST00000383018	chr16:45507-45793				SNRNP25
A_23_P102235	0.3865	0.0840915	0.041707	0.33392	0.0488801	0.00272643	1.33465	0.416459	1.33465	up	-1.02036	-0.0290768	1.02036	down	-1.35459	-0.437862	1.35459	down	-2.13961	-1.09735	2.13961	down	-1.15986	-0.213948	1.15986	down	-1.14134	-0.190723	1.14134	down	1.01623	0.0232255	1.01623	up	0.0715937	-0.782726	-0.344865	0.10067	0.314619	0.291393	ref|NM_003096|gb|BC035103|ens|ENST00000272348|gb|CR456918	chr2:70368728-70362286	205320589	chr1	205320530	SNRPG
A_23_P366453	0.0157306	0.742672	1.94252e-07	0.00650926	0.686505	1.04255e-09	1.42693	0.512917	1.42693	up	2.94832	1.55989	2.94832	up	-1.30799	-0.387347	1.30799	down	2.47248	1.30596	2.47248	up	1.56518	0.646325	1.56518	up	1.69805	0.763879	1.69805	up	1.08489	0.117554	1.08489	up	1.38084	0.480577	0.867923	-0.179055	-0.82538	-0.942933	ref|NM_152688|ens|ENST00000281156|gb|AY077838|gb|BC034043	chr6:62448311-62448252	62390352	chr6	62390293	KHDRBS2
A_23_P140858	0.00466476	0.042249	1.95494e-09	0.00064419	0.0219456	6.90791e-12	1.67214	0.7417	1.67214	up	9.91796	3.31004	9.91796	up	-3.2126	-1.68374	3.2126	down	2.55834	1.35521	2.55834	up	1.38569	0.470603	1.38569	up	1.39702	0.482355	1.39702	up	1.00818	0.0117517	1.00818	up	2.30476	-0.120681	1.56306	-1.00529	-1.47589	-1.48764	ref|NM_018723|ref|NM_001142333|ref|NM_145893|ref|NM_145891	chr16:7700750-7700809	7760808	chr16	7760749	A2BP1
A_24_P256512	0.899831	0.399984	0.0447199	0.875984	0.327902	0.00331844	-1.15434	-0.207074	1.15434	down	1.23582	0.305463	1.23582	up	1.05229	0.0735263	1.05229	up	2.05769	1.04102	2.05769	up	1.37074	0.454959	1.37074	up	1.07224	0.100623	1.07224	up	-1.2784	-0.354336	1.2784	down	-0.00911397	0.271486	0.19796	-0.314577	-0.769536	-0.4152	ref|NM_001007532|gb|AY179170|gb|BC130319|gb|BC130321	chr17:41432553-41432612	44076775	chr17	44076716	STH

## Sheet: Interaction effect
# Notes : Created from Advanced Analysis operation: significance Analysis.
#Experiment: Cortex and Spinal samples (81)
#corrected p-value cut-off:0.05
#Selected Test : 2way ANOVA
#Entity List: splicing panel genes
#Interpretation: Tissue (Cortex/Spinal) - Disease state ALL
#p-value computation: Asymptotic
#Multiple Testing Correction: Benjamini-Hochberg
#
# Technology : Generic.SingleColor.014850
# Owner : gxuser
# Created On : Fri Jul 05 10:57:34 CEST 2019
ID	p (Corr) (Disease state)	p (Corr) (Disease state-Tissue (Cortex/Spinal))	p (Corr) (Tissue (Cortex/Spinal))	p (Disease state)	p (Disease state-Tissue (Cortex/Spinal))	p (Tissue (Cortex/Spinal))	FC ([Cortex-ALS1] vs [Cortex-Control])	Log FC ([Cortex-ALS1] vs [Cortex-Control])	FC (abs)	Regulation	FC ([Cortex-ALS1] vs [Spinal cord-ALS1])	Log FC ([Cortex-ALS1] vs [Spinal cord-ALS1])	FC (abs) ([Cortex-ALS1] vs [Spinal cord-ALS1])	Regulation ([Cortex-ALS1] vs [Spinal cord-ALS1])	FC ([Cortex-ALS2] vs [Cortex-Control])	Log FC ([Cortex-ALS2] vs [Cortex-Control])	FC (abs) ([Cortex-ALS2] vs [Cortex-Control])	Regulation ([Cortex-ALS2] vs [Cortex-Control])	FC ([Cortex-ALS2] vs [Spinal cord-ALS2])	Log FC ([Cortex-ALS2] vs [Spinal cord-ALS2])	FC (abs) ([Cortex-ALS2] vs [Spinal cord-ALS2])	Regulation ([Cortex-ALS2] vs [Spinal cord-ALS2])	FC ([Spinal cord-ALS1] vs [Spinal cord-ALS2])	Log FC ([Spinal cord-ALS1] vs [Spinal cord-ALS2])	FC (abs) ([Spinal cord-ALS1] vs [Spinal cord-ALS2])	Regulation ([Spinal cord-ALS1] vs [Spinal cord-ALS2])	FC ([Spinal cord-ALS1] vs [Spinal cord-Control])	Log FC ([Spinal cord-ALS1] vs [Spinal cord-Control])	FC (abs) ([Spinal cord-ALS1] vs [Spinal cord-Control])	Regulation ([Spinal cord-ALS1] vs [Spinal cord-Control])	FC ([Spinal cord-ALS2] vs [Spinal cord-Control])	Log FC ([Spinal cord-ALS2] vs [Spinal cord-Control])	FC (abs) ([Spinal cord-ALS2] vs [Spinal cord-Control])	Regulation ([Spinal cord-ALS2] vs [Spinal cord-Control])	[Cortex, ALS1](normalized)	[Cortex, ALS2](normalized)	[Cortex, Control](normalized)	[Spinal cord, ALS1](normalized)	[Spinal cord, ALS2](normalized)	[Spinal cord, Control](normalized)	ACCESSION_STRING	CHROMOSOMAL_LOCATION	Chromosome End Index_Avadis_	Chromosome Number_Avadis_	Chromosome Start Index_Avadis_	GENE_SYMBOL
A_23_P34968	0.0242833	0.00113416	0.468891	0.0123991	1.54941e-05	0.164029	1.62066	0.69658	1.62066	up	1.88179	0.912104	1.88179	up	-2.42774	-1.27961	2.42774	down	-3.00283	-1.58632	3.00283	down	-1.43618	-0.522233	1.43618	down	-1.37152	-0.455775	1.37152	down	1.04714	0.0664581	1.04714	up	0.476282	-1.49991	-0.220298	-0.435822	0.0864118	0.0199536	ref|NM_024041|gb|BC000264|ens|ENST00000368902|ens|ENST00000368905	chr1:149408123-149408182	151141558	chr1	151141499	SCNM1
A_23_P157452	0.00305784	0.0013328	0.976122	0.000221504	8.71265e-05	0.940928	1.25194	0.324161	1.25194	up	2.18489	1.12756	2.18489	up	-4.299	-2.104	4.299	down	-2.78166	-1.47595	2.78166	down	-1.12924	-0.175346	1.12924	down	-1.31849	-0.398891	1.31849	down	-1.1676	-0.223545	1.1676	down	0.510115	-1.91805	0.185954	-0.617446	-0.442099	-0.218555	ref|NM_005034|ens|ENST00000353107|gb|Z47727|gb|BC000806	chr8:101234737-101234796	101165620	chr8	101165561	POLR2K
A_23_P362824	0.00123679	0.00113882	0.509862	5.24434e-05	3.06611e-05	0.188231	1.37804	0.462623	1.37804	up	1.63028	0.705122	1.63028	up	-2.44102	-1.28748	2.44102	down	-2.20941	-1.14366	2.20941	down	-1.07079	-0.098681	1.07079	down	-1.38391	-0.468751	1.38391	down	-1.29242	-0.37007	1.29242	down	0.44546	-1.30464	-0.0171624	-0.259662	-0.160981	0.209089	ref|NM_001324|ref|NM_001033521|ref|NM_001033522|ens|ENST00000217109	chr20:54412418-54412477	54979070	chr20	54979011	CSTF1
A_24_P99679	3.58496e-07	0.00230568	0.903607	6.33385e-10	0.000399216	0.73438	-1.40173	-0.487212	1.40173	down	1.16836	0.224487	1.16836	up	-2.83022	-1.50091	2.83022	down	-1.56979	-0.650574	1.56979	down	1.10087	0.138642	1.10087	up	-1.31289	-0.392741	1.31289	down	-1.44531	-0.531382	1.44531	down	0.0423201	-0.971382	0.529532	-0.182167	-0.320808	0.210574	ref|NM_000937|ens|ENST00000322644|gb|X63564|gb|AK293777	chr17:7357590-7357649	7416925	chr17	7416866	POLR2A
A_23_P134247	0.00650769	0.0012993	0.714452	0.00142571	6.81457e-05	0.377213	1.64769	0.720449	1.64769	up	2.43792	1.28565	2.43792	up	-2.5535	-1.35248	2.5535	down	-2.02893	-1.02072	2.02893	down	-1.17564	-0.233443	1.17564	down	-1.19023	-0.251238	1.19023	down	-1.01241	-0.0177955	1.01241	down	0.887969	-1.18496	0.167519	-0.397681	-0.164238	-0.146443	ref|NM_005614|ens|ENST00000262187|gb|AF493921|gb|BT006958	chr7:150795224-150795165	151164291	chr7	151164232	RHEB
A_24_P226037	0.00949139	0.0391837	0.919689	0.00256569	0.0202842	0.793485	2.79355	1.4821	2.79355	up	1.8715	0.904198	1.8715	up	1.0806	0.111833	1.0806	up	-1.11189	-0.15301	1.11189	down	1.24234	0.313058	1.24234	up	1.00384	0.00553125	1.00384	up	-1.23758	-0.307526	1.23758	down	0.937201	-0.433065	-0.544898	0.0330034	-0.280054	0.0274722	ref|NM_002138|ref|NM_001003810|ref|NM_031370|ref|NM_031369	chr4:83497518-83497042				HNRNPD
A_24_P338187	0.0241843	0.0104515	0.456323	0.0122203	0.00421395	0.156631	2.14156	1.09867	2.14156	up	1.50114	0.586061	1.50114	up	-1.19104	-0.25222	1.19104	down	-1.78047	-0.832259	1.78047	down	-1.04785	-0.067434	1.04785	down	-1.06132	-0.0858599	1.06132	down	-1.01285	-0.0184258	1.01285	down	0.67414	-0.676746	-0.424526	0.0880794	0.155513	0.173939	ref|NM_012207|ref|NM_021644|gb|AL117395|gb|AX810704	chr10:69771036-69771370				HNRNPH3
A_23_P29803	0.00821358	0.00113416	0.880455	0.00214675	1.11099e-05	0.686008	1.36177	0.445483	1.36177	up	1.74027	0.799313	1.74027	up	-1.6975	-0.763415	1.6975	down	-1.6106	-0.687597	1.6106	down	-1.21252	-0.278012	1.21252	down	-1.54389	-0.626569	1.54389	down	-1.27329	-0.348557	1.27329	down	0.463904	-0.744994	0.0184206	-0.335409	-0.0573975	0.29116	ref|NM_006232|ens|ENST00000296223|gb|CR596627|gb|U37689	chr3:185568938-185568997	184086303	chr3	184086244	POLR2H
A_24_P287756	0.00433596	0.00277894	0.581197	0.000506201	0.000584265	0.233095	1.18683	0.247118	1.18683	up	2.64348	1.40244	2.64348	up	-4.08589	-2.03065	4.08589	down	-2.03666	-1.02621	2.03666	down	-1.11025	-0.150879	1.11025	down	-1.49225	-0.57749	1.49225	down	-1.34407	-0.426611	1.34407	down	0.693245	-1.58452	0.446127	-0.709196	-0.558317	-0.131706	ref|NM_007006|ens|ENST00000300291|gb|CR599085|gb|BX537360	chr16:55021086-55021027	56463585	chr16	56463526	NUDT21
A_32_P135091	0.0201208	0.00137737	0.166146	0.00934389	0.000106319	0.0301253	1.25444	0.327041	1.25444	up	1.2863	0.363231	1.2863	up	-1.91783	-0.939472	1.91783	down	-2.23653	-1.16126	2.23653	down	-1.1958	-0.257978	1.1958	down	-1.16352	-0.218499	1.16352	down	1.02774	0.0394793	1.02774	up	0.156023	-1.11049	-0.171018	-0.207208	0.0507703	0.011291	ref|NM_018301|gb|AK023732|ens|ENST00000372479|gb|BC006986	chrX:106197120-106197061	106310464	chrX	106310405	RBM41
A_23_P85053	0.00469374	0.00399878	0.696778	0.000688304	0.00104641	0.337933	2.47257	1.30601	2.47257	up	1.59839	0.676617	1.59839	up	1.05637	0.0791132	1.05637	up	-1.30426	-0.38323	1.30426	down	1.12276	0.167048	1.12276	up	-1.10407	-0.142838	1.10407	down	-1.23961	-0.309886	1.23961	down	0.653905	-0.572991	-0.652104	-0.0227121	-0.18976	0.120125	ref|NM_005089|ens|ENST00000307771|gb|D49677|gb|BC113454	chrX:15748315-15750788	112228302	chr5	112228243	ZRSR2
A_23_P56567	0.0760423	0.00283919	0.919085	0.0519936	0.000601948	0.759405	1.529	0.612585	1.529	up	1.72554	0.787051	1.72554	up	-1.59417	-0.672805	1.59417	down	-1.74646	-0.804433	1.74646	down	-1.23636	-0.306095	1.23636	down	-1.24721	-0.31871	1.24721	down	-1.00878	-0.012615	1.00878	down	0.406246	-0.879144	-0.20634	-0.380806	-0.074711	-0.0620959	ref|NM_024775|ens|ENST00000409566|ens|ENST00000281950|ens|ENST00000409011	chr2:38862484-38862543	39009039	chr2	39008980	GEMIN6
A_24_P404807	0.0242741	0.0138603	0.779413	0.0123515	0.00599961	0.451183	-1.67243	-0.741942	1.67243	down	-1.82381	-0.866957	1.82381	down	3.16222	1.66094	3.16222	up	3.12187	1.64241	3.12187	up	1.0766	0.106488	1.0766	up	1.07985	0.110837	1.07985	up	1.00302	0.00434916	1.00302	up	-0.788058	1.61482	-0.0461162	0.0788982	-0.0275894	-0.0319386	gb|AK023732|ens|ENST00000372479|gb|AW751072|thc|THC2483112	chrX:106197532-106197473	106310876	chrX	106310817	RBM41
A_23_P93750	0.0041241	0.00304831	0.609849	0.000414893	0.000693633	0.257516	1.23123	0.300096	1.23123	up	1.49407	0.579246	1.49407	up	-2.8697	-1.5209	2.8697	down	-2.42126	-1.27576	2.42126	down	-1.02385	-0.0340067	1.02385	down	-1.21832	-0.284891	1.21832	down	-1.18994	-0.250885	1.18994	down	0.200248	-1.62075	-0.0998484	-0.378998	-0.344991	-0.0941068	ref|NM_012322|ref|NM_001139499|ref|NM_001130710|ref|NR_024466	chr7:32493410-32493351	32526885	chr7	32526826	LSM5
A_23_P137514	0.149881	0.0424733	0.40069	0.113338	0.0221788	0.12318	1.48978	0.575095	1.48978	up	1.32129	0.401947	1.32129	up	-1.31527	-0.395359	1.31527	down	-1.58823	-0.667423	1.58823	down	-1.07097	-0.0989161	1.07097	down	-1.35687	-0.440278	1.35687	down	-1.26695	-0.341362	1.26695	down	0.26899	-0.701464	-0.306105	-0.132956	-0.0340403	0.307322	ref|NM_006469|ens|ENST00000367498|gb|CR621232|gb|CR593694	chr1:183533653-183533594	185267030	chr1	185266971	IVNS1ABP
A_23_P152651	0.00419778	0.00348966	0.779413	0.000458828	0.00084467	0.446349	2.12443	1.08708	2.12443	up	2.03131	1.02241	2.03131	up	-1.3753	-0.459744	1.3753	down	-1.36333	-0.447135	1.36333	down	1.05502	0.0772741	1.05502	up	-1.07674	-0.106674	1.07674	down	-1.13599	-0.183948	1.13599	down	1.01812	-0.528707	-0.0689636	-0.00429857	-0.0815726	0.102375	ref|NM_007372|ref|NM_203499|gb|BC093081|ens|ENST00000359353	chr17:59249724-59249783	61896051	chr17	61895992	DDX42
A_24_P147242	0.00114165	0.0115756	2.00357e-05	3.09514e-05	0.00482656	1.76993e-07	1.2154	0.281431	1.2154	up	2.87195	1.52203	2.87195	up	-2.72778	-1.44773	2.72778	down	1.14465	0.194905	1.14465	up	1.32137	0.402035	1.32137	up	1.30052	0.379084	1.30052	up	-1.01604	-0.0229511	1.01604	down	1.21722	-0.511945	0.935785	-0.304815	-0.70685	-0.683899	ref|NM_145893|ref|NM_018723|ref|NM_001142333|ref|NM_145891	chr16:7701397-7701456	7761455	chr16	7761396	A2BP1
A_23_P125815	0.00466476	0.0046626	0.919085	0.000675813	0.00142807	0.7646	2.22857	1.15612	2.22857	up	1.92377	0.943933	1.92377	up	-1.68733	-0.754746	1.68733	down	-1.86257	-0.897294	1.86257	down	1.04946	0.0696403	1.04946	up	-1.02264	-0.032297	1.02264	down	-1.07321	-0.101937	1.07321	down	0.709921	-1.20095	-0.4462	-0.234012	-0.303652	-0.201715	ref|NM_005676|ref|NM_152856|gb|D50912|gb|AK000962	chrX:46930858-46930917	47045973	chrX	47045914	RBM10
A_32_P31633	0.0298116	0.0012993	0.667681	0.0163279	7.94005e-05	0.298829	1.79289	0.842284	1.79289	up	2.13216	1.09231	2.13216	up	-2.58243	-1.36873	2.58243	down	-3.10807	-1.63602	3.10807	down	-1.43129	-0.51732	1.43129	down	-1.43637	-0.522431	1.43637	down	-1.00355	-0.00511092	1.00355	down	0.515732	-1.69528	-0.326551	-0.57658	-0.0592598	-0.0541489	ref|NM_012433|gb|AF130099|ens|ENST00000335508|gb|CR596949	chr2:197965370-197965311	198257125	chr2	198257066	SF3B1
A_23_P45345	0.022568	0.00165991	0.743632	0.0110243	0.000170097	0.400883	1.70012	0.765638	1.70012	up	2.07627	1.054	2.07627	up	-2.76447	-1.467	2.76447	down	-3.03222	-1.60038	3.03222	down	-1.33954	-0.421734	1.33954	down	-1.331	-0.41251	1.331	down	1.00641	0.00922416	1.00641	up	0.487162	-1.74548	-0.278476	-0.566835	-0.145101	-0.154325	ref|NM_014500|ens|ENST00000218364|gb|AK299403|gb|AB209303	chrX:135421882-135421941	135594275	chrX	135594216	HTATSF1
A_23_P148308	0.0380029	0.00767341	0.0136233	0.0221983	0.00289961	0.000625807	1.2863	0.363229	1.2863	up	-1.01517	-0.0217262	1.01517	down	-2.05085	-1.03622	2.05085	down	-3.00994	-1.58973	3.00994	down	-1.12393	-0.168553	1.12393	down	-1.07284	-0.101434	1.07284	down	1.04762	0.0671193	1.04762	up	0.23408	-1.16537	-0.129148	0.255806	0.42436	0.35724	ref|NM_006743|gb|AY203954|gb|AK026664|ens|ENST00000376755	chrX:48320999-48321058	48436114	chrX	48436055	RBM3
A_23_P306234	0.115547	0.0247826	0.782936	0.0837003	0.0119972	0.479673	1.20259	0.266142	1.20259	up	1.55056	0.632788	1.55056	up	-1.77151	-0.824978	1.77151	down	-1.71029	-0.774242	1.71029	down	-1.2448	-0.31591	1.2448	down	-1.5892	-0.668301	1.5892	down	-1.27667	-0.352391	1.27667	down	0.0882192	-1.0029	-0.177923	-0.544569	-0.228659	0.123732	ref|NM_152551|gb|AK056796|ens|ENST00000342415|gb|BC062458	chr6:7550714-7551317				SNRNP48
A_24_P338636	0.00114165	0.00113416	0.696778	3.5185e-05	4.27536e-06	0.336121	1.54467	0.627297	1.54467	up	2.77011	1.46994	2.77011	up	-3.53497	-1.8217	3.53497	down	-2.28031	-1.18923	2.28031	down	-1.15683	-0.210177	1.15683	down	-1.4092	-0.494881	1.4092	down	-1.21816	-0.284704	1.21816	down	0.900047	-1.54895	0.27275	-0.569895	-0.359718	-0.0750142	ref|NM_007178|ens|ENST00000025399|gb|AL136691|gb|AK312295	chr12:15945209-15947172	16055905	chr12	16055848	STRAP
A_23_P203255	0.00684687	0.00271136	0.972641	0.00152422	0.000565266	0.933116	-1.03211	-0.0456002	1.03211	down	1.2865	0.363449	1.2865	up	-1.90727	-0.931511	1.90727	down	-1.5278	-0.611452	1.5278	down	-1.06363	-0.0889903	1.06363	down	-1.09649	-0.132899	1.09649	down	-1.0309	-0.043909	1.0309	down	0.225418	-0.660493	0.271018	-0.138031	-0.0490403	-0.00513134	ref|NM_006595|ref|NM_001142931|ref|NM_001142930|ref|NR_024625	chr11:43308688-43313460	115238407	chrX	115238348	API5
A_23_P94009	0.010867	0.0216688	0.0132065	0.00335994	0.0102601	0.000560187	1.14379	0.193818	1.14379	up	-1.01394	-0.0199665	1.01394	down	-2.34298	-1.22834	2.34298	down	-2.8077	-1.48939	2.8077	down	-1.0333	-0.047261	1.0333	down	-1.43719	-0.52325	1.43719	down	-1.39087	-0.475989	1.39087	down	0.140962	-1.2812	-0.0528557	0.160928	0.208189	0.684178	ref|NM_016200|gb|BC045532|ens|ENST00000249299|gb|BC002742	chr7:117619337-117619396	117832160	chr7	117832101	LSM8
A_32_P35311	0.00621198	0.00232952	0.866988	0.00127771	0.000431076	0.65572	2.16216	1.11247	2.16216	up	2.47559	1.30777	2.47559	up	-2.08132	-1.0575	2.08132	down	-1.91221	-0.935243	1.91221	down	-1.05194	-0.0730463	1.05194	down	-1.1835	-0.243058	1.1835	down	-1.12507	-0.170011	1.12507	down	0.76057	-1.4094	-0.351901	-0.547203	-0.474156	-0.304145	ref|NM_004643|ens|ENST00000216727|gb|CR613703|gb|BC010939	chr14:22863025-22863084	70640198	chrX	70640139	PABPN1
A_23_P11286	0.00488291	0.00421068	0.839115	0.000767807	0.00117542	0.593304	1.84889	0.886661	1.84889	up	2.153	1.10635	2.153	up	-1.96367	-0.973553	1.96367	down	-1.63206	-0.706694	1.63206	down	1.03324	0.0471703	1.03324	up	-1.21203	-0.27742	1.21203	down	-1.25231	-0.32459	1.25231	down	0.651422	-1.20879	-0.235239	-0.454928	-0.502098	-0.177508	ref|NM_019597|ref|NM_001032393|ens|ENST00000395130|ens|ENST00000316594	chrX:100555342-100555401	100668745	chrX	100668686	HNRNPH2
A_23_P160862	0.0041241	0.00122151	0.0262253	0.00038767	4.31628e-05	0.00152903	2.37133	1.2457	2.37133	up	1.36099	0.444655	1.36099	up	-1.09766	-0.134435	1.09766	down	-2.02671	-1.01914	2.02671	down	-1.0597	-0.0836622	1.0597	down	-1.07588	-0.105524	1.07588	down	-1.01527	-0.0218616	1.01527	down	0.569712	-0.810419	-0.675983	0.125056	0.208718	0.23058	ref|NM_031844|ref|NM_004501|gb|AF461014|gb|AF068846	chr1:243085350-243084912	43769733	chr14	43769674	HNRNPU
A_24_P74160	0.0298116	0.00113882	0.946508	0.0161176	2.47854e-05	0.836598	1.6872	0.75463	1.6872	up	2.41876	1.27427	2.41876	up	-2.4078	-1.26771	2.4078	down	-2.41719	-1.27333	2.41719	down	-1.43919	-0.525254	1.43919	down	-1.3012	-0.37984	1.3012	down	1.10605	0.145415	1.10605	up	0.683648	-1.3387	-0.0709818	-0.590618	-0.065363	-0.210778	ref|NM_177542|ref|NM_004597|ens|ENST00000391932|ens|ENST00000342669	chr19:50882773-50882714	46190933	chr19	46190874	SNRPD2
A_32_P8402	0.10973	0.0155124	0.187961	0.0779356	0.00687919	0.0416621	1.6005	0.678518	1.6005	up	1.3451	0.427713	1.3451	up	-1.28857	-0.365767	1.28857	down	-1.65485	-0.726699	1.65485	down	-1.07932	-0.110126	1.07932	down	-1.56545	-0.646574	1.56545	down	-1.4504	-0.536447	1.4504	down	0.317963	-0.726322	-0.360555	-0.109749	0.000376775	0.536824	ref|NM_006372|gb|AY034482|gb|AF155568|ens|ENST00000355238	chr6:86380688-86380658	6195170	chr20	6195111	SYNCRIP
A_32_P105195	0.0349415	0.0458609	0.872233	0.0200636	0.0243079	0.672313	-1.03643	-0.0516256	1.03643	down	1.26138	0.335007	1.26138	up	-2.97724	-1.57398	2.97724	down	-2.19677	-1.13538	2.19677	down	1.03668	0.0519642	1.03668	up	1.05791	0.0812185	1.05791	up	1.02048	0.0292543	1.02048	up	0.15659	-1.36576	0.208215	-0.178417	-0.230381	-0.259635	ref|NM_014829|ens|ENST00000354283|thc|THC2468342|thc|THC2646219	chr5:134194377-134194436	134166537	chr5	134166478	DDX46
A_24_P384954	0.0103464	0.00723784	0.014261	0.00297961	0.00267263	0.000680296	2.624	1.39177	2.624	up	1.2094	0.274293	1.2094	up	-1.23688	-0.306711	1.23688	down	-2.31097	-1.2085	2.31097	down	1.16126	0.215688	1.16126	up	-1.39381	-0.479036	1.39381	down	-1.61857	-0.694724	1.61857	down	0.423556	-1.27492	-0.968213	0.149263	-0.066425	0.628299	ref|NM_006775|gb|BC019917|ens|ENST00000361752|ens|ENST00000361758	chr6:163912221-163912280	163992290	chr6	163992231	QKI
A_24_P250335	0.00460888	0.00298273	0.693411	0.000568581	0.000663193	0.323205	1.44211	0.52818	1.44211	up	1.51691	0.601138	1.51691	up	-2.24297	-1.16541	2.24297	down	-2.13996	-1.09758	2.13996	down	-1.00356	-0.00513074	1.00356	down	-1.09587	-0.132077	1.09587	down	-1.09198	-0.126946	1.09198	down	0.327945	-1.36564	-0.200235	-0.273193	-0.268062	-0.141116	ref|NM_004596|ens|ENST00000243563|gb|AK313182|gb|CR607723	chr19:45961386-45962777				SNRPA
A_23_P17163	0.013593	0.0012993	0.166146	0.00509138	6.40601e-05	0.0302006	1.48746	0.572853	1.48746	up	1.76575	0.820284	1.76575	up	-3.40693	-1.76847	3.40693	down	-4.15939	-2.05637	4.15939	down	-1.44927	-0.535328	1.44927	down	-1.74477	-0.803036	1.74477	down	-1.20389	-0.267707	1.20389	down	0.248859	-2.09247	-0.323994	-0.571426	-0.0360972	0.23161	ref|NM_194247|ref|NR_002726|gb|S63912|ens|ENST00000392524	chr2:177792596-177792655	113993644	chr1	113993585	HNRNPA3
A_23_P42997	0.0041241	0.00407358	0.899385	0.000421316	0.00111089	0.721415	1.2505	0.322506	1.2505	up	1.79889	0.847104	1.79889	up	-3.47181	-1.79569	3.47181	down	-2.43148	-1.28184	2.43148	down	-1.00747	-0.0107439	1.00747	down	-1.27642	-0.352098	1.27642	down	-1.26695	-0.341354	1.26695	down	0.403805	-1.71439	0.0812992	-0.443298	-0.432554	-0.0912003	ref|NM_006693|ref|NM_001081559|gb|BC003101|ens|ENST00000292476	chr7:98892630-98892689	99054753	chr7	99054694	CPSF4
A_23_P46455	0.00466476	0.00457469	0.014545	0.00063875	0.00136594	0.000719539	1.59267	0.671451	1.59267	up	2.39754	1.26155	2.39754	up	-1.54796	-0.630369	1.54796	down	1.0204	0.0291383	1.0204	up	1.04928	0.069405	1.04928	up	-1.21401	-0.27978	1.21401	down	-1.27384	-0.349185	1.27384	down	0.868949	-0.43287	0.197499	-0.392604	-0.462009	-0.112824	ref|NM_014280|ens|ENST00000263697|gb|CR619944|thc|THC2495888	chr1:28399516-28399457	28526929	chr1	28526870	DNAJC8
A_23_P85521	0.080704	0.00232952	0.819487	0.0558939	0.000432154	0.531071	2.03631	1.02596	2.03631	up	2.24898	1.16927	2.24898	up	-1.5998	-0.677889	1.5998	down	-1.90062	-0.926469	1.90062	down	-1.31211	-0.391891	1.31211	down	-1.80304	-0.850435	1.80304	down	-1.37415	-0.458543	1.37415	down	0.592286	-1.11156	-0.433672	-0.576983	-0.185092	0.273452	ref|NM_203350|ref|NM_005455|ens|ENST00000340681|ens|ENST00000370920	chr1:71309205-71309146	71536617	chr1	71536558	ZRANB2
A_23_P64083	0.00557431	0.00407358	0.844766	0.000965164	0.00111495	0.614918	2.4204	1.27524	2.4204	up	1.86859	0.901951	1.86859	up	-1.3448	-0.427388	1.3448	down	-1.69166	-0.758436	1.69166	down	1.02971	0.042243	1.02971	up	-1.05583	-0.078374	1.05583	down	-1.0872	-0.120617	1.0872	down	0.684079	-1.01855	-0.591163	-0.217872	-0.260115	-0.139498	ref|NM_006842|gb|BC007610|ens|ENST00000355456|ens|ENST00000322535	chr11:65587771-65592046				SF3B2
A_24_P724040	0.000323147	0.0116357	0.779413	2.49059e-06	0.0048722	0.454358	-1.22412	-0.291749	1.22412	down	1.20186	0.265273	1.20186	up	-3.22147	-1.68772	3.22147	down	-1.86438	-0.898697	1.86438	down	1.17446	0.232	1.17446	up	-1.22706	-0.295204	1.22706	down	-1.44113	-0.527204	1.44113	down	0.0991938	-1.29678	0.390943	-0.166079	-0.398079	0.129125	ref|NM_003092|ref|NM_198220|ens|ENST00000377943|ens|ENST00000246071	chr20:16667540-16669021	149433401	chr6	149433342	SNRPB2
A_23_P34930	0.031958	0.00399878	0.40069	0.0177293	0.00105268	0.122582	1.35329	0.436472	1.35329	up	1.74033	0.799358	1.74033	up	-1.72569	-0.787172	1.72569	down	-1.50236	-0.587235	1.50236	down	-1.11957	-0.162948	1.11957	down	1.13644	0.184518	1.13644	up	1.27232	0.347466	1.27232	up	0.673554	-0.550091	0.237082	-0.125804	0.0371445	-0.310322	ref|NM_005872|ens|ENST00000369541|gb|CR624669|gb|AB020623	chr1:114912149-114912090	115110626	chr1	115110567	BCAS2
A_23_P77776	0.0388905	0.00446619	0.919085	0.0228121	0.0013222	0.76226	1.65519	0.726993	1.65519	up	1.95252	0.96534	1.95252	up	-2.0654	-1.04642	2.0654	down	-2.11487	-1.08057	2.11487	down	-1.2079	-0.272498	1.2079	down	-1.26542	-0.339617	1.26542	down	-1.04762	-0.0671193	1.04762	down	0.648628	-1.12478	-0.0783655	-0.316712	-0.0442138	0.0229055	ref|NM_003016|gb|AK092489|ens|ENST00000392485|ens|ENST00000359995	chr17:72242255-72242196	74730660	chr17	74730601	SFRS2
A_32_P218989	0.0104112	0.00317112	0.000651127	0.00307185	0.00073086	1.61056e-05	1.84876	0.886555	1.84876	up	1.08784	0.121471	1.08784	up	-2.87748	-1.52481	2.87748	down	-5.7241	-2.51705	5.7241	down	-1.17053	-0.22716	1.17053	down	-2.08581	-1.0606	2.08581	down	-1.78194	-0.833445	1.78194	down	0.0353128	-2.37605	-0.851242	-0.0861586	0.141001	0.974446	ref|NM_004559|ens|ENST00000321358|gb|CR591111|gb|CR595367	chr1:42940342-42940401	35971206	chr9	35971147	YBX1
A_23_P256804	0.0329829	0.00224998	0.839115	0.0185311	0.000385598	0.59124	1.73785	0.797305	1.73785	up	2.57371	1.36385	2.57371	up	-2.4997	-1.32176	2.4997	down	-2.22242	-1.15213	2.22242	down	-1.31669	-0.39692	1.31669	down	-1.27401	-0.349375	1.27401	down	1.0335	0.0475449	1.0335	up	0.607848	-1.51121	-0.189456	-0.756001	-0.359081	-0.406626	ref|NM_005701|ref|NM_001042581|ref|NM_001042588|ens|ENST00000371091	chr15:73677562-73677503	75890507	chr15	75890448	SNUPN
A_24_P222844	0.946425	0.0454445	0.161654	0.928031	0.0240069	0.0271328	1.31177	0.391518	1.31177	up	1.12928	0.175401	1.12928	up	1.036	0.0510249	1.036	up	-1.32695	-0.408109	1.32695	down	-1.18346	-0.243016	1.18346	down	-1.32098	-0.401607	1.32098	down	-1.1162	-0.158591	1.1162	down	0.0468991	-0.293594	-0.344619	-0.128501	0.114515	0.273106	ref|NM_018061|gb|AL833950|ens|ENST00000370025|ens|ENST00000370021	chr1:109044079-109044138	109242615	chr1	109242556	PRPF38B
A_23_P164718	0.00433596	0.00583687	0.436946	0.000496178	0.00194906	0.144362	1.36646	0.450443	1.36646	up	1.20458	0.268533	1.20458	up	-1.82458	-0.867567	1.82458	down	-1.94758	-0.961681	1.94758	down	1.06275	0.0877957	1.06275	up	1.15462	0.207414	1.15462	up	1.08645	0.119618	1.08645	up	0.331106	-0.986904	-0.119337	0.0625726	-0.0252231	-0.144841	ref|NM_004596|ens|ENST00000243563|gb|AK313182|gb|CR607723	chr19:45961366-45962757	41269582	chr19	41269526	SNRPA
A_24_P149645	0.00821358	0.0021449	0.624421	0.00213941	0.000342919	0.270244	2.31853	1.21321	2.31853	up	1.99121	0.993642	1.99121	up	-2.29564	-1.1989	2.29564	down	-3.01184	-1.59065	3.01184	down	-1.12676	-0.172181	1.12676	down	-1.06101	-0.0854425	1.06101	down	1.06197	0.0867384	1.06197	up	0.665527	-1.74658	-0.547683	-0.328116	-0.155935	-0.242673	ref|NM_014281|ref|NM_001136033|ref|NM_078480|gb|BC011265	chr8:144970833-144970774	144898845	chr8	144898786	PUF60
A_23_P13033	0.0110998	0.0287683	0.928508	0.00359516	0.0140792	0.807113	1.89366	0.921181	1.89366	up	1.55702	0.638791	1.55702	up	-1.45628	-0.542284	1.45628	down	-1.68711	-0.754556	1.68711	down	1.0498	0.0701178	1.0498	up	1.1874	0.247805	1.1874	up	1.13107	0.177687	1.13107	up	0.605132	-0.858333	-0.316049	-0.0336592	-0.103777	-0.281464	ref|NM_002896|gb|BC032735|ens|ENST00000408993|ens|ENST00000409406	chr11:66168062-66168121	66411545	chr11	66411486	RBM4
A_23_P80321	0.0158736	0.00160699	0.120351	0.00666052	0.000153317	0.0142465	1.81598	0.860752	1.81598	up	1.48707	0.572473	1.48707	up	-2.26789	-1.18135	2.26789	down	-3.43899	-1.78198	3.43899	down	-1.24173	-0.312356	1.24173	down	-1.19668	-0.259032	1.19668	down	1.03765	0.0533239	1.03765	up	0.274773	-1.76733	-0.585979	-0.2977	0.0146564	-0.0386676	ref|NM_021974|ens|ENST00000215960|gb|AK311831|gb|CR457021	chr22:36693115-36693628				POLR2F
A_23_P163006	0.0101673	0.00113882	0.176249	0.00289212	3.05012e-05	0.0326964	1.95492	0.967109	1.95492	up	1.85694	0.892925	1.85694	up	-3.44543	-1.78468	3.44543	down	-4.97535	-2.3148	4.97535	down	-1.37167	-0.45593	1.37167	down	-1.3085	-0.387914	1.3085	down	1.04827	0.0680164	1.04827	up	0.38888	-2.36291	-0.578229	-0.504045	-0.048115	-0.116131	ref|NM_031314|ref|NM_001077442|ref|NM_004500|ref|NM_001077443	chr14:20749071-20749012	21679231	chr14	21679172	HNRNPC
A_23_P99582	0.0690891	0.00113882	0.150025	0.0467511	2.57736e-05	0.0238556	2.06199	1.04404	2.06199	up	1.74274	0.801354	1.74274	up	-1.70469	-0.76951	1.70469	down	-2.99059	-1.58043	2.99059	down	-1.48271	-0.568237	1.48271	down	-1.39546	-0.480741	1.39546	down	1.06252	0.0874955	1.06252	up	0.409036	-1.40451	-0.635003	-0.392318	0.175919	0.0884232	ref|NM_002687|gb|BC062602|ens|ENST00000216832|gb|U59479	chr14:38720798-38720857	39651106	chr14	39651047	PNN
A_23_P98310	0.0061304	0.0150241	0.99553	0.00121308	0.00663609	0.990253	1.33884	0.42098	1.33884	up	1.68073	0.749086	1.68073	up	-2.51025	-1.32783	2.51025	down	-1.86428	-0.89862	1.86428	down	1.0726	0.101106	1.0726	up	-1.13818	-0.186732	1.13818	down	-1.22081	-0.287838	1.22081	down	0.476868	-1.27194	0.0558884	-0.272218	-0.373324	-0.0854864	ref|NM_001326|gb|BC040331|ens|ENST00000323959|gb|AK294204	chr11:33062860-33062801	33106284	chr11	33106225	CSTF3
A_23_P19543	0.0053061	0.00197829	0.179845	0.000890599	0.000293324	0.0349522	1.48432	0.569803	1.48432	up	2.5763	1.3653	2.5763	up	-2.59438	-1.37539	2.59438	down	-1.59346	-0.67216	1.59346	down	-1.06604	-0.0922669	1.06604	down	-1.09221	-0.127246	1.09221	down	-1.02454	-0.0349792	1.02454	down	0.902542	-1.04265	0.332739	-0.462756	-0.370489	-0.33551	ref|NM_003137|gb|BC038292|ens|ENST00000373821|ens|ENST00000346162	chr6:35908935-35908876	35800957	chr6	35800898	SRPK1
A_23_P35645	0.0110998	0.00113882	0.579577	0.00356939	3.32714e-05	0.23045	1.40642	0.492027	1.40642	up	2.09013	1.06359	2.09013	up	-4.2501	-2.0875	4.2501	down	-4.19422	-2.0684	4.19422	down	-1.4666	-0.552471	1.4666	down	-1.51245	-0.596888	1.51245	down	-1.03127	-0.0444167	1.03127	down	0.331813	-2.24771	-0.160215	-0.731781	-0.17931	-0.134893	ref|NM_032905|ens|ENST00000379888|ens|ENST00000372795|gb|AF542550	chr10:6198621-6198680	6158674	chr10	6158615	RBM17
A_24_P25054	0.010622	0.00182281	0.109761	0.00326404	0.000241722	0.0112476	2.88955	1.53085	2.88955	up	1.7469	0.804798	1.7469	up	-1.61784	-0.694069	1.61784	down	-2.87304	-1.52258	2.87304	down	-1.0736	-0.102462	1.0736	down	-1.546	-0.628538	1.546	down	-1.44001	-0.526076	1.44001	down	0.675559	-1.54936	-0.855287	-0.129239	-0.0267775	0.499298	ref|NM_001011724|ref|NM_001011725|ref|NM_002136|ref|NR_002944	chr13:52115117-52115176	53217175	chr13	53217116	HNRNPA1L2
A_23_P104676	0.00449258	0.00421068	0.866988	0.000539745	0.00117228	0.657134	1.46127	0.54722	1.46127	up	1.81512	0.860066	1.81512	up	-2.62204	-1.39069	2.62204	down	-2.10546	-1.07414	2.10546	down	1.00257	0.00370541	1.00257	up	-1.31538	-0.39548	1.31538	down	-1.31876	-0.399185	1.31876	down	0.412902	-1.52501	-0.134319	-0.447164	-0.45087	-0.0516849	ref|NM_005877|ref|NM_001005409|ens|ENST00000215793|gb|CR610639	chr22:29060385-29060326	30730385	chr22	30730326	SF3A1
A_23_P421563	0.0142247	0.00436351	0.454649	0.0055039	0.00126997	0.154227	1.67917	0.747745	1.67917	up	1.65099	0.723333	1.65099	up	-2.06408	-1.0455	2.06408	down	-2.29874	-1.20085	2.29874	down	-1.095	-0.130937	1.095	down	-1.39175	-0.476901	1.39175	down	-1.271	-0.345963	1.271	down	0.363078	-1.43016	-0.384667	-0.360255	-0.229318	0.116645	ref|NM_014463|ens|ENST00000306024|gb|BC007055|gb|AF182289	chr3:14214691-14214750	14239746	chr3	14239687	LSM3
A_23_P99559	0.359823	0.0141291	0.0447199	0.307058	0.00619085	0.00331132	-1.08602	-0.119048	1.08602	down	1.11263	0.153979	1.11263	up	1.26194	0.33564	1.26194	up	3.16346	1.6615	3.16346	up	2.07461	1.05284	2.07461	up	-1.07436	-0.103479	1.07436	down	-2.22888	-1.15632	2.22888	down	-0.111097	0.343591	0.00795059	-0.265076	-1.31791	-0.161597	ref|NM_032632|ens|ENST00000216277|ens|ENST00000392990|gb|X76770	chr14:96088580-96088639	97018886	chr14	97018827	PAPOLA
A_24_P929807	0.866096	0.0172717	0.414677	0.838194	0.00781192	0.128945	1.92613	0.945706	1.92613	up	1.21126	0.276511	1.21126	up	2.10335	1.07269	2.10335	up	1.23662	0.306403	1.23662	up	-1.06962	-0.0970939	1.06962	down	-2.6761	-1.42013	2.6761	down	-2.50193	-1.32304	2.50193	down	0.07127	0.198256	-0.874436	-0.205241	-0.108147	1.21489	gb|AB052759|gb|BC069011|gb|BU786724|thc|THC2464867	chr7:23536781-23536722	23570256	chr7	23570197	TRA2A
A_32_P42197	0.0100915	0.0012993	0.429125	0.00284833	8.03949e-05	0.137987	1.61175	0.688629	1.61175	up	2.16304	1.11306	2.16304	up	-3.85163	-1.94547	3.85163	down	-4.02963	-2.01065	4.02963	down	-1.40406	-0.489609	1.40406	down	-1.82346	-0.866679	1.82346	down	-1.2987	-0.377071	1.2987	down	0.303832	-2.33027	-0.384797	-0.809226	-0.319617	0.0574533	ref|NM_031157|ref|NM_002136|gb|CR624350|gb|CR626448	chr12:52965045-52965104	55753909	chr16	55753850	HNRNPA1
A_23_P114155	0.0174272	0.00180459	0.456323	0.00754926	0.000228252	0.157214	2.1315	1.09187	2.1315	up	1.62672	0.701967	1.62672	up	-1.56546	-0.64659	1.56546	down	-2.59052	-1.37324	2.59052	down	-1.26291	-0.33675	1.26291	down	1.11515	0.157241	1.11515	up	1.40834	0.493991	1.40834	up	0.497811	-1.24065	-0.594059	-0.204156	0.132594	-0.361397	ref|NM_015698|ens|ENST00000156109|ens|ENST00000327905|ens|ENST00000376346	chrX:48857458-48857399	48970514	chrX	48970455	GPKOW
A_23_P90463	0.00350862	0.00253304	0.217637	0.000263618	0.000490389	0.0515253	1.67806	0.746792	1.67806	up	1.56458	0.645776	1.56458	up	-3.06803	-1.61731	3.06803	down	-3.25695	-1.70352	3.25695	down	1.01032	0.0148059	1.01032	up	-1.26237	-0.336138	1.26237	down	-1.27539	-0.350944	1.27539	down	0.34095	-2.02315	-0.405842	-0.304826	-0.319632	0.0313117	ref|NM_016199|ens|ENST00000252622|gb|BC018621|gb|AF182293	chr19:2272602-2272543	2321602	chr19	2321543	LSM7
A_24_P159181	0.0148436	0.0132088	0.590964	0.00592697	0.00564757	0.245365	1.87854	0.909613	1.87854	up	2.65321	1.40774	2.65321	up	-2.07328	-1.05191	2.07328	down	-1.45667	-0.542673	1.45667	down	1.00773	0.0111121	1.00773	up	-1.34486	-0.427452	1.34486	down	-1.35525	-0.438564	1.35525	down	0.71669	-1.24483	-0.192923	-0.69105	-0.702162	-0.263598	ref|NM_005707|ens|ENST00000380204|ens|ENST00000204549|gb|AF083930	chr15:63208507-63208448	65421454	chr15	65421395	PDCD7
A_23_P374288	0.0041241	0.00180459	0.187961	0.000437184	0.000223983	0.042175	1.49741	0.582466	1.49741	up	1.3954	0.480675	1.3954	up	-2.11537	-1.08091	2.11537	down	-2.35749	-1.23725	2.35749	down	-1.03854	-0.0545509	1.03854	down	-1.16762	-0.223574	1.16762	down	-1.1243	-0.169023	1.1243	down	0.352153	-1.31122	-0.230314	-0.128523	-0.0739718	0.0950509	ref|NM_007359|gb|BC044656|ens|ENST00000394114|ens|ENST00000264645	chr17:35581538-35581597	38328071	chr17	38328012	CASC3
A_23_P258071	0.00466476	0.0012993	0.470712	0.0006313	5.8231e-05	0.165498	1.66786	0.737998	1.66786	up	2.41973	1.27484	2.41973	up	-2.30621	-1.20552	2.30621	down	-1.77255	-0.825828	1.77255	down	-1.11508	-0.15715	1.11508	down	-1.11903	-0.162248	1.11903	down	-1.00354	-0.00509775	1.00354	down	0.794046	-1.14948	0.0560483	-0.480798	-0.323648	-0.31855	ref|NM_006978|ens|ENST00000371442|gb|CR595882|gb|CR608070	chrX:118888607-118888548	119004579	chrX	119004520	RNF113A
A_23_P15511	0.0164099	0.00182281	0.547163	0.00698725	0.00024583	0.210745	1.97282	0.980257	1.97282	up	2.14589	1.10158	2.14589	up	-2.87238	-1.52224	2.87238	down	-3.42172	-1.77472	3.42172	down	-1.29576	-0.373794	1.29576	down	-1.48167	-0.567222	1.48167	down	-1.14348	-0.193428	1.14348	down	0.565058	-1.93744	-0.415199	-0.536518	-0.162724	0.0307046	ref|NM_004396|gb|BX571764|ens|ENST00000225792|gb|AB451382	chr17:59926806-59926747	62496344	chr17	62496285	DDX5
A_32_P402521	0.00394081	0.00253678	0.716186	0.000341165	0.000498193	0.381156	2.24789	1.16857	2.24789	up	2.26629	1.18033	2.26629	up	-1.66517	-0.735668	1.66517	down	-1.63204	-0.706679	1.63204	down	1.01201	0.0172261	1.01201	up	1.04001	0.0565911	1.04001	up	1.02766	0.039365	1.02766	up	1.01222	-0.892015	-0.156346	-0.168109	-0.185335	-0.2247	ref|NM_006445|gb|BC000579|ens|ENST00000304992|ens|ENST00000311858	chr17:1501177-1500967				PRPF8
A_23_P74526	0.0771923	0.00399329	0.782936	0.0530527	0.00103713	0.47482	2.32813	1.21917	2.32813	up	3.61065	1.85226	3.61065	up	-2.42402	-1.2774	2.42402	down	-2.27981	-1.18891	2.27981	down	-1.45862	-0.5446	1.45862	down	-1.45851	-0.544497	1.45851	down	1.00007	0.000102744	1.00007	up	1.12312	-1.37345	-0.0960548	-0.729143	-0.184543	-0.184646	ref|NM_203456|ref|NM_006112|ref|NM_203457|gb|DQ160195	chr1:39983714-39987177				PPIE
A_23_P131626	0.0201208	0.0012993	0.284156	0.00934875	7.91885e-05	0.0738004	1.63631	0.710449	1.63631	up	1.61353	0.690225	1.61353	up	-2.06526	-1.04632	2.06526	down	-2.65731	-1.40997	2.65731	down	-1.26876	-0.34342	1.26876	down	-1.27368	-0.348998	1.27368	down	-1.00387	-0.00557819	1.00387	down	0.398967	-1.35781	-0.311482	-0.291257	0.0521622	0.0577404	ref|NM_014014|gb|AK024391|gb|AY572488|ens|ENST00000323853	chr2:96304461-96304402	96940734	chr2	96940675	SNRNP200
A_23_P126291	0.459802	0.00654839	0.919689	0.405373	0.00225607	0.781458	1.51202	0.596476	1.51202	up	1.67067	0.740427	1.67067	up	-1.30258	-0.381371	1.30258	down	-1.5951	-0.673649	1.5951	down	-1.35306	-0.436229	1.35306	down	-1.28174	-0.358109	1.28174	down	1.05564	0.0781198	1.05564	up	0.526275	-0.451572	-0.0702014	-0.214152	0.222077	0.143957	ref|NM_003094|ens|ENST00000367208|ens|ENST00000338402|gb|AK312130	chr1:202099441-202100815	5576841	chr19	5576782	SNRPE
A_23_P200216	0.00661447	0.00565945	0.903607	0.00146079	0.00184913	0.731066	1.0732	0.101918	1.0732	up	1.8604	0.895616	1.8604	up	-2.65899	-1.41088	2.65899	down	-1.75351	-0.810249	1.75351	down	-1.14319	-0.193068	1.14319	down	-1.58992	-0.668952	1.58992	down	-1.39077	-0.475884	1.39077	down	0.397156	-1.11564	0.295238	-0.49846	-0.305392	0.170492	ref|NM_002370|ens|ENST00000371466|ens|ENST00000371470|gb|AK312113	chr1:53465393-53465334	53692805	chr1	53692746	MAGOH
A_23_P33022	0.0500884	0.00192809	0.192282	0.0314159	0.000272521	0.0434844	1.46037	0.546338	1.46037	up	1.67053	0.740306	1.67053	up	-3.4549	-1.78864	3.4549	down	-4.68611	-2.22839	4.68611	down	-1.55156	-0.633718	1.55156	down	-1.50339	-0.588224	1.50339	down	1.03204	0.0454939	1.03204	up	0.270754	-2.06423	-0.275583	-0.469552	0.164166	0.118672	ref|NM_021128|ens|ENST00000322028|gb|U37690|gb|BC005903	chr11:830281-830222	840281	chr11	840222	POLR2L
A_32_P63913	0.0238923	0.00677789	0.856099	0.0120055	0.00239501	0.633665	1.69498	0.761269	1.69498	up	1.84294	0.882013	1.84294	up	-1.51817	-0.602336	1.51817	down	-1.49674	-0.581822	1.49674	down	-1.07194	-0.100229	1.07194	down	-1.11722	-0.159907	1.11722	down	-1.04223	-0.0596778	1.04223	down	0.648558	-0.715048	-0.112712	-0.233455	-0.133226	-0.0735478	ref|NM_006802|ens|ENST00000373019|gb|DQ891120|gb|EU176559	chr1:38206332-38198405	123468814	chr11	123468755	SF3A3
A_24_P389517	0.0308337	0.00767341	0.430334	0.0169695	0.00292247	0.139897	2.16729	1.11589	2.16729	up	1.71694	0.779837	1.71694	up	-1.64016	-0.713837	1.64016	down	-2.24527	-1.16689	2.24527	down	-1.08447	-0.116995	1.08447	down	-1.3451	-0.427712	1.3451	down	-1.24032	-0.310717	1.24032	down	0.455191	-1.37454	-0.660702	-0.324646	-0.207651	0.103066	ref|NM_031262|ref|NM_002140|ref|NM_031263|ens|ENST00000360384	chr9:85775520-85775056	136956933	chr2	136956874	HNRNPK
A_32_P38136	0.0433076	0.00197829	0.00882492	0.0261682	0.000297163	0.000343018	1.36674	0.45074	1.36674	up	1.24901	0.320786	1.24901	up	-3.44805	-1.78578	3.44805	down	-6.2506	-2.64399	6.2506	down	-1.65664	-0.728261	1.65664	down	-2.00796	-1.00573	2.00796	down	-1.21207	-0.277473	1.21207	down	0.0442477	-2.19227	-0.406493	-0.276538	0.451723	0.729195	ref|NM_002568|gb|Y00345|gb|AK127880|ens|ENST00000318607	chr8:101785744-101784748	64217697	chr12	64217638	PABPC1
A_23_P323166	0.0401244	0.00549655	0.919085	0.0237486	0.00177715	0.754395	1.9362	0.953231	1.9362	up	1.89771	0.924258	1.89771	up	-1.77749	-0.829839	1.77749	down	-2.18048	-1.12464	2.18048	down	-1.20233	-0.265833	1.20233	down	1.00024	0.000351757	1.00024	up	1.20262	0.266185	1.20262	up	0.553762	-1.22931	-0.399469	-0.370496	-0.104663	-0.370848	ref|NM_016333|ens|ENST00000301740|ens|ENST00000382301|ens|ENST00000382300	chr16:2761189-2761248	2821247	chr16	2821188	SRRM2
A_23_P371155	0.0645986	0.00436351	0.490864	0.0428378	0.00127205	0.174317	1.9565	0.968277	1.9565	up	1.8187	0.862911	1.8187	up	-1.93683	-0.953695	1.93683	down	-2.68413	-1.42446	2.68413	down	-1.28823	-0.365394	1.28823	down	-1.35406	-0.437287	1.35406	down	-1.0511	-0.0718932	1.0511	down	0.382769	-1.5392	-0.585508	-0.480142	-0.114748	-0.0428547	ref|NM_004906|ens|ENST00000358372|gb|AK131393|gb|BC069192	chr6:160097217-160097276	160177286	chr6	160177227	WTAP
A_32_P200165	0.033815	0.0088303	7.82029e-05	0.0191778	0.00349468	8.29006e-07	1.64098	0.714562	1.64098	up	3.27325	1.71072	3.27325	up	-1.53688	-0.620008	1.53688	down	1.1747	0.232298	1.1747	up	-1.10485	-0.143857	1.10485	down	1.04697	0.0662235	1.04697	up	1.15675	0.21008	1.15675	up	1.02289	-0.311682	0.308327	-0.687836	-0.543979	-0.75406	ref|NM_001419|ens|ENST00000407627|gb|AK096659|gb|AL713686	chr19:7930269-7930210	8024269	chr19	8024210	ELAVL1
A_32_P193646	0.00608081	0.00958054	0.18149	0.00118459	0.00384237	0.0370559	1.90935	0.933082	1.90935	up	1.24464	0.315731	1.24464	up	-1.02847	-0.0404939	1.02847	down	-1.55091	-0.633112	1.55091	down	1.01729	0.0247322	1.01729	up	1.06134	0.0858925	1.06134	up	1.0433	0.0611603	1.0433	up	0.474469	-0.499107	-0.458613	0.158737	0.134005	0.0728448	ref|NM_002139|gb|AK096015|ens|ENST00000320676|gb|CR616933	chrX:135783293-135783275	30690569	chr9	30690510	RBMX
A_24_P63969	0.0693627	0.0223537	0.000149571	0.0470588	0.0107029	1.84982e-06	1.29455	0.372452	1.29455	up	-1.2414	-0.311963	1.2414	down	-1.5946	-0.673192	1.5946	down	-2.76825	-1.46897	2.76825	down	-1.08025	-0.111366	1.08025	down	-1.05901	-0.0827199	1.05901	down	1.02005	0.0286466	1.02005	up	-0.00895275	-1.0546	-0.381405	0.30301	0.414377	0.38573	ref|NM_016200|gb|BC045532|ens|ENST00000249299|gb|AF182294	chr7:117619277-117619336	117832100	chr7	117832041	LSM8
A_24_P791515	0.00724565	0.00462836	0.222025	0.0016642	0.00140264	0.0529565	1.98335	0.987943	1.98335	up	1.57335	0.653836	1.57335	up	-1.93927	-0.955515	1.93927	down	-2.40796	-1.26781	2.40796	down	1.01523	0.0218128	1.01523	up	-1.35007	-0.433037	1.35007	down	-1.37064	-0.45485	1.37064	down	0.354454	-1.589	-0.633489	-0.299382	-0.321195	0.133655	ref|NM_006372|gb|AY034482|gb|AF155568|ens|ENST00000355238	chr6:86385841-86385782	86329122	chr6	86329063	SYNCRIP
A_23_P161488	0.547879	0.0209979	0.345119	0.503352	0.00987478	0.100609	1.22684	0.294951	1.22684	up	1.19608	0.258311	1.19608	up	-1.25785	-0.33096	1.25785	down	-1.57334	-0.653833	1.57334	down	-1.21945	-0.286233	1.21945	down	-1.15853	-0.212293	1.15853	down	1.05259	0.0739403	1.05259	up	0.151637	-0.474274	-0.143315	-0.106675	0.179558	0.105618	ref|NM_001033925|ref|NM_003252|gb|BC030025|gb|D64015	chr10:121326972-121326666				TIAL1
A_23_P11664	0.00800743	0.00184803	0.819487	0.00200893	0.000255863	0.553082	1.5782	0.658284	1.5782	up	2.06362	1.04518	2.06362	up	-3.01606	-1.59267	3.01606	down	-2.70971	-1.43814	2.70971	down	-1.17476	-0.232367	1.17476	down	-1.36456	-0.448437	1.36456	down	-1.16157	-0.21607	1.16157	down	0.524227	-1.72672	-0.134057	-0.520951	-0.288584	-0.0725136	ref|NM_004768|gb|BC040436|gb|AL832279|ens|ENST00000370951	chr1:70489082-70489141	70716553	chr1	70716494	SFRS11
A_23_P257335	0.00138082	0.00200228	0.135501	7.07734e-05	0.000307771	0.018469	2.19814	1.13629	2.19814	up	2.82686	1.4992	2.82686	up	-1.92648	-0.945966	1.92648	down	-1.40971	-0.4954	1.40971	down	1.06264	0.0876505	1.06264	up	1.09572	0.131878	1.09572	up	1.03113	0.0442275	1.03113	up	1.14793	-0.93432	0.0116461	-0.351269	-0.43892	-0.483147	ref|NM_006558|ens|ENST00000355849|gb|DQ890886|gb|DQ894041	chr8:136688408-136726488				KHDRBS3
A_24_P381555	0.33401	0.00160256	0.141202	0.28326	0.000150063	0.0214548	1.87803	0.909218	1.87803	up	1.64878	0.721395	1.64878	up	-1.50281	-0.587662	1.50281	down	-2.75193	-1.46044	2.75193	down	-1.60765	-0.684956	1.60765	down	-1.57675	-0.656955	1.57675	down	1.0196	0.0280014	1.0196	up	0.30653	-1.19035	-0.602688	-0.414865	0.270091	0.242089	ref|NM_005870|ens|ENST00000382533|gb|CR590892|gb|BC030836	chr13:20620668-20620727	21722727	chr13	21722668	SAP18
A_23_P37137	0.00121571	0.00113416	0.52421	4.72536e-05	1.60306e-05	0.198414	2.32426	1.21677	2.32426	up	1.95397	0.966407	1.95397	up	-2.12404	-1.08681	2.12404	down	-2.63065	-1.39542	2.63065	down	-1.0412	-0.0582491	1.0412	down	-1.0927	-0.127894	1.0927	down	-1.04946	-0.0696445	1.04946	down	0.745542	-1.55804	-0.471227	-0.220866	-0.162617	-0.0929721	ref|NM_014280|gb|BC033159|ens|ENST00000263697|gb|CR590514	chr1:28400041-28399982	28527454	chr1	28527395	DNAJC8
A_23_P16423	0.000873715	0.0104515	0.161654	1.69803e-05	0.00424058	0.0270074	1.13177	0.178578	1.13177	up	2.26373	1.1787	2.26373	up	-3.22214	-1.68802	3.22214	down	-1.3471	-0.429861	1.3471	down	1.19585	0.258035	1.19585	up	-1.26917	-0.343882	1.26917	down	-1.51773	-0.601917	1.51773	down	0.673059	-1.19354	0.494481	-0.505643	-0.763678	-0.161761	gb|AL390151|thc|THC2471498	chr19:3995793-3995734	4044793	chr19	4044734	ZBTB7A
A_23_P105519	0.0011505	0.00160256	0.696778	4.06536e-05	0.00014843	0.332576	1.17546	0.233225	1.17546	up	1.3476	0.430396	1.3476	up	-2.47902	-1.30977	2.47902	down	-2.08277	-1.0585	2.08277	down	1.03821	0.0540979	1.03821	up	-1.00967	-0.0138839	1.00967	down	-1.04825	-0.0679817	1.04825	down	0.274688	-1.26831	0.0414627	-0.155708	-0.209806	-0.141824	ref|NM_016312|ref|NR_003558|ens|ENST00000261167|gb|AK297410	chr12:14831201-14831142	30093877	chr18	30093818	WBP11
A_23_P200186	0.0482082	0.0109423	0.115296	0.0298107	0.00450453	0.0125542	1.75772	0.813706	1.75772	up	1.19835	0.261047	1.19835	up	1.00621	0.0089274	1.00621	up	-1.43775	-0.523813	1.43775	down	1.0139	0.0199184	1.0139	up	-1.1862	-0.246351	1.1862	down	-1.20269	-0.26627	1.20269	down	0.230908	-0.57387	-0.582797	-0.0301389	-0.0500572	0.216213	ref|NM_032864|ens|ENST00000257181|ens|ENST00000362083|gb|BC000777	chr1:52654936-52654995	52882407	chr1	52882348	PRPF38A
A_24_P390070	0.00138082	0.00253678	0.819487	7.31886e-05	0.000505283	0.549864	2.7132	1.44	2.7132	up	2.25263	1.17161	2.25263	up	-1.36587	-0.449819	1.36587	down	-1.4906	-0.57589	1.4906	down	1.10367	0.142312	1.10367	up	1.02408	0.0343259	1.02408	up	-1.07772	-0.107986	1.07772	down	1.13821	-0.751607	-0.301787	-0.0334045	-0.175717	-0.0677303	ref|NM_003769|ens|ENST00000229390|gb|BC093973|gb|BC093971	chr12:119387942-119387883	120903559	chr12	120903500	SFRS9
A_24_P194260	0.00284848	0.00144542	0.911814	0.00019124	0.000114918	0.742661	1.44496	0.531033	1.44496	up	2.00385	1.00278	2.00385	up	-2.19285	-1.13281	2.19285	down	-1.67864	-0.747294	1.67864	down	-1.06159	-0.0862268	1.06159	down	-1.47003	-0.555845	1.47003	down	-1.38474	-0.469618	1.38474	down	0.654364	-1.00948	0.123331	-0.348412	-0.262185	0.207433	gb|CR595063|gb|CR606972|gb|CR605849|thc|THC2538167	chr20:16670160-16670219	16722219	chr20	16722160	SNRPB2
A_24_P380919	0.0128014	0.00888696	0.959151	0.00465915	0.0035328	0.903837	1.63966	0.713396	1.63966	up	1.81698	0.861545	1.81698	up	-2.03717	-1.02656	2.03717	down	-1.87263	-0.905062	1.87263	down	-1.01864	-0.026648	1.01864	down	-1.13758	-0.185966	1.13758	down	-1.11676	-0.159318	1.11676	down	0.458053	-1.28191	-0.255343	-0.403492	-0.376844	-0.217526	ref|NM_002140|ref|NM_031263|ref|NM_031262|ens|ENST00000376264	chr9:85773320-85773261	86583500	chr9	86583441	HNRNPK
A_32_P43050	0.00131279	0.00169712	0.123414	6.03046e-05	0.000176908	0.0150452	2.00046	1.00033	2.00046	up	1.42923	0.515233	1.42923	up	-2.02143	-1.01538	2.02143	down	-2.6883	-1.42669	2.6883	down	1.05247	0.0737779	1.05247	up	-1.04428	-0.0625022	1.04428	down	-1.09907	-0.13628	1.09907	down	0.453377	-1.56233	-0.546954	-0.0618568	-0.135635	0.000645447	ref|NM_004477|ref|NR_003579|ens|ENST00000278882|ens|ENST00000226798	chr20:028247574-028247633	29633972	chr20	29633913	FRG1
A_23_P214798	0.00433596	0.00253678	0.996516	0.000513267	0.000506459	0.992995	1.27462	0.350069	1.27462	up	2.04616	1.03292	2.04616	up	-3.52108	-1.81602	3.52108	down	-2.37521	-1.24805	2.37521	down	-1.08289	-0.114887	1.08289	down	-1.38915	-0.474207	1.38915	down	-1.28282	-0.35932	1.28282	down	0.544739	-1.62135	0.194669	-0.488183	-0.373296	-0.0139761	ref|NM_006372|ens|ENST00000369622|gb|AK222776|gb|CR624033	chr6:86380911-86380852	86324192	chr6	86324133	SYNCRIP
A_23_P69826	0.0127916	0.0012993	0.959151	0.00463302	7.48113e-05	0.905909	2.00012	1.00008	2.00012	up	2.15867	1.11014	2.15867	up	-1.78386	-0.834999	1.78386	down	-1.99183	-0.994094	1.99183	down	-1.2051	-0.269155	1.2051	down	-1.2297	-0.298304	1.2297	down	-1.02041	-0.0291491	1.02041	down	0.693915	-1.14117	-0.306168	-0.416228	-0.147073	-0.117924	ref|NM_001358|gb|BC047577|ens|ENST00000336812|gb|AF279891	chr4:24140442-24140383	24531344	chr4	24531285	DHX15
A_23_P202071	0.0140052	0.00927844	0.779413	0.00534474	0.00370482	0.467165	1.24278	0.313574	1.24278	up	1.85721	0.893134	1.85721	up	-2.82155	-1.49649	2.82155	down	-2.23459	-1.16001	2.23459	down	-1.18352	-0.24308	1.18352	down	-1.85385	-0.890526	1.85385	down	-1.56639	-0.647446	1.56639	down	0.258754	-1.55131	-0.0548198	-0.63438	-0.3913	0.256146	ref|NM_001025077|ref|NM_001025076|ref|NM_001083591|ref|NM_006561	chr10:11416231-11416290	11376284	chr10	11376225	CUGBP2
A_23_P68040	0.0137368	0.00221659	0.52421	0.00519379	0.000364006	0.199126	1.6035	0.681227	1.6035	up	2.06772	1.04804	2.06772	up	-4.04205	-2.01509	4.04205	down	-4.13595	-2.04822	4.13595	down	-1.31946	-0.399943	1.31946	down	-1.54619	-0.628716	1.54619	down	-1.17184	-0.228773	1.17184	down	0.315018	-2.3813	-0.36621	-0.733021	-0.333078	-0.104305	ref|NM_006196|ens|ENST00000303577|gb|CR620735|gb|CR596610	chr2:70169475-70169534	70316030	chr2	70315971	PCBP1
A_24_P105283	0.75778	0.0428421	0.959151	0.721632	0.0225564	0.905947	1.43213	0.518164	1.43213	up	-1.05792	-0.081231	1.05792	down	1.94532	0.96001	1.94532	up	1.69615	0.762262	1.69615	up	1.32102	0.401647	1.32102	up	-1.11406	-0.155831	1.11406	down	-1.47169	-0.557478	1.47169	down	-0.00844704	0.433399	-0.526611	0.072784	-0.328863	0.228615	ref|NM_005066|ens|ENST00000357214|gb|BC000546|gb|CR622509	chr1:35427247-35426276	35654660	chr1	35654601	SFPQ
A_23_P77430	0.00496577	0.0200623	0.0505709	0.00078961	0.00935769	0.0039313	1.48028	0.565873	1.48028	up	2.30159	1.20263	2.30159	up	-2.16562	-1.11478	2.16562	down	-1.199	-0.261833	1.199	down	1.16167	0.216195	1.16167	up	1.2339	0.303226	1.2339	up	1.06218	0.0870309	1.06218	up	0.913156	-0.7675	0.347283	-0.289472	-0.505667	-0.592698	ref|NM_019023|ens|ENST00000339507|ens|ENST00000348497|gb|CR610385	chr16:66948563-66948622	68391121	chr16	68391062	PRMT7
A_32_P101301	0.00745848	0.00170361	0.819487	0.00183168	0.000186614	0.545604	1.56139	0.642835	1.56139	up	2.03562	1.02547	2.03562	up	-2.9339	-1.55282	2.9339	down	-2.65962	-1.41122	2.65962	down	-1.18184	-0.241032	1.18184	down	-1.35839	-0.441901	1.35839	down	-1.14939	-0.200869	1.14939	down	0.516963	-1.67869	-0.125872	-0.508507	-0.267475	-0.0666058	ref|NM_006590|gb|BC067273|ens|ENST00000409025|ens|ENST00000409766	chr2:85729817-85729876	85876365	chr2	85876306	USP39
A_24_P97001	0.00978903	0.0012993	0.711485	0.00271533	5.19264e-05	0.367172	1.75042	0.807697	1.75042	up	1.9076	0.931758	1.9076	up	-2.01492	-1.01073	2.01492	down	-2.21224	-1.14551	2.21224	down	-1.19652	-0.258841	1.19652	down	-1.35898	-0.44252	1.35898	down	-1.13578	-0.183678	1.13578	down	0.535324	-1.2831	-0.272373	-0.396433	-0.137592	0.046086	ref|NM_032864|ens|ENST00000257181|ens|ENST00000362083|gb|CR607179	chr1:52656354-52656413	52883825	chr1	52883766	PRPF38A
A_23_P213153	0.00745097	0.00767341	0.949638	0.00181546	0.00291616	0.881418	3.00325	1.58652	3.00325	up	2.2178	1.14913	2.2178	up	-1.38562	-0.470531	1.38562	down	-1.8212	-0.864887	1.8212	down	1.03028	0.0430427	1.03028	up	1.02426	0.0345855	1.02426	up	-1.00588	-0.00845721	1.00588	down	0.831164	-1.22589	-0.75536	-0.317962	-0.361004	-0.352547	ref|NM_031372|ref|NR_003249|gb|AB066484|gb|BC011714	chr4:83567631-83567444				HNRPDL
A_23_P58337	0.0137177	0.00184803	0.949638	0.0051623	0.000257941	0.863985	2.38016	1.25106	2.38016	up	2.45657	1.29665	2.45657	up	-2.03824	-1.02732	2.03824	down	-2.37999	-1.25096	2.37999	down	-1.20516	-0.26922	1.20516	down	-1.17076	-0.227439	1.17076	down	1.02938	0.0417805	1.02938	up	0.808157	-1.47023	-0.442905	-0.48849	-0.21927	-0.261051	ref|NM_030917|ref|NM_001134937|ref|NM_001134938|gb|AL136910	chr4:54020352-54020411	54325654	chr4	54325595	FIP1L1
A_23_P34767	0.0127595	0.00113416	0.000550934	0.0045348	1.37112e-05	1.16806e-05	2.43055	1.28128	2.43055	up	1.31028	0.38987	1.31028	up	-2.00714	-1.00514	2.00714	down	-4.98685	-2.31813	4.98685	down	-1.33939	-0.421578	1.33939	down	-1.49675	-0.581831	1.49675	down	-1.11748	-0.160253	1.11748	down	0.232837	-2.05358	-1.04845	-0.157033	0.264545	0.424798	ref|NM_004559|gb|CR604753|ens|ENST00000321358|gb|M85234	chr1:42940282-42940341	43167754	chr1	43167695	YBX1
A_32_P142028	0.00274246	0.00113416	0.445815	0.000179277	1.40579e-05	0.148868	2.14912	1.10375	2.14912	up	1.81304	0.858414	1.81304	up	-1.81009	-0.856064	1.81009	down	-2.34612	-1.23028	2.34612	down	-1.09344	-0.128879	1.09344	down	-1.13772	-0.186146	1.13772	down	-1.04049	-0.0572668	1.04049	down	0.671152	-1.28866	-0.432595	-0.187262	-0.0583831	-0.00111637	ref|NM_031314|ref|NM_001077442|ref|NM_004500|ref|NM_001077443	chr14:20748767-20748708	21678927	chr14	21678868	HNRNPC
A_23_P200386	0.0158736	0.00388493	0.949638	0.00670279	0.000995255	0.88236	1.52314	0.607046	1.52314	up	2.29379	1.19773	2.29379	up	-3.01179	-1.59062	3.01179	down	-2.37456	-1.24766	2.37456	down	-1.18733	-0.247724	1.18733	down	-1.33574	-0.417634	1.33574	down	-1.12499	-0.16991	1.12499	down	0.551504	-1.64617	-0.0555427	-0.646231	-0.398506	-0.228597	ref|NM_006559|gb|BC010132|ens|ENST00000327300|ens|ENST00000307714	chr1:32281723-32281782	32509195	chr1	32509136	KHDRBS1
A_23_P37347	0.00701413	0.00113882	0.521148	0.00158623	2.80342e-05	0.19384	2.08069	1.05706	2.08069	up	2.01915	1.01374	2.01915	up	-2.3938	-1.2593	2.3938	down	-3.05555	-1.61143	3.05555	down	-1.23869	-0.308813	1.23869	down	-1.22012	-0.287023	1.22012	down	1.01522	0.0217893	1.01522	up	0.664693	-1.65167	-0.392369	-0.349052	-0.0402389	-0.0620282	ref|NM_012245|ens|ENST00000261531|gb|AK302246|gb|CR594471	chr14:77253944-77253885	78184191	chr14	78184132	SNW1
A_24_P706314	0.00713312	0.00857676	0.946508	0.00162575	0.00334888	0.83781	1.33549	0.417374	1.33549	up	1.80488	0.851905	1.80488	up	-2.383	-1.25278	2.383	down	-1.76579	-0.820316	1.76579	down	-1.00144	-0.00207067	1.00144	down	-1.26289	-0.336733	1.26289	down	-1.26108	-0.334662	1.26108	down	0.416858	-1.25329	-0.00051651	-0.435047	-0.432977	-0.0983144	ref|NM_194247|ens|ENST00000392524|gb|CR620336|gb|CR603865	chr2:177796166-177796225	178087979	chr2	178087920	HNRNPA3
A_24_P208961	0.00597696	0.0049453	0.456323	0.00107712	0.00156277	0.156499	1.76331	0.818287	1.76331	up	1.59856	0.676771	1.59856	up	-1.86405	-0.898438	1.86405	down	-1.98485	-0.989029	1.98485	down	1.03593	0.0509243	1.03593	up	-1.34517	-0.427788	1.34517	down	-1.3935	-0.478712	1.3935	down	0.452579	-1.26415	-0.365707	-0.224192	-0.275116	0.203596	ref|NM_001031732|ref|NM_133370|gb|BC053863|gb|BC041119	chr4:68862032-68861973	69179437	chr4	69179378	YTHDC1
A_24_P276703	0.0105247	0.00767341	0.586798	0.00314131	0.00292837	0.239488	2.00922	1.00664	2.00922	up	1.78271	0.834072	1.78271	up	-2.1358	-1.09477	2.1358	down	-2.38759	-1.25556	2.38759	down	1.0082	0.0117848	1.0082	up	-1.27469	-0.350149	1.27469	down	-1.28515	-0.361934	1.28515	down	0.648112	-1.4533	-0.358527	-0.18596	-0.197745	0.164189	ref|NM_007375|ens|ENST00000315091|ens|ENST00000240185|gb|BC001487	chr1:11005908-11005967	11083380	chr1	11083321	TARDBP
A_24_P925158	0.105323	0.00298273	0.779413	0.0746192	0.000660022	0.459024	1.03333	0.0472974	1.03333	up	-2.27271	-1.18441	2.27271	down	4.92844	2.30113	4.92844	up	4.5583	2.18849	4.5583	up	2.17207	1.11907	2.17207	up	2.08348	1.05899	2.08348	up	-1.04252	-0.0600774	1.04252	down	-0.928323	1.32551	-0.97562	0.256089	-0.862982	-0.802905	gb|D26122|thc|THC2524921	chr11:64294531-64294471	64537955	chr11	64537898	SF1
A_23_P115824	0.00621198	0.0012993	0.595099	0.00125506	6.43027e-05	0.248343	1.50574	0.590469	1.50574	up	2.1167	1.08182	2.1167	up	-3.43774	-1.78146	3.43774	down	-3.19417	-1.67544	3.19417	down	-1.30616	-0.38533	1.30616	down	-1.74579	-0.803882	1.74579	down	-1.33658	-0.418552	1.33658	down	0.434933	-1.937	-0.155535	-0.646885	-0.261554	0.156997	ref|NM_012207|ref|NM_021644|gb|AX810704|ens|ENST00000265866	chr10:69772708-69772767	70102761	chr10	70102702	HNRNPH3
A_23_P110704	0.0645986	0.00378003	0.187961	0.0429136	0.000948348	0.0405391	1.45285	0.538888	1.45285	up	2.58997	1.37294	2.58997	up	-1.89268	-0.920431	1.89268	down	-1.34837	-0.431218	1.34837	down	-1.27001	-0.344836	1.27001	down	-1.40646	-0.492072	1.40646	down	-1.10745	-0.147236	1.10745	down	0.694843	-0.764476	0.155955	-0.678095	-0.333259	-0.186023	ref|NM_006425|ens|ENST00000297151|gb|CR615944|gb|AK024875	chr5:159762889-159762830	159830311	chr5	159830252	SLU7
A_23_P82693	0.0273677	0.00253304	0.00224826	0.0145542	0.000492287	6.75272e-05	1.374	0.458377	1.374	up	1.10404	0.142788	1.10404	up	-3.16471	-1.66207	3.16471	down	-5.75882	-2.52577	5.75882	down	-1.46217	-0.54811	1.46217	down	-1.9181	-0.939678	1.9181	down	-1.31182	-0.391568	1.31182	down	-0.0529148	-2.17337	-0.511292	-0.195703	0.352407	0.743975	ref|NM_002568|ref|NM_030979|gb|Y00345|gb|AK127880	chr8:101785717-101784721	64217724	chr12	64217665	PABPC1
A_23_P351556	0.00433596	0.0171624	0.691018	0.00050668	0.00773218	0.315875	1.35313	0.4363	1.35313	up	1.436	0.522052	1.436	up	-1.98675	-0.990409	1.98675	down	-1.70454	-0.769385	1.70454	down	1.0983	0.135272	1.0983	up	-1.30567	-0.384793	1.30567	down	-1.43402	-0.520065	1.43402	down	0.455786	-0.970924	0.0194853	-0.0662666	-0.201539	0.318526	gb|CR594281|gb|BX247964|gb|AK097873|gb|AK124183	chr14:21037232-21037173	21967392	chr14	21967333	METTL3
A_23_P127233	0.0218846	0.047305	0.814413	0.010517	0.0251569	0.516246	1.38945	0.474515	1.38945	up	1.42601	0.511988	1.42601	up	-1.45888	-0.544865	1.45888	down	-1.33393	-0.415685	1.33393	down	1.06563	0.0917073	1.06563	up	-1.38295	-0.467747	1.38295	down	-1.47371	-0.559455	1.47371	down	0.486406	-0.532975	0.0118906	-0.0255821	-0.117289	0.442165	ref|NM_005871|ens|ENST00000369603|gb|CR603913|gb|CR591263	chr10:112042922-112042863	112052932	chr10	112052873	SMNDC1
A_23_P96420	0.0238923	0.00135585	0.83679	0.0120306	9.1029e-05	0.5825	1.81143	0.857131	1.81143	up	2.41765	1.2736	2.41765	up	-2.79246	-1.48154	2.79246	down	-2.96883	-1.56989	2.96883	down	-1.41896	-0.50483	1.41896	down	-1.48748	-0.57287	1.48748	down	-1.04829	-0.0680399	1.04829	down	0.58327	-1.7554	-0.273861	-0.690334	-0.185504	-0.117464	ref|NM_002139|gb|AK096015|ens|ENST00000320676|gb|CR616933	chrX:135783423-135783364	89447784	chr1	89447725	RBMX
A_23_P39774	0.00108603	0.00160256	0.885321	2.30255e-05	0.000148842	0.696114	1.84698	0.885169	1.84698	up	2.50732	1.32615	2.50732	up	-3.21992	-1.68703	3.21992	down	-2.19552	-1.13456	2.19552	down	1.08034	0.111485	1.08034	up	-1.27086	-0.345806	1.27086	down	-1.37296	-0.457291	1.37296	down	0.852319	-1.71988	-0.0328503	-0.473829	-0.585314	-0.128023	ref|NM_006857|ens|ENST00000244227|ens|ENST00000409116|gb|CR600623	chr2:69985185-69985244	70131740	chr2	70131681	SNRNP27
A_24_P603224	0.0257154	0.0066875	0.753865	0.0133875	0.00233944	0.412871	1.52242	0.606364	1.52242	up	1.74586	0.803937	1.74586	up	-1.49883	-0.583836	1.49883	down	-1.40319	-0.488708	1.40319	down	-1.07359	-0.102444	1.07359	down	-1.08775	-0.121342	1.08775	down	-1.01318	-0.0188971	1.01318	down	0.49139	-0.698811	-0.114974	-0.312547	-0.210102	-0.191205	ref|NM_006802|ens|ENST00000373019|gb|CR598289|gb|CR610905	chr1:38196318-38196264	3470054	chr20	3469995	SF3A3
A_24_P266728	0.00114944	0.013917	0.707864	3.85854e-05	0.00604871	0.360185	1.39244	0.477617	1.39244	up	1.83724	0.877544	1.83724	up	-5.56562	-2.47654	5.56562	down	-3.15227	-1.65639	3.15227	down	1.33813	0.420223	1.33813	up	-1.46709	-0.552956	1.46709	down	-1.96316	-0.97318	1.96316	down	0.366719	-2.58744	-0.110898	-0.510825	-0.931048	0.0421315	ref|NM_004630|ref|NM_201995|ref|NM_201998|gb|D26120	chr11:64288914-64288855	64532338	chr11	64532279	SF1
A_23_P419051	0.0134264	0.0049453	0.540573	0.00500526	0.00156397	0.207252	1.90754	0.931713	1.90754	up	1.63875	0.712593	1.63875	up	-1.63213	-0.706758	1.63213	down	-1.96812	-0.976819	1.96812	down	-1.03594	-0.0509416	1.03594	down	-1.23808	-0.308108	1.23808	down	-1.19513	-0.257166	1.19513	down	0.644438	-0.994033	-0.287275	-0.0681556	-0.017214	0.239952	ref|NM_032632|ens|ENST00000216277|ens|ENST00000392990|gb|CR608973	chr14:96038689-96056202	96986449	chr14	96986392	PAPOLA
A_23_P90339	0.00184558	0.00378003	0.821404	0.00010857	0.00093451	0.56018	-1.033	-0.0468355	1.033	down	1.42621	0.512182	1.42621	up	-3.72659	-1.89786	3.72659	down	-2.40564	-1.26642	2.40564	down	1.05148	0.0724178	1.05148	up	-1.13085	-0.177409	1.13085	down	-1.18906	-0.249827	1.18906	down	0.22308	-1.62794	0.269916	-0.289102	-0.36152	-0.111693	ref|NM_007165|ens|ENST00000221494|gb|AK314815|gb|DQ896781	chr19:2199456-2199515	2248515	chr19	2248456	SF3A2
A_23_P502612	0.00608081	0.0114655	0.0220557	0.00119253	0.00474016	0.001208	1.99276	0.994767	1.99276	up	1.12684	0.172288	1.12684	up	-1.1584	-0.212132	1.1584	down	-1.86293	-0.897573	1.86293	down	1.09965	0.137038	1.09965	up	-1.04478	-0.0631938	1.04478	down	-1.14888	-0.200232	1.14888	down	0.28231	-0.924589	-0.712458	0.110022	-0.0270162	0.173216	ref|NM_007040|ref|NM_144732|ens|ENST00000263367|ens|ENST00000392006	chr19:46505089-46505148	41813308	chr19	41813249	HNRNPUL1
A_23_P423315	0.0105247	0.00197829	0.432742	0.00314254	0.000297303	0.141444	1.92236	0.942877	1.92236	up	1.77523	0.828007	1.77523	up	-1.92402	-0.944122	1.92402	down	-2.32025	-1.21428	2.32025	down	-1.11364	-0.155287	1.11364	down	-1.38885	-0.473894	1.38885	down	-1.24713	-0.318607	1.24713	down	0.602672	-1.28433	-0.340205	-0.225335	-0.0700485	0.248559	ref|NM_032905|ens|ENST00000379888|ens|ENST00000372795|gb|AK314952	chr10:6195500-6196026				RBM17
A_23_P1638	0.0145909	0.0049681	0.298045	0.00569717	0.00157996	0.0784605	1.36029	0.443912	1.36029	up	1.34226	0.424665	1.34226	up	-2.57533	-1.36476	2.57533	down	-2.84522	-1.50854	2.84522	down	-1.09016	-0.124539	1.09016	down	-1.08847	-0.122304	1.08847	down	1.00155	0.00223523	1.00155	up	0.234308	-1.57436	-0.209604	-0.190357	-0.0658175	-0.0680528	ref|NM_031492|ens|ENST00000310046|gb|CR591230|gb|CR614869	chr11:66189244-66189185	66432668	chr11	66432609	RBM4B
A_23_P127995	0.0335055	0.00176756	0.375418	0.018943	0.00021548	0.113624	1.68787	0.755203	1.68787	up	1.86269	0.897388	1.86269	up	-2.84686	-1.50937	2.84686	down	-3.6481	-1.86715	3.6481	down	-1.41418	-0.499962	1.41418	down	-1.43081	-0.516835	1.43081	down	-1.01176	-0.0168732	1.01176	down	0.391677	-1.8729	-0.363526	-0.505711	-0.00574974	0.0111235	ref|NM_001293|gb|AF116664|ens|ENST00000263309|gb|AF005422	chr11:77005043-77004984	77327395	chr11	77327336	CLNS1A
A_24_P917261	0.0158736	0.0175392	0.990052	0.00669632	0.00796392	0.966735	-1.6614	-0.732404	1.6614	down	-1.93891	-0.955249	1.93891	down	3.20749	1.68144	3.20749	up	2.66421	1.41371	2.66421	up	-1.03161	-0.044891	1.03161	down	-1.14395	-0.194029	1.14395	down	-1.10891	-0.149138	1.10891	down	-1.17174	1.24211	-0.439339	-0.216494	-0.171603	-0.0224653	ref|NM_015046|ens|ENST00000393220|ens|ENST00000224140|ens|ENST00000372169	chr9:134191947-134191888	135202126	chr9	135202067	SETX
A_32_P19431	0.00635754	0.00181848	0.04417	0.00138159	0.000237752	0.00304352	1.8751	0.906969	1.8751	up	1.49839	0.583417	1.49839	up	-3.17603	-1.66722	3.17603	down	-4.63891	-2.21379	4.63891	down	-1.16717	-0.223009	1.16717	down	-1.61564	-0.692106	1.61564	down	-1.38424	-0.469096	1.38424	down	0.309589	-2.26461	-0.59738	-0.273828	-0.0508187	0.418278	ref|NM_001011724|ref|NM_001011725|ref|NM_031157|ref|NM_002136	chr13:52115751-52115810	32294174	chr6	32294115	HNRNPA1L2
A_32_P219753	0.866096	0.0149057	0.779413	0.838752	0.00655748	0.466791	1.01913	0.0273434	1.01913	up	-2.05458	-1.03884	2.05458	down	2.6494	1.40566	2.6494	up	2.4916	1.31707	2.4916	up	1.96917	0.977591	1.96917	up	1.02351	0.0335308	1.02351	up	-1.92394	-0.944061	1.92394	down	-0.65293	0.725391	-0.680274	0.385911	-0.59168	0.35238	ref|NM_004805|gb|BC017205|ens|ENST00000409955|ens|ENST00000272645	chr2:128321784-128321725	128605314	chr2	128605255	POLR2D
A_32_P234935	0.0157306	0.00160256	0.612434	0.00644345	0.000147136	0.260771	1.68109	0.749395	1.68109	up	2.09018	1.06363	2.09018	up	-2.98063	-1.57562	2.98063	down	-3.20433	-1.68002	3.20433	down	-1.33667	-0.418638	1.33667	down	-1.5381	-0.621153	1.5381	down	-1.1507	-0.202515	1.1507	down	0.505037	-1.81997	-0.244358	-0.558589	-0.139951	0.062564	ref|NM_007375|ens|ENST00000315091|ens|ENST00000240185|gb|BC001487	chr1:11006617-11006676	11084089	chr1	11084030	TARDBP
A_23_P106887	0.00466476	0.0196187	0.696853	0.000645909	0.0091161	0.345988	3.68622	1.88214	3.68622	up	2.72569	1.44662	2.72569	up	-1.26128	-0.334885	1.26128	down	-1.53058	-0.614082	1.53058	down	1.11444	0.156324	1.11444	up	1.3646	0.448482	1.3646	up	1.22447	0.292158	1.22447	up	1.41635	-0.800674	-0.465789	-0.0302687	-0.186592	-0.478751	ref|NM_004960|gb|CR598388|gb|X71428|ens|ENST00000380244	chr16:31108600-31108904				FUS
A_24_P56317	0.0105785	0.0046626	0.949638	0.00319599	0.00143338	0.851377	1.16739	0.223284	1.16739	up	2.22602	1.15447	2.22602	up	-4.63564	-2.21277	4.63564	down	-2.97874	-1.5747	2.97874	down	-1.22529	-0.293118	1.22529	down	-1.61432	-0.690927	1.61432	down	-1.31751	-0.39781	1.31751	down	0.442508	-1.99355	0.219224	-0.71196	-0.418842	-0.0210325	ref|NM_144778|ref|NM_207304|ens|ENST00000345429|ens|ENST00000376673	chr13:96844227-96844286	98046285	chr13	98046226	MBNL2
A_23_P377819	0.011097	0.00379726	0.949638	0.00352465	0.000959379	0.858443	2.18587	1.12821	2.18587	up	2.29489	1.19842	2.29489	up	-2.19188	-1.13217	2.19188	down	-2.29777	-1.20023	2.29777	down	-1.10059	-0.138281	1.10059	down	1.05464	0.0767506	1.05464	up	1.16073	0.215032	1.16073	up	0.782132	-1.47824	-0.346074	-0.416291	-0.27801	-0.493042	ref|NM_001039465|ref|NM_006925|gb|CR601743|gb|U30827	chr14:69307886-69307945	70238192	chr14	70238133	SFRS5
A_23_P126197	0.00466476	0.00137737	0.67663	0.000616595	0.000107075	0.304842	1.77424	0.827198	1.77424	up	1.73722	0.79678	1.73722	up	-2.17492	-1.12096	2.17492	down	-2.40634	-1.26684	2.40634	down	-1.08332	-0.115463	1.08332	down	-1.08591	-0.118911	1.08591	down	-1.00239	-0.00344808	1.00239	down	0.548678	-1.39948	-0.27852	-0.248102	-0.132639	-0.129191	ref|NM_005626|ens|ENST00000373795|gb|L14076|gb|AB209856	chr1:29347145-29347086	29474558	chr1	29474499	SFRS4
A_24_P941051	0.017375	0.00268559	0.696778	0.00749029	0.000553276	0.334917	1.21988	0.286735	1.21988	up	1.96576	0.975086	1.96576	up	-2.33725	-1.22481	2.33725	down	-1.71729	-0.780137	1.71729	down	-1.184	-0.243674	1.184	down	-1.25648	-0.329391	1.25648	down	-1.06122	-0.0857174	1.06122	down	0.575686	-0.935863	0.288951	-0.399399	-0.155725	-0.0700081	ref|NM_015235|ens|ENST00000331173|gb|AB014589|thc|THC2604735	chr10:53125465-53125406	53455459	chr10	53455400	CSTF2T
A_23_P128828	0.000604543	0.00261258	0.990052	9.61287e-06	0.000530824	0.980809	2.17766	1.12278	2.17766	up	2.05118	1.03645	2.05118	up	-2.08785	-1.06202	2.08785	down	-1.82091	-0.86466	1.82091	down	1.2173	0.283686	1.2173	up	-1.04996	-0.0703351	1.04996	down	-1.27812	-0.354021	1.27812	down	0.867273	-1.31753	-0.255507	-0.169181	-0.452867	-0.0988456	ref|NM_004643|ens|ENST00000216727|gb|CR613703|gb|BC010939	chr14:22862531-22863071	23793231	chr14	23793173	PABPN1
A_32_P159347	0.0121879	0.0220108	0.00581424	0.00411494	0.0104609	0.00020545	1.08396	0.116317	1.08396	up	1.02135	0.030475	1.02135	up	-1.62418	-0.699713	1.62418	down	-1.91253	-0.935486	1.91253	down	-1.10952	-0.149931	1.10952	down	-1.85351	-0.890259	1.85351	down	-1.67056	-0.740328	1.67056	down	0.124706	-0.691325	0.00838828	0.0942305	0.244161	0.984489	ref|NM_194247|ref|NR_002726|gb|S63912|ens|ENST00000392524	chr2:177792274-177792426	66362063	chr13	66362004	HNRNPA3
A_23_P16615	0.0127595	0.0038342	0.819487	0.00458052	0.000975486	0.527167	1.73736	0.796895	1.73736	up	2.22638	1.1547	2.22638	up	-3.63797	-1.86313	3.63797	down	-3.3216	-1.73188	3.3216	down	-1.17003	-0.226546	1.17003	down	-1.3209	-0.401527	1.3209	down	-1.12895	-0.174981	1.12895	down	0.562407	-2.09762	-0.234489	-0.592292	-0.365746	-0.190765	ref|NM_005968|ref|NM_031203|gb|BC019580|gb|L03532	chr19:8459853-8459912	8553912	chr19	8553853	HNRNPM
A_23_P62139	0.0125658	0.0135205	0.205548	0.00435855	0.00581403	0.0483002	2.97113	1.57101	2.97113	up	2.59392	1.37513	2.59392	up	1.32486	0.405835	1.32486	up	-1.08365	-0.115895	1.08365	down	-1.2534	-0.325852	1.2534	down	1.18795	0.248473	1.18795	up	1.48898	0.574325	1.48898	up	1.06364	-0.101537	-0.507372	-0.311495	0.0143579	-0.559967	ref|NM_005710|ref|NM_001032383|ref|NM_001032382|ref|NM_001032381	chrX:48644220-48644469				PQBP1
A_24_P123245	0.0185283	0.00565945	0.300528	0.00828209	0.00186007	0.0796452	2.03805	1.02719	2.03805	up	1.89662	0.923431	1.89662	up	1.19951	0.262444	1.19951	up	-1.10624	-0.145665	1.10624	down	-1.23486	-0.304348	1.23486	down	1.05309	0.0746236	1.05309	up	1.30041	0.378971	1.30041	up	0.648687	-0.116062	-0.378506	-0.274745	0.0296031	-0.349368	ref|NM_031370|ref|NM_031369|ref|NM_002138|ref|NM_001003810	chr4:83493940-83493881	83274916	chr4	83274857	HNRNPD
A_23_P6303	0.0681576	0.00812592	0.779413	0.0457595	0.00311541	0.456506	1.82539	0.868207	1.82539	up	2.06574	1.04666	2.06574	up	-2.93446	-1.5531	2.93446	down	-3.43258	-1.77929	3.43258	down	-1.32377	-0.404651	1.32377	down	-1.1789	-0.237445	1.1789	down	1.12288	0.167206	1.12288	up	0.516753	-1.90455	-0.351454	-0.529907	-0.125256	-0.292462	ref|NM_001025204|ref|NM_001025203|ref|NM_006758|gb|AK123701	chr21:43386291-43386232	44513222	chr21	44513163	U2AF1
A_32_P50924	0.0127595	0.00137737	0.0948538	0.00459884	0.000101486	0.00888207	2.20157	1.13853	2.20157	up	1.76362	0.818538	1.76362	up	-2.61395	-1.38623	2.61395	down	-4.22672	-2.07954	4.22672	down	-1.29532	-0.373313	1.29532	down	-1.65311	-0.725182	1.65311	down	-1.27621	-0.351869	1.27621	down	0.358988	-2.16577	-0.779544	-0.45955	-0.0862368	0.265632	ref|NM_001011724|ref|NM_001011725|ref|NM_031157|ref|NM_002136	chr13:52115667-52115726	4944594	chr9	4944535	HNRNPA1L2
A_24_P40417	0.0012271	0.0306698	0.919689	4.98646e-05	0.0151723	0.797822	1.23022	0.298915	1.23022	up	1.79425	0.843379	1.79425	up	-4.23803	-2.08339	4.23803	down	-2.16751	-1.11604	2.16751	down	1.34061	0.422894	1.34061	up	-1.40973	-0.495419	1.40973	down	-1.8899	-0.918313	1.8899	down	0.460043	-1.92227	0.161128	-0.383336	-0.80623	0.112083	ref|NM_002024|gb|M67468|gb|BC086957|ens|ENST00000370477	chrX:146839444-146839503	147031811	chrX	147031752	FMR1
A_23_P349817	0.157985	0.037212	0.0584124	0.120303	0.0190662	0.0047473	1.47012	0.555934	1.47012	up	1.10646	0.145947	1.10646	up	-1.47568	-0.561378	1.47568	down	-2.20914	-1.14349	2.20914	down	-1.12671	-0.172121	1.12671	down	-1.30743	-0.386739	1.30743	down	-1.1604	-0.214618	1.1604	down	0.127736	-0.989576	-0.428198	-0.0182106	0.153911	0.368528	gb|X16901	chr13:44755789-44755848				GTF2F2
A_23_P64669	0.0467651	0.0209979	0.854875	0.0288357	0.00990535	0.625297	1.15762	0.21116	1.15762	up	1.48057	0.566154	1.48057	up	-2.55595	-1.35386	2.55595	down	-2.20556	-1.14114	2.20556	down	-1.10364	-0.142276	1.10364	down	-1.10304	-0.141487	1.10304	down	1.00055	0.000788614	1.00055	up	0.234394	-1.33063	0.0232347	-0.33176	-0.189484	-0.190272	ref|NM_017612|gb|BC065918|ens|ENST00000336229|gb|AK291174	chr12:121523731-121523672	122957778	chr12	122957719	ZCCHC8
A_23_P64770	0.00589995	0.00541318	0.819487	0.00104239	0.00174063	0.527029	2.08572	1.06055	2.08572	up	1.93719	0.953962	1.93719	up	-2.05637	-1.0401	2.05637	down	-2.11442	-1.08026	2.11442	down	1.04712	0.0664235	1.04712	up	-1.178	-0.23634	1.178	down	-1.2335	-0.302764	1.2335	down	0.574802	-1.52585	-0.485746	-0.37916	-0.445584	-0.14282	ref|NM_004818|ens|ENST00000308025|gb|AK128428|gb|BC002366	chr12:47510072-47510013	49223805	chr12	49223746	DDX23
A_23_P58466	0.0183577	0.0040157	0.919689	0.00810853	0.00106423	0.782663	1.78536	0.836211	1.78536	up	2.14314	1.09973	2.14314	up	-2.27637	-1.18673	2.27637	down	-2.18233	-1.12587	2.18233	down	-1.15081	-0.202653	1.15081	down	-1.36589	-0.44984	1.36589	down	-1.18689	-0.247187	1.18689	down	0.656198	-1.36675	-0.180013	-0.44353	-0.240876	0.00631037	ref|NM_000344|ref|NM_017411|ref|NM_022875|ref|NM_022876	chr5:70284480-70284539	69373363	chr5	69373304	SMN1
A_32_P13728	0.0109929	0.00137737	0.919689	0.00341829	0.000100048	0.787697	1.66258	0.733424	1.66258	up	2.45681	1.29679	2.45681	up	-4.00102	-2.00037	4.00102	down	-3.54826	-1.82711	3.54826	down	-1.31049	-0.390107	1.31049	down	-1.2129	-0.278457	1.2129	down	1.08046	0.11165	1.08046	up	0.702063	-2.03173	-0.0313609	-0.594724	-0.204616	-0.316266	ref|NM_006597|ref|NM_153201|gb|BC016179|ens|ENST00000227378	chr11:122433525-122433466	10493065	chr7	10493006	HSPA8
A_24_P941787	0.187079	0.00418744	0.819487	0.147416	0.00115414	0.537684	1.23875	0.308888	1.23875	up	1.84796	0.885936	1.84796	up	-2.3629	-1.24056	2.3629	down	-2.48914	-1.31565	2.48914	down	-1.57149	-0.652133	1.57149	down	-1.53166	-0.615095	1.53166	down	1.02601	0.0370388	1.02601	up	0.261195	-1.28825	-0.0476928	-0.624741	0.0273922	-0.00964651	ref|NM_003913|ens|ENST00000337659|gb|AF283465|gb|AB011108	chr6:4010126-4010185	4065186	chr6	4065127	PRPF4B
A_23_P121773	0.00628095	0.0016483	0.70681	0.00130946	0.000161079	0.3584	2.08982	1.06338	2.08982	up	1.84767	0.885707	1.84767	up	-1.82481	-0.867746	1.82481	down	-2.28098	-1.18966	2.28098	down	-1.10515	-0.144241	1.10515	down	-1.06784	-0.0947001	1.06784	down	1.03494	0.049541	1.03494	up	0.565858	-1.36527	-0.49752	-0.319849	-0.175608	-0.225149	ref|NM_004477|ref|NR_003579|ens|ENST00000226798|ens|ENST00000278882	chr4:191120055-191121274				FRG1
A_23_P52826	0.0243445	0.00684096	0.691018	0.0125505	0.0024491	0.318649	1.56998	0.650746	1.56998	up	1.61363	0.690311	1.61363	up	-1.99209	-0.994281	1.99209	down	-2.14929	-1.10386	2.14929	down	-1.10891	-0.149145	1.10891	down	-1.22104	-0.288109	1.22104	down	-1.10111	-0.138965	1.10111	down	0.358351	-1.28668	-0.292396	-0.331961	-0.182816	-0.0438514	ref|NM_032725|gb|AK057832|ens|ENST00000260210|ens|ENST00000375445	chr11:116124207-116124148	116618997	chr11	116618938	BUD13
A_23_P107644	0.0242741	0.0012993	0.949638	0.0123386	6.15733e-05	0.883309	1.69362	0.760111	1.69362	up	1.97504	0.981878	1.97504	up	-1.79838	-0.846695	1.79838	down	-1.95477	-0.966999	1.95477	down	-1.26757	-0.34207	1.26757	down	-1.11416	-0.155952	1.11416	down	1.1377	0.186118	1.1377	up	0.56498	-1.04183	-0.195131	-0.416898	-0.0748275	-0.260946	ref|NM_006938|ens|ENST00000402743|ens|ENST00000300413|gb|BC001721	chr18:17463069-17463128	19209130	chr18	19209071	SNRPD1
A_23_P357811	0.0050274	0.00816192	0.705221	0.000817175	0.00315806	0.355103	1.00357	0.00514397	1.00357	up	1.68151	0.749759	1.68151	up	-3.62054	-1.8562	3.62054	down	-2.48414	-1.31275	2.48414	down	-1.14962	-0.20116	1.14962	down	-1.86658	-0.9004	1.86658	down	-1.62365	-0.69924	1.62365	down	0.145627	-1.71572	0.140483	-0.604132	-0.402972	0.296269	ref|NM_021038|ref|NM_207292|ref|NM_207293|ref|NM_207297	chr3:153665527-153665586	152182896	chr3	152182837	MBNL1
A_23_P141636	0.041646	0.0012993	0.624421	0.0249434	8.26408e-05	0.268297	2.61892	1.38897	2.61892	up	2.48526	1.3134	2.48526	up	-1.98003	-0.985524	1.98003	down	-3.06705	-1.61685	3.06705	down	-1.46994	-0.555753	1.46994	down	-1.49826	-0.583288	1.49826	down	-1.01927	-0.0275351	1.01927	down	0.595386	-1.77911	-0.793584	-0.71801	-0.162258	-0.134723	ref|NM_014740|ens|ENST00000269349|gb|CR607328|gb|CR609184	chr17:75723815-75723756	78109220	chr17	78109161	EIF4A3
A_23_P49517	0.0201208	0.00197829	0.819487	0.00925907	0.000288968	0.548919	2.23438	1.15987	2.23438	up	1.65172	0.723965	1.65172	up	1.1686	0.224779	1.1686	up	-1.36473	-0.448614	1.36473	down	-1.17893	-0.237483	1.17893	down	-1.07205	-0.100374	1.07205	down	1.0997	0.137109	1.0997	up	0.527781	-0.407315	-0.632094	-0.196184	0.0412995	-0.0958097	ref|NM_001078166|ref|NM_006924|gb|BC033785|ens|ENST00000258962	chr17:53436290-53436231	56081291	chr17	56081232	SFRS1
A_24_P375002	0.463744	0.0140722	0.0206493	0.410487	0.00614106	0.001058	2.92092	1.54642	2.92092	up	1.16487	0.220164	1.16487	up	1.36755	0.451594	1.36755	up	-2.21007	-1.14409	2.21007	down	-1.20533	-0.269424	1.20533	down	-1.75119	-0.808336	1.75119	down	-1.45288	-0.538913	1.45288	down	0.282146	-0.812683	-1.26428	0.0619828	0.331406	0.870319	ref|NM_004559|ens|ENST00000318612|ens|ENST00000321358|gb|CR601484	chr1:42931766-42934503	105223424	chr7	105223365	YBX1
A_23_P154539	0.0041241	0.0424733	0.990052	0.000435066	0.0222742	0.981306	2.84666	1.50927	2.84666	up	1.84717	0.885319	1.84717	up	-1.20215	-0.265615	1.20215	down	-1.49623	-0.581333	1.49623	down	1.23819	0.308231	1.23819	up	1.26326	0.337155	1.26326	up	1.02025	0.028924	1.02025	up	0.948748	-0.826136	-0.560521	0.0634288	-0.244802	-0.273726	ref|NM_012469|ens|ENST00000266079|gb|AK314310|gb|AB019219	chr20:62133717-62133776	62663332	chr20	62663273	PRPF6
A_24_P101391	0.0125658	0.00652514	0.00347564	0.00434312	0.00223653	0.000110533	1.97282	0.980261	1.97282	up	1.11207	0.153249	1.11207	up	-2.02148	-1.01541	2.02148	down	-3.64998	-1.86789	3.64998	down	-1.01781	-0.0254681	1.01781	down	-1.60098	-0.678954	1.60098	down	-1.57296	-0.653486	1.57296	down	0.299112	-1.69656	-0.681148	0.145864	0.171332	0.824818	ref|NM_004559|ens|ENST00000318612|ens|ENST00000321358|gb|BC072014	chr1:42934975-42935037	43162450	chr1	43162388	YBX1
A_23_P2423	0.00775858	0.00170361	0.877554	0.00193279	0.000185749	0.682197	1.43355	0.51959	1.43355	up	1.88786	0.916752	1.88786	up	-2.56448	-1.35867	2.56448	down	-2.26568	-1.17994	2.26568	down	-1.16347	-0.218437	1.16347	down	-1.31323	-0.393122	1.31323	down	-1.12872	-0.174685	1.12872	down	0.430847	-1.44741	-0.088742	-0.485905	-0.267468	-0.0927825	ref|NM_018048|ens|ENST00000381881|ens|ENST00000320756|gb|AK096106	chr12:10650001-10649942	10758734	chr12	10758675	MAGOHB
A_23_P157449	0.00119814	0.00462836	0.919085	4.44538e-05	0.0014065	0.764822	1.17685	0.234933	1.17685	up	1.8577	0.893519	1.8577	up	-3.81859	-1.93304	3.81859	down	-2.13571	-1.09472	2.13571	down	1.13268	0.17974	1.13268	up	-1.18563	-0.245652	1.18563	down	-1.34294	-0.425392	1.34294	down	0.620151	-1.54782	0.385218	-0.273368	-0.453108	-0.0277162	ref|NM_005034|ens|ENST00000353107|gb|CR610014|gb|CR597305	chr8:101235021-101235083	101165907	chr8	101165845	POLR2K
A_24_P377328	0.0127595	0.00378003	0.130828	0.00452222	0.000947612	0.0163762	2.0794	1.05617	2.0794	up	3.11345	1.63851	3.11345	up	-1.81457	-0.85963	1.81457	down	-1.32408	-0.404989	1.32408	down	-1.09255	-0.127706	1.09255	down	-1.0746	-0.103797	1.0746	down	1.01671	0.023909	1.01671	up	0.956722	-0.959075	-0.0994453	-0.681792	-0.554086	-0.577995	ref|NM_006425|ens|ENST00000297151|gb|AK314564|gb|AF101074	chr5:159767184-159767125	159834606	chr5	159834547	SLU7
A_23_P201998	0.0188572	0.0012993	0.959151	0.00849572	7.7552e-05	0.899687	2.07106	1.05037	2.07106	up	3.21127	1.68314	3.21127	up	-3.81796	-1.9328	3.81796	down	-3.69899	-1.88713	3.69899	down	-1.50222	-0.5871	1.50222	down	-1.47162	-0.557401	1.47162	down	1.0208	0.0296982	1.0208	up	0.848944	-2.13423	-0.201429	-0.8342	-0.2471	-0.276799	ref|NM_016628|ref|NM_100486|ref|NR_024557|thc|THC2503698	chr10:28949670-28949729	28909723	chr10	28909664	WAC
A_24_P125353	0.311002	0.0235658	0.946508	0.261	0.0113665	0.835051	-1.75616	-0.812423	1.75616	down	-2.00254	-1.00183	2.00254	down	1.60632	0.683763	1.60632	up	1.9815	0.98659	1.9815	up	1.40662	0.492235	1.40662	up	1.01864	0.026643	1.01864	up	-1.38088	-0.465592	1.38088	down	-0.928663	0.567523	-0.11624	0.0731681	-0.419067	0.046525	ref|NM_007359|gb|BC044656|ens|ENST00000264645|gb|AK292425	chr17:35578184-35579149				CASC3
A_23_P155316	0.00109725	0.0016483	0.779413	2.61862e-05	0.000163083	0.460642	1.3455	0.428139	1.3455	up	1.62603	0.701353	1.62603	up	-2.17046	-1.118	2.17046	down	-1.77326	-0.826407	1.77326	down	1.01282	0.0183813	1.01282	up	-1.40558	-0.491163	1.40558	down	-1.4236	-0.509545	1.4236	down	0.493281	-1.05286	0.0651413	-0.208072	-0.226454	0.283091	ref|NM_007362|ref|NM_001042540|ens|ENST00000321256|gb|AK297506	chr3:198148206-198148147	196663809	chr3	196663750	NCBP2
A_24_P98371	0.0113816	0.00232952	0.32702	0.00374025	0.000427937	0.0939163	1.61749	0.693754	1.61749	up	1.58492	0.664414	1.58492	up	-2.38082	-1.25146	2.38082	down	-2.77875	-1.47443	2.77875	down	-1.14364	-0.193633	1.14364	down	-1.24555	-0.316784	1.24555	down	-1.08911	-0.123151	1.08911	down	0.321843	-1.62337	-0.371911	-0.342571	-0.148938	-0.0257865	ref|NM_033222|ref|NM_001128217|ens|ENST00000380733|gb|CR611837	chr9:15454194-15454135	15464194	chr9	15464135	PSIP1
A_32_P169754	0.866096	0.0382363	0.166146	0.836302	0.0196586	0.0302351	2.60876	1.38336	2.60876	up	-1.23325	-0.302466	1.23325	down	3.29094	1.7185	3.29094	up	1.19488	0.256869	1.19488	up	1.16813	0.224196	1.16813	up	-1.87144	-0.904146	1.87144	down	-2.18607	-1.12834	2.18607	down	-0.605978	-0.270839	-1.98934	-0.303513	-0.527708	0.600634	ref|NM_004559|gb|CR604753|ens|ENST00000318612|ens|ENST00000321358	chr1:42921681-42931762	66480334	chr14	66480275	YBX1
A_23_P9756	0.0201208	0.00221659	0.824909	0.00936601	0.000370875	0.566943	2.55068	1.35088	2.55068	up	2.55763	1.35481	2.55763	up	-2.59195	-1.37404	2.59195	down	-3.3811	-1.75749	3.3811	down	-1.30801	-0.387376	1.30801	down	-1.12211	-0.166211	1.12211	down	1.16567	0.221166	1.16567	up	0.845904	-1.87902	-0.504978	-0.508902	-0.121526	-0.342691	ref|NM_014281|ref|NM_001136033|ref|NM_078480|gb|BC011265	chr8:144970810-144970751	144898822	chr8	144898763	PUF60
A_23_P257104	0.0502197	0.0043616	0.888585	0.0315869	0.00124397	0.706472	1.70314	0.7682	1.70314	up	1.47796	0.563606	1.47796	up	-1.02494	-0.0355371	1.02494	down	-1.33884	-0.420983	1.33884	down	-1.13355	-0.180853	1.13355	down	-1.05568	-0.0781763	1.05568	down	1.07376	0.102676	1.07376	up	0.467817	-0.33592	-0.300383	-0.0957898	0.0850629	-0.0176135	ref|NM_002486|ens|ENST00000375147|gb|X80030|gb|D32002	chr9:99473464-99473523	100433702	chr9	100433643	NCBP1
A_24_P79955	0.0231673	0.00637198	0.714452	0.0115018	0.00217278	0.378077	1.34805	0.430877	1.34805	up	1.5885	0.667663	1.5885	up	-2.44633	-1.29062	2.44633	down	-2.36496	-1.24181	2.36496	down	-1.13917	-0.187979	1.13917	down	-1.21123	-0.276469	1.21123	down	-1.06326	-0.0884904	1.06326	down	0.395815	-1.32568	-0.0350621	-0.271848	-0.0838689	0.00462155	ref|NM_005105|gb|AF231512|ens|ENST00000330165|gb|AF127761	chr1:144222541-144222600	145511243	chr1	145511184	RBM8A
A_24_P157424	0.0392196	0.00268559	0.183175	0.0230744	0.000555148	0.038512	2.30057	1.20199	2.30057	up	1.60565	0.683153	1.60565	up	-1.31955	-0.400051	1.31955	down	-2.22827	-1.15593	2.22827	down	-1.17857	-0.237038	1.17857	down	-1.30005	-0.378563	1.30005	down	-1.10307	-0.141525	1.10307	down	0.517967	-1.08407	-0.684023	-0.165186	0.0718517	0.213377	ref|NM_007362|ref|NM_001042540|ens|ENST00000321256|gb|CR590424	chr3:198146920-198146861	196662523	chr3	196662464	NCBP2
A_23_P45409	0.467003	0.0311229	0.768155	0.414197	0.0155065	0.428864	2.0109	1.00784	2.0109	up	2.07321	1.05187	2.07321	up	1.08436	0.116849	1.08436	up	-1.15467	-0.207481	1.15467	down	-1.29088	-0.368358	1.29088	down	-1.27862	-0.354583	1.27862	down	1.00959	0.0137752	1.00959	up	0.581571	-0.309422	-0.426271	-0.470298	-0.101941	-0.115716	ref|NM_080632|ref|NM_023010|ens|ENST00000276201|ens|ENST00000345865	chrX:118856395-118856021				UPF3B
A_23_P12272	0.0528416	0.00692948	0.779413	0.0337962	0.00250199	0.443924	1.25946	0.332803	1.25946	up	1.65703	0.728597	1.65703	up	-2.63247	-1.39641	2.63247	down	-2.52614	-1.33693	2.52614	down	-1.26253	-0.336313	1.26253	down	-1.29444	-0.372324	1.29444	down	-1.02527	-0.0360106	1.02527	down	0.184171	-1.54505	-0.148632	-0.544427	-0.208113	-0.172103	ref|NM_138558|ref|NM_002713|ref|NM_014110|ens|ENST00000359986	chr1:28050516-28050575	28177988	chr1	28177929	PPP1R8
A_23_P6307	0.00731756	0.00317112	0.779413	0.0017195	0.000733953	0.44621	2.81361	1.49242	2.81361	up	1.86308	0.897693	1.86308	up	-1.32043	-0.40101	1.32043	down	-2.41288	-1.27075	2.41288	down	-1.21001	-0.275014	1.21001	down	1.3347	0.416514	1.3347	up	1.61499	0.691528	1.61499	up	0.697655	-1.19578	-0.794768	-0.200039	0.0749757	-0.616553	ref|NM_001025204|ref|NM_001025203|ref|NM_006758|ens|ENST00000398137	chr21:43388619-43387911	44514900	chr21	44514842	U2AF1
A_24_P242299	0.0041241	0.00681244	0.814413	0.000407799	0.00241926	0.518527	1.1311	0.177721	1.1311	up	2.49916	1.32144	2.49916	up	-4.55746	-2.18823	4.55746	down	-2.15498	-1.10767	2.15498	down	-1.04476	-0.0631661	1.04476	down	-1.71873	-0.781347	1.71873	down	-1.64511	-0.718181	1.64511	down	0.48426	-1.88169	0.306539	-0.837183	-0.774017	-0.0558359	ref|NM_005455|ref|NM_203350|ens|ENST00000254821|ens|ENST00000370920	chr1:71301860-71301801	71529272	chr1	71529213	ZRANB2
A_23_P110433	0.0175359	0.0175513	0.743135	0.00771454	0.00800041	0.39914	1.41176	0.497493	1.41176	up	1.87825	0.90939	1.87825	up	-1.90805	-0.932097	1.90805	down	-1.45233	-0.538368	1.45233	down	-1.01267	-0.0181676	1.01267	down	-1.20977	-0.274734	1.20977	down	-1.19463	-0.256567	1.19463	down	0.555799	-0.873792	0.0583056	-0.353591	-0.335423	-0.0788568	ref|NM_015342|ens|ENST00000261308|gb|AK300022|gb|AK301654	chr5:64917750-64918880				PPWD1
A_23_P211099	0.00752977	0.0032315	0.421191	0.00186249	0.000753636	0.133143	1.31682	0.397057	1.31682	up	1.49658	0.581672	1.49658	up	-2.53046	-1.3394	2.53046	down	-2.45434	-1.29533	2.45434	down	-1.10233	-0.14055	1.10233	down	-1.33485	-0.416675	1.33485	down	-1.21094	-0.276125	1.21094	down	0.346118	-1.39034	-0.0509391	-0.235554	-0.0950043	0.18112	ref|NM_138927|gb|AK127947|ens|ENST00000356577|ens|ENST00000321758	chr21:33871381-33871440	34949570	chr21	34949511	SON
A_32_P152673	0.0157306	0.0021449	0.00543808	0.00638209	0.000338011	0.00018255	1.45259	0.538632	1.45259	up	1.20207	0.265524	1.20207	up	-3.40698	-1.76849	3.40698	down	-5.71106	-2.51376	5.71106	down	-1.38718	-0.472156	1.38718	down	-1.89381	-0.921295	1.89381	down	-1.36523	-0.449139	1.36523	down	0.085648	-2.22148	-0.452984	-0.179876	0.29228	0.741419	ref|NM_002568|ref|NM_030979|gb|AK127880|gb|Y00345	chr8:101786376-101785782	73803062	chrX	73803003	PABPC1
A_23_P92895	0.0427291	0.0299149	0.779413	0.0256677	0.0147461	0.4565	1.71452	0.777808	1.71452	up	1.84282	0.881914	1.84282	up	-1.27991	-0.356038	1.27991	down	-1.14979	-0.201376	1.14979	down	1.03566	0.0505562	1.03566	up	-1.2845	-0.361202	1.2845	down	-1.33031	-0.411758	1.33031	down	0.628699	-0.505147	-0.149109	-0.253214	-0.30377	0.107988	ref|NM_018047|ens|ENST00000199814|gb|U39402|gb|AK001152	chr5:150051060-150051001	150070867	chr5	150070808	RBM22
A_24_P236522	0.000691733	0.033688	0.919085	1.22214e-05	0.016844	0.762377	3.81139	1.93032	3.81139	up	1.53442	0.61769	1.53442	up	2.53404	1.34144	2.53404	up	1.25854	0.331755	1.25854	up	1.23366	0.302942	1.23366	up	1.45529	0.541308	1.45529	up	1.17966	0.238366	1.17966	up	0.71885	0.129972	-1.21147	0.10116	-0.201782	-0.440149	ref|NM_006110|ref|NR_024465|gb|AB033004|thc|THC2497828	chr16:30270261-30270202	30362760	chr16	30362701	CD2BP2
A_23_P211126	0.165042	0.0276491	0.00607261	0.12642	0.0134337	0.000225309	1.26594	0.340206	1.26594	up	2.93018	1.55099	2.93018	up	-1.54463	-0.627266	1.54463	down	1.2135	0.279171	1.2135	up	-1.23486	-0.304346	1.23486	down	-1.64181	-0.71529	1.64181	down	-1.32956	-0.410944	1.32956	down	0.760084	-0.207387	0.419878	-0.790904	-0.486558	-0.0756135	ref|NM_130436|ref|NM_101395|ref|NM_001396|ref|NM_130437	chr21:37808948-37809007	38887137	chr21	38887078	DYRK1A
A_23_P215599	0.00393137	0.0120734	0.0937983	0.000333403	0.00508712	0.00861751	1.66371	0.734401	1.66371	up	3.28775	1.7171	3.28775	up	-2.5999	-1.37845	2.5999	down	-1.13612	-0.184117	1.13612	down	1.158	0.211638	1.158	up	-1.37752	-0.462076	1.37752	down	-1.59517	-0.673714	1.59517	down	1.07564	-1.03721	0.341241	-0.641458	-0.853096	-0.179382	ref|NM_182691|ref|NM_182692|ens|ENST00000357311|ens|ENST00000336613	chr7:104545312-104545253	104758076	chr7	104758017	SRPK2
A_23_P142013	0.14385	0.0309514	0.595099	0.108014	0.0153663	0.249185	-1.02795	-0.0397736	1.02795	down	-1.0614	-0.0859632	1.0614	down	1.17393	0.231341	1.17393	up	2.81878	1.49507	2.81878	up	2.47927	1.30992	2.47927	up	-1.30963	-0.38916	1.30963	down	-3.24694	-1.69908	3.24694	down	-0.249633	0.0214811	-0.20986	-0.16367	-1.47359	0.22549	ref|NM_020196|gb|BC007208|ens|ENST00000358368|gb|DQ893187	chr19:7593308-7593249	7687308	chr19	7687249	XAB2
A_24_P174824	0.0619622	0.00692948	0.0273447	0.0408338	0.00250979	0.00164261	1.56855	0.64943	1.56855	up	4.86563	2.28263	4.86563	up	-2.39441	-1.25967	2.39441	down	-1.04698	-0.0662336	1.04698	down	-1.35638	-0.43976	1.35638	down	-1.92738	-0.946639	1.92738	down	-1.42097	-0.506879	1.42097	down	0.926561	-0.98254	0.277132	-1.35607	-0.916306	-0.409426	ref|NM_006425|ens|ENST00000297151|thc|THC2508060|thc|THC2553584	chr5:159761450-159761391	159828872	chr5	159828813	SLU7
A_23_P42649	0.0110053	0.0135205	0.0992822	0.00344158	0.00582863	0.00947215	1.95831	0.969606	1.95831	up	1.17701	0.235131	1.17701	up	-1.1428	-0.192576	1.1428	down	-1.94352	-0.958673	1.94352	down	-1.02216	-0.031623	1.02216	down	1.11034	0.151007	1.11034	up	1.13495	0.18263	1.13495	up	0.326964	-0.835217	-0.642641	0.0918331	0.123456	-0.0591739	ref|NM_006234|ens|ENST00000358438|ens|ENST00000326391|ens|ENST00000292614	chr7:101903675-101901971				POLR2J
A_24_P706312	0.00608081	0.00237111	0.870672	0.00118804	0.000448249	0.669156	1.20692	0.271331	1.20692	up	1.88469	0.914326	1.88469	up	-2.31534	-1.21122	2.31534	down	-1.68743	-0.754826	1.68743	down	-1.13808	-0.186596	1.13808	down	-1.48773	-0.573115	1.48773	down	-1.30724	-0.38652	1.30724	down	0.427704	-1.05485	0.156373	-0.486622	-0.300027	0.0864931	ref|NM_194247|ens|ENST00000392524|gb|CR603865|gb|AL832246	chr2:177796555-177796614	178088368	chr2	178088309	HNRNPA3
A_24_P264192	0.42549	0.038616	0.888816	0.371364	0.019922	0.708788	1.94616	0.960634	1.94616	up	2.23714	1.16166	2.23714	up	-1.28862	-0.365822	1.28862	down	-1.48859	-0.573945	1.48859	down	-1.3279	-0.409147	1.3279	down	-2.25516	-1.17323	2.25516	down	-1.69829	-0.764083	1.69829	down	0.324433	-1.00202	-0.636201	-0.837225	-0.428078	0.336005	ref|NM_005839|ens|ENST00000323848|ens|ENST00000374389|gb|BC011019	chr1:24847944-24848003	24975416	chr1	24975357	SRRM1
A_24_P320254	0.0121879	0.00767341	0.856099	0.00410814	0.00288913	0.633853	1.84734	0.885452	1.84734	up	1.89159	0.919598	1.89159	up	-2.57433	-1.36419	2.57433	down	-2.57929	-1.36697	2.57929	down	-1.02593	-0.0369259	1.02593	down	1.00465	0.00669487	1.00465	up	1.0307	0.0436208	1.0307	up	0.707943	-1.5417	-0.177509	-0.211656	-0.17473	-0.21835	ref|NM_005520|gb|BC001348|ens|ENST00000329433|ens|ENST00000393432	chr5:178974148-178974089	179041542	chr5	179041483	HNRNPH1
A_23_P14132	0.0243445	0.00581926	0.164565	0.0125594	0.0019329	0.0286143	1.86288	0.897538	1.86288	up	1.40185	0.487329	1.40185	up	-1.40535	-0.490926	1.40535	down	-1.95486	-0.967062	1.95486	down	-1.04676	-0.0659268	1.04676	down	-1.31133	-0.391035	1.31133	down	-1.25276	-0.325108	1.25276	down	0.277148	-1.11132	-0.62039	-0.210181	-0.144255	0.180854	ref|NM_004128|ens|ENST00000340473|gb|X16901|thc|THC2650702	chr13:44756179-44756238	45858238	chr13	45858179	GTF2F2
A_24_P287129	0.0380029	0.00176756	0.872233	0.0220983	0.00021182	0.673438	1.59791	0.676186	1.59791	up	2.33658	1.2244	2.33658	up	-3.65378	-1.86939	3.65378	down	-3.69218	-1.88447	3.69218	down	-1.47764	-0.563292	1.47764	down	-1.22241	-0.289726	1.22241	down	1.20879	0.273566	1.20879	up	0.601809	-1.94377	-0.0743777	-0.622587	-0.0592955	-0.332861	ref|NM_006597|ref|NM_153201|gb|BC016179|ens|ENST00000227378	chr11:122433543-122433484	10493047	chr7	10492988	HSPA8
A_23_P55190	0.0667529	0.00482328	0.241966	0.0446676	0.00149772	0.0607053	1.77408	0.827072	1.77408	up	4.68839	2.22909	4.68839	up	-2.88104	-1.52659	2.88104	down	-1.61094	-0.687906	1.61094	down	-1.47768	-0.563337	1.47768	down	-1.94775	-0.961807	1.94775	down	-1.31811	-0.39847	1.31811	down	0.711377	-1.64228	-0.115695	-1.51772	-0.954379	-0.555909	ref|NM_004247|ref|NM_001142605|gb|BC002360|gb|D21163	chr17:40283913-40283854	42928387	chr17	42928328	EFTUD2
A_23_P108554	0.010622	0.00137737	0.320344	0.00326541	0.000103179	0.0888586	1.65322	0.725277	1.65322	up	4.39614	2.13624	4.39614	up	-4.36832	-2.12708	4.36832	down	-2.28885	-1.19462	2.28885	down	-1.3933	-0.478506	1.3933	down	-1.61236	-0.689171	1.61236	down	-1.15722	-0.210665	1.15722	down	1.12949	-1.72286	0.404215	-1.00675	-0.52824	-0.317575	ref|NM_004939|gb|BC012739|ens|ENST00000381341|ens|ENST00000233084	chr2:15688426-15688485	15771034	chr2	15770975	DDX1
A_23_P256384	0.0202547	0.0352826	0.18149	0.009519	0.017766	0.0369005	1.64268	0.716051	1.64268	up	2.12385	1.08668	2.12385	up	-1.56724	-0.64823	1.56724	down	-1.17024	-0.226811	1.17024	down	1.03583	0.0507914	1.03583	up	1.02711	0.038594	1.02711	up	-1.00849	-0.0121974	1.00849	down	0.726944	-0.637337	0.0108928	-0.359735	-0.410527	-0.398329	ref|NM_021144|gb|BC064135|gb|BC044568|ens|ENST00000380715	chr9:15460911-15460852	15470911	chr9	15470852	PSIP1
A_23_P49521	0.0195885	0.0170512	0.664957	0.00889441	0.00765194	0.296059	1.02289	0.0326517	1.02289	up	1.11091	0.151745	1.11091	up	-2.38678	-1.25507	2.38678	down	-2.11137	-1.07818	2.11137	down	1.04087	0.0577918	1.04087	up	1.1477	0.198743	1.1477	up	1.10263	0.140951	1.10263	up	0.201778	-1.08594	0.169126	0.0500325	-0.00775928	-0.14871	ref|NM_001078166|ref|NM_006924|gb|BC033785|ens|ENST00000258962	chr17:53437448-53437389	56082449	chr17	56082390	SFRS1
A_24_P194154	0.00621198	0.00482328	0.829263	0.0012841	0.00149982	0.572866	1.88453	0.914201	1.88453	up	2.31162	1.20891	2.31162	up	-3.36594	-1.75101	3.36594	down	-2.79783	-1.48431	2.79783	down	-1.0196	-0.0280027	1.0196	down	-1.47218	-0.557952	1.47218	down	-1.44388	-0.52995	1.44388	down	0.710818	-1.95439	-0.203383	-0.498087	-0.470085	0.0598651	ref|NM_002911|gb|D86988|gb|AK125797|ens|ENST00000262803	chr19:18839975-18840034	18979034	chr19	18978975	UPF1
A_23_P97749	0.0413036	0.0037318	0.780953	0.0246654	0.000909872	0.471883	2.06254	1.04442	2.06254	up	2.24244	1.16507	2.24244	up	-2.38453	-1.2537	2.38453	down	-2.86592	-1.519	2.86592	down	-1.30671	-0.385938	1.30671	down	-1.34259	-0.425015	1.34259	down	-1.02746	-0.0390762	1.02746	down	0.605638	-1.69249	-0.438787	-0.559432	-0.173493	-0.134417	ref|NM_001357|ens|ENST00000367549|gb|BC032742|gb|BC071950	chr1:181123297-181123356	182856733	chr1	182856674	DHX9
A_32_P168202	0.00171899	0.00232952	0.183175	9.7187e-05	0.000412464	0.0382982	2.99712	1.58358	2.99712	up	1.93678	0.95366	1.93678	up	-2.34365	-1.22876	2.34365	down	-3.07926	-1.62258	3.07926	down	1.1778	0.236094	1.1778	up	-1.47903	-0.564654	1.47903	down	-1.742	-0.800748	1.742	down	0.766865	-2.04547	-0.816712	-0.186795	-0.422889	0.377859	ref|NM_001011724|ref|NM_001011725|ref|NM_002136|gb|BC103707	chr13:52115070-52115129	79655417	chr5	79655358	HNRNPA1L2
A_23_P78563	0.0234256	0.00176756	0.743632	0.0116714	0.000213012	0.402034	2.07229	1.05122	2.07229	up	2.26758	1.18116	2.26758	up	-2.97062	-1.57076	2.97062	down	-3.71524	-1.89346	3.71524	down	-1.36853	-0.452624	1.36853	down	-1.1518	-0.20389	1.1518	down	1.18816	0.248734	1.18816	up	0.630862	-1.99113	-0.420362	-0.550294	-0.0976701	-0.346404	ref|NM_024292|ref|NM_001048241|ens|ENST00000393848|ens|ENST00000358666	chr19:9800311-9800531	30555027	chr17	30554969	UBL5
A_32_P8015	0.0173459	0.00176756	0.0776598	0.00744708	0.000207591	0.0068604	2.04287	1.0306	2.04287	up	1.67398	0.743282	1.67398	up	-2.82519	-1.49835	2.82519	down	-4.57949	-2.19519	4.57949	down	-1.32824	-0.40952	1.32824	down	-1.71688	-0.779786	1.71688	down	-1.29259	-0.370266	1.29259	down	0.357757	-2.17119	-0.672843	-0.385525	0.0239947	0.39426	ref|NM_001011724|ref|NM_001011725|ref|NM_031157|ref|NM_002136	chr13:52115716-52115775	32294139	chr6	32294080	HNRNPA1L2
A_23_P84775	0.20387	0.00760854	0.779413	0.162088	0.0028364	0.440159	1.72158	0.783734	1.72158	up	1.78429	0.835348	1.78429	up	-1.36665	-0.450643	1.36665	down	-1.65333	-0.725375	1.65333	down	-1.25383	-0.326346	1.25383	down	-1.585	-0.664483	1.585	down	-1.26412	-0.338137	1.26412	down	0.427536	-0.806841	-0.356198	-0.407812	-0.081466	0.256671	ref|NM_002669|gb|BC020786|ens|ENST00000302078|ens|ENST00000393905	chr4:155678080-155678021	155458630	chr4	155458571	PLRG1
A_23_P77066	0.000464669	0.00815143	0.161654	4.92582e-06	0.0031396	0.0265978	3.91261	1.96813	3.91261	up	3.0088	1.58919	3.0088	up	-1.14349	-0.193441	1.14349	down	-1.23056	-0.29931	1.23056	down	1.20838	0.273076	1.20838	up	1.65843	0.729821	1.65843	up	1.37244	0.456745	1.37244	up	1.83087	-0.330701	-0.13726	0.241685	-0.031391	-0.488136	ref|NM_022807|ref|NM_022808|ref|NM_022806|ref|NM_022805	chr15:22771616-22771675	25220582	chr15	25220523	SNRPN
A_23_P3527	0.00466476	0.0353554	0.919085	0.000598345	0.0178651	0.762476	1.42437	0.510323	1.42437	up	1.59162	0.670494	1.59162	up	-2.80088	-1.48588	2.80088	down	-2.02722	-1.0195	2.02722	down	1.23645	0.306206	1.23645	up	-1.03142	-0.044631	1.03142	down	-1.2753	-0.350837	1.2753	down	0.485461	-1.51074	-0.0248617	-0.185033	-0.491239	-0.140402	ref|NM_032940|ens|ENST00000219252|gb|CR606923|gb|CR620330	chr16:56062851-56062910	57505409	chr16	57505350	POLR2C
A_23_P128587	0.011097	0.0012993	0.886331	0.00352908	7.66694e-05	0.70077	1.63082	0.705598	1.63082	up	2.53636	1.34276	2.53636	up	-3.59273	-1.84508	3.59273	down	-3.16353	-1.66153	3.16353	down	-1.36947	-0.453613	1.36947	down	-1.56725	-0.648235	1.56725	down	-1.14442	-0.194622	1.14442	down	0.568006	-1.98267	-0.137593	-0.774752	-0.321139	-0.126517	ref|NM_005870|ens|ENST00000382533|gb|AK311748|gb|CR457035	chr13:20619365-20619424	21721424	chr13	21721365	SAP18
A_23_P373799	0.961985	0.0209654	0.693411	0.946689	0.00981597	0.322907	1.58887	0.668004	1.58887	up	1.94907	0.962783	1.94907	up	1.06275	0.0878027	1.06275	up	-1.04139	-0.0585083	1.04139	down	-1.35763	-0.44109	1.35763	down	-1.55407	-0.63605	1.55407	down	-1.14469	-0.194961	1.14469	down	0.348646	-0.231555	-0.319358	-0.614136	-0.173047	0.0219139	ref|NM_020943|gb|BC093952|ens|ENST00000295749|ens|ENST00000404136	chr2:180518476-180518417	180810231	chr2	180810172	CWC22
A_23_P45756	0.0104112	0.00113416	0.18149	0.00306913	6.8096e-06	0.0366146	2.22031	1.15076	2.22031	up	2.08334	1.0589	2.08334	up	-2.16986	-1.1176	2.16986	down	-3.1262	-1.64441	3.1262	down	-1.35186	-0.43495	1.35186	down	-1.77115	-0.824684	1.77115	down	-1.31015	-0.389734	1.31015	down	0.373239	-1.89512	-0.777519	-0.68566	-0.25071	0.139024	ref|NM_015484|ref|NM_207170|ens|ENST00000236273|ens|ENST00000354361	chr1:25424177-25424118	25551590	chr1	25551531	SYF2
A_23_P127195	0.0100915	0.00197829	0.868415	0.00285271	0.000294791	0.66363	1.6555	0.727267	1.6555	up	2.18298	1.1263	2.18298	up	-2.898	-1.53506	2.898	down	-2.61429	-1.38642	2.61429	down	-1.18953	-0.250392	1.18953	down	-1.39437	-0.479615	1.39437	down	-1.1722	-0.229224	1.1722	down	0.535969	-1.72636	-0.191298	-0.59033	-0.339938	-0.110715	ref|NM_003675|ens|ENST00000378544|ens|ENST00000378572|ens|ENST00000298451	chr10:13712457-13712516	13672510	chr10	13672451	PRPF18
A_23_P16762	0.0458103	0.0165967	0.142424	0.0280851	0.00738933	0.0218921	1.47252	0.558283	1.47252	up	1.19672	0.259083	1.19672	up	-1.43179	-0.517819	1.43179	down	-1.85914	-0.894632	1.85914	down	-1.05527	-0.0776137	1.05527	down	-1.1451	-0.195473	1.1451	down	-1.08512	-0.11786	1.08512	down	0.105214	-0.970888	-0.453069	-0.153869	-0.0762557	0.041604	ref|NM_017892|gb|BC027178|ens|ENST00000354363|ens|ENST00000359961	chr2:153221128-153221069	153512882	chr2	153512823	PRPF40A
A_24_P29001	0.0130784	0.00181848	0.586798	0.00480621	0.000234876	0.23917	1.35273	0.43587	1.35273	up	1.69651	0.762569	1.69651	up	-2.87729	-1.52471	2.87729	down	-2.84743	-1.50966	2.84743	down	-1.24113	-0.31165	1.24113	down	-1.32334	-0.404186	1.32334	down	-1.06624	-0.0925358	1.06624	down	0.297499	-1.66308	-0.138371	-0.46507	-0.15342	-0.0608844	ref|NM_014463|ens|ENST00000306024|gb|AF182289|gb|AJ238095	chr3:14214599-14214658	14239654	chr3	14239595	LSM3
A_23_P16132	0.00423529	0.00457956	0.164565	0.000471419	0.00137549	0.0287844	2.50216	1.32317	2.50216	up	3.23767	1.69496	3.23767	up	-1.78987	-0.839855	1.78987	down	-1.2764	-0.352079	1.2764	down	1.08372	0.115992	1.08372	up	-1.05284	-0.0742829	1.05284	down	-1.14098	-0.190275	1.14098	down	1.0293	-1.13373	-0.293878	-0.665662	-0.781655	-0.591379	ref|NM_006387|gb|BC021294|ens|ENST00000198939|gb|U94836	chr19:16489789-16489730	16628789	chr19	16628730	CHERP
A_24_P9090	0.0339905	0.00519492	0.857549	0.0193373	0.00166127	0.638411	1.60057	0.678589	1.60057	up	2.3713	1.24568	2.3713	up	-1.98763	-0.991046	1.98763	down	-1.61169	-0.688572	1.61169	down	-1.20131	-0.264614	1.20131	down	-1.7221	-0.784167	1.7221	down	-1.43351	-0.519553	1.43351	down	0.556094	-1.11354	-0.122494	-0.689582	-0.424968	0.0945847	ref|NM_031372|ref|NR_003249|ens|ENST00000295470|gb|D89678	chr4:83563486-83563427	83344462	chr4	83344403	HNRPDL
A_23_P63999	0.00852983	0.00446619	0.322679	0.00226056	0.00132565	0.0905549	1.39753	0.482881	1.39753	up	3.32037	1.73134	3.32037	up	-4.05056	-2.01812	4.05056	down	-1.9003	-0.92623	1.9003	down	-1.11464	-0.156572	1.11464	down	-1.38371	-0.468544	1.38371	down	-1.2414	-0.311972	1.2414	down	0.803224	-1.69778	0.320342	-0.928121	-0.771549	-0.459578	gb|AB210019|gb|BC036782|gb|CR614032|gb|AK056024	chr11:47448639-47448580	47492063	chr11	47492004	CUGBP1
A_23_P132863	0.0148537	0.00325798	0.30916	0.00595721	0.000765567	0.0835715	1.3074	0.386699	1.3074	up	1.55996	0.641512	1.55996	up	-3.19494	-1.67579	3.19494	down	-3.31782	-1.73024	3.31782	down	-1.23907	-0.309262	1.23907	down	-1.46275	-0.548679	1.46275	down	-1.18052	-0.239417	1.18052	down	0.202982	-1.8595	-0.183717	-0.43853	-0.129268	0.110149	gb|AF182418|gb|BU928159|thc|THC2466049	chr3:14214790-14214849	14239845	chr3	14239786	LSM3
A_24_P108351	0.000323147	0.00729699	0.860286	2.61098e-06	0.00270737	0.644455	1.91369	0.936359	1.91369	up	-1.12825	-0.174086	1.12825	down	6.62804	2.72858	6.62804	up	2.47346	1.30653	2.47346	up	-1.24109	-0.311605	1.24109	down	1.2405	0.310922	1.2405	up	1.53957	0.622527	1.53957	up	-0.196038	1.59619	-1.1324	-0.0219515	0.289654	-0.332873	ref|NM_007040|ref|NM_144732|gb|AK127057|gb|AK021455	chr19:46504243-46504302	41812462	chr19	41812403	HNRNPUL1
A_23_P19576	0.0104112	0.00348966	0.714452	0.00305908	0.000841978	0.377077	1.55944	0.641027	1.55944	up	1.84367	0.882579	1.84367	up	-3.264	-1.70664	3.264	down	-3.08457	-1.62507	3.08457	down	-1.11727	-0.159982	1.11727	down	-1.18655	-0.246775	1.18655	down	-1.06201	-0.0867929	1.06201	down	0.429695	-1.91797	-0.211332	-0.452884	-0.292902	-0.206109	ref|NM_031287|ens|ENST00000367569|gb|BC000198|gb|AK074417	chr6:144457910-144457851	144416217	chr6	144416158	SF3B5
A_24_P103025	0.00474124	0.00197829	0.430121	0.000711033	0.000300588	0.139068	2.00355	1.00256	2.00355	up	1.72715	0.788391	1.72715	up	-2.16616	-1.11514	2.16616	down	-2.61538	-1.38702	2.61538	down	-1.04081	-0.0577129	1.04081	down	-1.15313	-0.205555	1.15313	down	-1.10791	-0.147842	1.10791	down	0.477126	-1.64058	-0.525435	-0.311265	-0.253552	-0.105709	ref|NM_006196|ens|ENST00000303577|gb|AK314225|gb|U24223	chr2:70169182-70169241	70315737	chr2	70315678	PCBP1
A_23_P92590	0.00738092	0.00407358	0.696853	0.00174743	0.00111171	0.344623	1.8304	0.872162	1.8304	up	1.85009	0.887593	1.85009	up	-2.16662	-1.11544	2.16662	down	-2.19417	-1.13368	2.19417	down	-1.02361	-0.0336625	1.02361	down	-1.35992	-0.443526	1.35992	down	-1.32856	-0.409864	1.32856	down	0.551172	-1.43643	-0.32099	-0.336421	-0.302758	0.107106	ref|NM_001031732|ref|NM_133370|gb|BC053863|gb|BC041119	chr4:68862314-68862255	69179719	chr4	69179660	YTHDC1
A_23_P38219	0.00399158	0.00699814	0.640698	0.000352613	0.00257175	0.282986	2.35729	1.23713	2.35729	up	1.88403	0.913819	1.88403	up	1.02188	0.0312291	1.02188	up	-1.24314	-0.313989	1.24314	down	-1.0153	-0.0219083	1.0153	down	1.18584	0.245914	1.18584	up	1.20399	0.267822	1.20399	up	0.962199	-0.243701	-0.27493	0.0483798	0.0702881	-0.197534	ref|NM_006445|gb|BC000579|ens|ENST00000304992|ens|ENST00000311858	chr17:1501288-1501229	1554538	chr17	1554479	PRPF8
A_23_P30377	0.0228705	0.00628512	0.780953	0.0112332	0.00213206	0.471049	1.6345	0.708853	1.6345	up	2.00851	1.00612	2.00851	up	-1.79547	-0.844364	1.79547	down	-1.59652	-0.674929	1.59652	down	-1.09265	-0.127837	1.09265	down	-1.13753	-0.185904	1.13753	down	-1.04107	-0.0580666	1.04107	down	0.764048	-0.789168	0.0551956	-0.242077	-0.11424	-0.0561729	ref|NM_014829|gb|AB018344|ens|ENST00000354283|gb|AK126011	chr5:134192411-134192470	134164571	chr5	134164512	DDX46
A_23_P36147	0.0223022	0.0012993	0.350328	0.010757	7.51582e-05	0.103383	1.86209	0.896922	1.86209	up	2.00834	1.006	2.00834	up	-3.00778	-1.5887	3.00778	down	-4.01676	-2.00603	4.01676	down	-1.44035	-0.526415	1.44035	down	-1.43577	-0.521823	1.43577	down	1.00319	0.004592	1.00319	up	0.275941	-2.20968	-0.620981	-0.730064	-0.203649	-0.208241	ref|NM_002696|ens|ENST00000301788|gb|AK312131|gb|BC112162	chr11:62289754-62290548				POLR2G
A_24_P362317	0.0041241	0.00435413	0.814413	0.00040826	0.00123085	0.514648	1.98961	0.992485	1.98961	up	2.37339	1.24695	2.37339	up	-2.42306	-1.27683	2.42306	down	-1.89949	-0.92561	1.89949	down	1.06936	0.0967524	1.06936	up	-1.05994	-0.0839809	1.05994	down	-1.13346	-0.180733	1.13346	down	0.882243	-1.38707	-0.110242	-0.364708	-0.46146	-0.280727	ref|NM_001111|ref|NM_015840|ref|NM_001025107|ref|NM_015841	chr1:152821413-152821354	154554789	chr1	154554730	ADAR
A_23_P201996	0.207592	0.00113416	0.867456	0.165413	1.43064e-05	0.660554	1.80883	0.855054	1.80883	up	2.26165	1.17738	2.26165	up	-1.50886	-0.593462	1.50886	down	-1.92299	-0.943354	1.92299	down	-1.59352	-0.672215	1.59352	down	-1.24153	-0.312114	1.24153	down	1.28352	0.360101	1.28352	up	0.651989	-0.796527	-0.203064	-0.525387	0.146828	-0.213273	ref|NM_016628|ref|NM_100486|ref|NR_024557|gb|BC004258	chr10:28949397-28949456	28909450	chr10	28909391	WAC
A_23_P71316	0.362322	0.0424733	0.903607	0.31047	0.0222872	0.734316	-3.59277	-1.8451	3.59277	down	-2.67125	-1.41751	2.67125	down	-1.0693	-0.0966706	1.0693	down	2.28652	1.19315	2.28652	up	1.81785	0.862237	1.81785	up	1.18111	0.240147	1.18111	up	-1.5391	-0.62209	1.5391	down	-1.5678	0.180622	0.277293	-0.150292	-1.01253	-0.390439	ref|NM_001008712|ens|ENST00000340497|ens|ENST00000397323|ens|ENST00000342027	chr8:30454863-30456399				RBPMS
A_24_P330009	0.0202632	0.00221659	0.146378	0.00958031	0.000368722	0.0230171	1.65727	0.728805	1.65727	up	1.46875	0.554585	1.46875	up	-2.37042	-1.24514	2.37042	down	-3.28826	-1.71732	3.28826	down	-1.22941	-0.297964	1.22941	down	-1.25241	-0.32471	1.25241	down	-1.01871	-0.0267462	1.01871	down	0.341159	-1.63279	-0.387646	-0.213426	0.0845379	0.111284	ref|NM_021128|ens|ENST00000322028|gb|U37690|gb|BC018649	chr11:830412-830353	840412	chr11	840353	POLR2L
A_32_P113436	0.00376826	0.00860483	0.137735	0.000299597	0.00337504	0.0194679	2.01415	1.01017	2.01415	up	1.34184	0.424208	1.34184	up	-1.68993	-0.756961	1.68993	down	-2.17484	-1.12091	2.17484	down	1.16636	0.222009	1.16636	up	-1.14228	-0.191922	1.14228	down	-1.33231	-0.413931	1.33231	down	0.518669	-1.24846	-0.491499	0.0944608	-0.127548	0.286383	ref|NM_001011724|ref|NM_001011725|ref|NR_002943|ref|NR_002944	chr13:52114922-52114981	51680081	chr16	51680022	HNRNPA1L2
A_23_P123874	0.508278	0.0059609	0.141202	0.457989	0.00200101	0.0212255	1.67591	0.744942	1.67591	up	1.97588	0.982497	1.97588	up	1.1196	0.162981	1.1196	up	1.07607	0.105773	1.07607	up	-1.22668	-0.294763	1.22668	down	-1.28253	-0.358995	1.28253	down	-1.04553	-0.0642318	1.04553	down	0.536224	-0.0457367	-0.208717	-0.446273	-0.15151	-0.0872779	ref|NM_018225|gb|CR605019|gb|AK022032|ens|ENST00000379752	chr9:33038143-33037370	157029161	chr1	157029102	SMU1
A_23_P374284	0.0379608	0.00286989	0.471877	0.0219985	0.000618598	0.166741	1.6316	0.706289	1.6316	up	1.90446	0.929384	1.90446	up	-2.89035	-1.53124	2.89035	down	-3.41183	-1.77055	3.41183	down	-1.37783	-0.462398	1.37783	down	-1.53364	-0.61696	1.53364	down	-1.11308	-0.154562	1.11308	down	0.343756	-1.89378	-0.362532	-0.585627	-0.123229	0.0313326	ref|NM_007359|gb|BC044656|ens|ENST00000394114|ens|ENST00000264645	chr17:35581863-35581922	38328396	chr17	38328337	CASC3
A_24_P141995	0.0820214	0.00170361	0.448583	0.0570961	0.000183593	0.151377	1.41438	0.500165	1.41438	up	1.82043	0.864278	1.82043	up	-1.98263	-0.987414	1.98263	down	-2.34816	-1.23153	2.34816	down	-1.52439	-0.608228	1.52439	down	-1.91905	-0.940393	1.91905	down	-1.2589	-0.332165	1.2589	down	0.431182	-1.0564	-0.0689829	-0.433095	0.175133	0.507298	ref|NM_032632|ens|ENST00000392990|gb|AK097832|gb|CR609719	chr14:96102917-96102976	97033223	chr14	97033164	PAPOLA
A_23_P205435	0.0110236	0.00493665	0.705656	0.00346678	0.00154379	0.356568	1.54397	0.626648	1.54397	up	2.24445	1.16636	2.24445	up	-1.85227	-0.889291	1.85227	down	-1.34238	-0.424789	1.34238	down	-1.05352	-0.0752119	1.05352	down	-1.64538	-0.718424	1.64538	down	-1.5618	-0.643213	1.5618	down	0.522498	-0.993441	-0.10415	-0.643863	-0.568652	0.074561	ref|NM_002515|ref|NM_006489|ens|ENST00000267422|ens|ENST00000347476	chr14:25985503-25985444	26915663	chr14	26915604	NOVA1
A_23_P98218	0.00724779	0.00232286	0.919689	0.00167749	0.000406295	0.791568	1.53465	0.617913	1.53465	up	1.88151	0.911894	1.88151	up	-2.66887	-1.41623	2.66887	down	-2.37322	-1.24685	2.37322	down	-1.0902	-0.124595	1.0902	down	-1.10274	-0.141087	1.10274	down	-1.0115	-0.0164919	1.0115	down	0.442667	-1.59148	-0.175246	-0.469226	-0.344632	-0.32814	ref|NM_016403|ens|ENST00000279839|gb|BC032629|gb|BC006975	chr11:94343830-94342891				CWC15
A_24_P50988	0.00978903	0.0361628	0.949638	0.00268871	0.0184009	0.874196	2.9557	1.5635	2.9557	up	-1.73111	-0.791701	1.73111	down	12.4594	3.63916	12.4594	up	3.95216	1.98264	3.95216	up	1.62302	0.698676	1.62302	up	2.61676	1.38778	2.61676	up	1.61229	0.689107	1.61229	up	-0.853192	1.22247	-2.41669	-0.0614916	-0.760168	-1.44928	ref|NM_016333|ens|ENST00000382301|ens|ENST00000301740|gb|AB016087	chr16:2754770-2754829	2814828	chr16	2814769	SRRM2
A_32_P167493	0.00745097	0.00151784	0.994969	0.00179522	0.000123358	0.987938	1.6135	0.690196	1.6135	up	2.27996	1.18901	2.27996	up	-2.82694	-1.49924	2.82694	down	-2.3885	-1.2561	2.3885	down	-1.19389	-0.255675	1.19389	down	-1.33872	-0.420854	1.33872	down	-1.12131	-0.165179	1.12131	down	0.721716	-1.46772	0.0315199	-0.467295	-0.21162	-0.0464407	ref|NM_005870|ens|ENST00000382533|gb|AK311748|gb|CR457035	chr13:20613097-20618965				SAP18
A_24_P3973	0.0139433	0.00113882	0.839115	0.00529647	3.73776e-05	0.604297	2.73668	1.45243	2.73668	up	2.61078	1.38448	2.61078	up	-1.92518	-0.94499	1.92518	down	-2.72152	-1.44442	2.72152	down	-1.34861	-0.431476	1.34861	down	-1.215	-0.28096	1.215	down	1.10997	0.150516	1.10997	up	0.884395	-1.51302	-0.568034	-0.500085	-0.0686091	-0.219125	ref|NM_002137|ref|NM_031243|gb|BC000506|ens|ENST00000360787	chr7:26199500-26199441	26232975	chr7	26232916	HNRNPA2B1
A_23_P14636	0.00700982	0.00295363	0.976122	0.00157287	0.000641867	0.940044	1.24094	0.311434	1.24094	up	2.06072	1.04315	2.06072	up	-3.8913	-1.96025	3.8913	down	-2.67088	-1.41732	2.67088	down	-1.1398	-0.188776	1.1398	down	-1.33694	-0.41893	1.33694	down	-1.17296	-0.230154	1.17296	down	0.363243	-1.90844	0.0518095	-0.679903	-0.491127	-0.260973	ref|NM_005926|gb|U04209|ens|ENST00000267812|gb|CR600815	chr15:41884326-41884267	44097034	chr15	44096975	MFAP1
A_23_P983	0.056198	0.00232952	0.115296	0.0364394	0.000429263	0.0129849	2.19783	1.13608	2.19783	up	1.62637	0.701657	1.62637	up	-2.06359	-1.04516	2.06359	down	-3.86578	-1.95076	3.86578	down	-1.38624	-0.471179	1.38624	down	-1.41916	-0.505038	1.41916	down	-1.02375	-0.0338589	1.02375	down	0.298752	-1.88249	-0.837328	-0.402905	0.068274	0.102133	ref|NM_004905|ens|ENST00000340385|gb|CR598010|gb|CR595962	chr1:171723707-171723766	173457143	chr1	173457084	PRDX6
A_24_P940426	0.0667529	0.019173	0.0132065	0.0446985	0.00886608	0.000583324	1.29737	0.375585	1.29737	up	1.01502	0.0215062	1.01502	up	-2.64752	-1.40464	2.64752	down	-4.36589	-2.12628	4.36589	down	-1.29016	-0.367555	1.29016	down	-1.70743	-0.771823	1.70743	down	-1.32342	-0.404268	1.32342	down	-0.208188	-1.98842	-0.583773	-0.229694	0.137861	0.542129	ref|NM_206855|ref|NM_206854|ref|NM_206853|gb|AB067800	chr6:163910518-163910577	163990587	chr6	163990528	QKI
A_24_P488588	0.0466595	0.0365926	0.779413	0.0286882	0.0186842	0.467475	1.99247	0.994559	1.99247	up	2.0439	1.03133	2.0439	up	-1.94738	-0.961536	1.94738	down	-1.89536	-0.922468	1.89536	down	1.00159	0.00229865	1.00159	up	-1.84587	-0.884303	1.84587	down	-1.84882	-0.886601	1.84882	down	0.657762	-1.29833	-0.336796	-0.373565	-0.375864	0.510737	ref|NM_194247|gb|BC112027|ens|ENST00000392524|gb|BC012090	chr2:177788537-177788596	75263856	chr3	75263797	HNRNPA3
A_24_P312692	0.00350862	0.0488726	0.779413	0.000266556	0.0260769	0.464886	1.98972	0.992567	1.98972	up	1.79005	0.840004	1.79005	up	-1.41323	-0.498995	1.41323	down	-1.19932	-0.262217	1.19932	down	1.3098	0.389342	1.3098	up	1.00176	0.00253962	1.00176	up	-1.30749	-0.386802	1.30749	down	0.687377	-0.804185	-0.30519	-0.152627	-0.541969	-0.155166	ref|NM_006595|ref|NM_001142930|ref|NM_001142931|ref|NR_024625	chr11:43321943-43322002	43365426	chr11	43365367	API5
A_24_P322966	0.00745097	0.00830178	0.990052	0.00181667	0.00322684	0.974245	1.99266	0.994692	1.99266	up	2.01024	1.00737	2.01024	up	-1.90025	-0.926187	1.90025	down	-1.7916	-0.841246	1.7916	down	1.05137	0.0722646	1.05137	up	-1.15015	-0.201816	1.15015	down	-1.20922	-0.274081	1.20922	down	0.632757	-1.28812	-0.361935	-0.374611	-0.446876	-0.172795	ref|NM_016024|gb|BC033750|ens|ENST00000257020|ens|ENST00000305536	chrX:129374604-129374663	129546982	chrX	129546923	RBMX2
A_23_P18276	0.0224694	0.00331696	0.79695	0.0108774	0.000791148	0.49563	2.27741	1.18739	2.27741	up	2.39818	1.26194	2.39818	up	-2.39644	-1.26089	2.39644	down	-2.77408	-1.47201	2.77408	down	-1.21898	-0.285672	1.21898	down	-1.41355	-0.499327	1.41355	down	-1.15962	-0.213655	1.15962	down	0.752088	-1.69619	-0.435303	-0.509854	-0.224182	-0.0105269	ref|NM_005778|ens|ENST00000347869|ens|ENST00000395174|gb|AK297445	chr3:50131141-50131200	50156196	chr3	50156137	RBM5
A_23_P259451	0.00606683	0.019173	0.521148	0.00115166	0.00887514	0.19478	1.38915	0.474202	1.38915	up	1.52691	0.610616	1.52691	up	-3.2057	-1.68064	3.2057	down	-2.67494	-1.41951	2.67494	down	1.0903	0.12472	1.0903	up	-1.35057	-0.433569	1.35057	down	-1.47252	-0.558289	1.47252	down	0.207621	-1.94722	-0.266582	-0.402996	-0.527715	0.0305735	ref|NM_007080|ens|ENST00000296581|gb|BC016026|gb|AJ238098	chr4:147330421-147330480	147111030	chr4	147110971	LSM6
A_24_P292020	0.00801729	0.0043616	0.134629	0.00202557	0.00125528	0.0178443	2.1299	1.09079	2.1299	up	1.42	0.505886	1.42	up	-1.46274	-0.54867	1.46274	down	-2.13872	-1.09675	2.13872	down	1.02585	0.0368203	1.02585	up	-1.22006	-0.286957	1.22006	down	-1.2516	-0.323778	1.2516	down	0.47744	-1.16202	-0.613345	-0.0284463	-0.0652666	0.258511	ref|NM_006234|ens|ENST00000292614|gb|DQ893151|gb|DQ896446	chr7:101901838-101901103				POLR2J
A_24_P178423	0.00134248	0.00113882	0.0420719	6.64124e-05	2.42505e-05	0.00282461	2.51592	1.33109	2.51592	up	1.42321	0.509145	1.42321	up	-1.1962	-0.258458	1.1962	down	-2.21264	-1.14577	2.21264	down	-1.04635	-0.0653691	1.04635	down	1.00151	0.00218018	1.00151	up	1.04794	0.0675492	1.04794	up	0.430751	-1.1588	-0.900337	-0.0783941	-0.013025	-0.0805742	ref|NM_031314|ref|NM_001077442|ref|NM_004500|ref|NM_001077443	chr2:190497060-190497121	190788876	chr2	190788815	HNRNPC
A_23_P16143	0.0157306	0.0351165	0.949638	0.00649472	0.0176203	0.867509	1.89304	0.920702	1.89304	up	1.64698	0.719822	1.64698	up	-1.53517	-0.618401	1.53517	down	-1.66942	-0.739351	1.66942	down	1.05697	0.07993	1.05697	up	1.07845	0.108962	1.07845	up	1.02033	0.0290316	1.02033	up	0.737009	-0.802094	-0.183693	0.0171865	-0.0627435	-0.0917752	ref|NM_002096|ens|ENST00000394456|gb|AK315240|gb|BT007097	chr19:6331461-6331402	6380461	chr19	6380402	GTF2F1
A_23_P153757	0.000604543	0.00565945	0.493648	8.9818e-06	0.00186982	0.177157	2.22457	1.15353	2.22457	up	2.09428	1.06645	2.09428	up	-1.84999	-0.887518	1.84999	down	-1.58513	-0.664604	1.58513	down	1.2397	0.309986	1.2397	up	1.44353	0.529599	1.44353	up	1.16442	0.219613	1.16442	up	1.04866	-0.99238	-0.104862	-0.0177904	-0.327776	-0.547389	ref|NM_012321|ens|ENST00000252816|gb|AF251218|gb|AJ238096	chr19:18279057-18278998	18418057	chr19	18417998	LSM4
A_24_P116871	0.00419778	0.00156821	0.421191	0.000459828	0.000132993	0.133948	1.97037	0.978468	1.97037	up	1.63108	0.70583	1.63108	up	-1.7483	-0.805954	1.7483	down	-2.20674	-1.14191	2.20674	down	-1.04487	-0.0633221	1.04487	down	-1.09234	-0.127428	1.09234	down	-1.04544	-0.0641055	1.04544	down	0.618536	-1.16589	-0.359932	-0.087294	-0.0239719	0.0401336	ref|NM_006701|gb|AF023612|ens|ENST00000355491|ens|ENST00000269601	chr18:75849239-75838642				TXNL4A
A_23_P117068	0.0298116	0.00180459	0.635234	0.0161869	0.000229559	0.277213	1.61493	0.691468	1.61493	up	1.7808	0.832527	1.7808	up	-2.13209	-1.09227	2.13209	down	-2.47192	-1.30563	2.47192	down	-1.27847	-0.354421	1.27847	down	-1.30459	-0.3836	1.30459	down	-1.02043	-0.0291794	1.02043	down	0.433152	-1.35059	-0.258316	-0.399375	-0.0449538	-0.0157744	ref|NM_003095|ens|ENST00000266735|gb|AK311752|gb|CR456751	chr12:94779201-94783290	96259159	chr12	96259100	SNRPF
A_24_P297480	0.0433076	0.010612	0.446566	0.0261232	0.00433105	0.149907	-2.20207	-1.13886	2.20207	down	-2.45671	-1.29673	2.45671	down	4.0597	2.02137	4.0597	up	4.94987	2.30739	4.94987	up	1.36026	0.443885	1.36026	up	2.33646	1.22432	2.33646	up	1.71765	0.780437	1.71765	up	-1.05845	2.10179	0.0804125	0.238281	-0.205604	-0.986041	ref|NM_178861|ens|ENST00000267291|gb|EU446571|gb|AF539427	chr13:97626824-97626765	98828823	chr13	98828764	RNF113B
A_23_P9443	0.020972	0.00565945	0.505132	0.0100414	0.00186723	0.184739	1.99642	0.997415	1.99642	up	1.63265	0.707219	1.63265	up	-1.60981	-0.686893	1.60981	down	-2.13775	-1.09609	2.13775	down	-1.08598	-0.119002	1.08598	down	-1.1554	-0.208396	1.1554	down	-1.06392	-0.0893943	1.06392	down	0.514806	-1.1695	-0.482609	-0.192413	-0.0734114	0.0159829	ref|NM_016520|ens|ENST00000316147|ens|ENST00000372447|gb|AY632862	chr9:131631549-131631389				C9orf78
A_24_P111912	0.00510029	0.00221659	0.638766	0.000847044	0.000374444	0.279883	1.53023	0.613747	1.53023	up	1.63018	0.705035	1.63018	up	-1.86426	-0.898606	1.86426	down	-1.8237	-0.866867	1.8237	down	-1.04214	-0.0595474	1.04214	down	-1.40357	-0.489097	1.40357	down	-1.34681	-0.42955	1.34681	down	0.355838	-1.15652	-0.25791	-0.349197	-0.28965	0.1399	ref|NM_032042|ens|ENST00000265139|ens|ENST00000395965|gb|BC020584	chr5:92979751-92979692	92953995	chr5	92953936	FAM172A
A_23_P57534	0.495619	0.0109423	0.134629	0.444914	0.00449037	0.0180775	1.37783	0.4624	1.37783	up	-2.14393	-1.10026	2.14393	down	3.33637	1.73828	3.33637	up	1.6451	0.718179	1.6451	up	1.45655	0.54256	1.45655	up	-1.20963	-0.274564	1.20963	down	-1.76189	-0.817124	1.76189	down	-1.01824	0.257643	-1.48063	0.0820243	-0.460535	0.356589	ref|NM_006386|ref|NM_001098504|ref|NM_030881|ref|NM_001098505	chr22:37212145-37212086	38882199	chr22	38882140	DDX17
A_23_P13852	0.0104112	0.00165991	0.711485	0.00306708	0.00016751	0.36685	1.64468	0.717803	1.64468	up	2.54411	1.34716	2.54411	up	-2.81076	-1.49096	2.81076	down	-2.17138	-1.11861	2.17138	down	-1.195	-0.25701	1.195	down	-1.13929	-0.188132	1.13929	down	1.0489	0.0688779	1.0489	up	0.748791	-1.45997	0.0309884	-0.598369	-0.341359	-0.410237	ref|NM_007178|ens|ENST00000025399|gb|CR593028|gb|CR596508	chr12:15947574-15947633	16056366	chr12	16056307	STRAP
A_32_P29759	0.0041241	0.00176756	0.779413	0.000424202	0.000202826	0.468199	2.80076	1.48582	2.80076	up	2.05093	1.03628	2.05093	up	-1.44645	-0.53252	1.44645	down	-2.05101	-1.03634	2.05101	down	-1.03834	-0.0542752	1.03834	down	-1.01977	-0.0282477	1.01977	down	1.0182	0.0260275	1.0182	up	0.737542	-1.2808	-0.748277	-0.298735	-0.24446	-0.270487	ref|NM_006083|gb|BC071964|gb|A25270|gb|S74221	chr5:140019551-140019890	58687871	chr2	58687813	IK
A_23_P59791	0.00540892	0.00285253	0.749131	0.000917415	0.000609816	0.406331	1.75265	0.809541	1.75265	up	2.21278	1.14586	2.21278	up	-3.46278	-1.79193	3.46278	down	-2.96885	-1.56991	2.96885	down	-1.08245	-0.114294	1.08245	down	-1.57761	-0.65774	1.57761	down	-1.45745	-0.543447	1.45745	down	0.525738	-2.07573	-0.283803	-0.620119	-0.505825	0.0376214	ref|NM_016019|gb|BC042625|gb|BC017163|ens|ENST00000354926	chr7:138758261-138758320	139107780	chr7	139107721	LUC7L2
A_23_P140035	0.0507652	0.0233233	0.782936	0.0321095	0.0112084	0.479537	1.4863	0.571729	1.4863	up	1.45015	0.536204	1.45015	up	-1.35937	-0.442934	1.35937	down	-1.42755	-0.513544	1.42755	down	-1.02462	-0.0350849	1.02462	down	-1.26202	-0.335731	1.26202	down	-1.2317	-0.300646	1.2317	down	0.303249	-0.711414	-0.268481	-0.232956	-0.197871	0.102776	ref|NM_007187|ens|ENST00000379487|gb|AK000979|gb|BC104879	chr13:40555065-40555124	41657124	chr13	41657065	WBP4
A_32_P173481	0.0131607	0.00113882	0.696778	0.00485969	2.27834e-05	0.333111	1.98899	0.992036	1.98899	up	1.85484	0.891295	1.85484	up	-1.55335	-0.63538	1.55335	down	-2.04265	-1.03045	2.04265	down	-1.22631	-0.294325	1.22631	down	-1.2063	-0.270592	1.2063	down	1.01659	0.0237324	1.01659	up	0.60387	-1.02355	-0.388167	-0.287426	0.00689943	-0.016833	ref|NM_006083|gb|BC071964|ens|ENST00000261812|gb|CR612510	chr5:140021960-140022107	58687472	chr2	58687413	IK
A_24_P83922	0.0333333	0.0220505	0.814413	0.0187868	0.0105188	0.514176	-2.69485	-1.43021	2.69485	down	-2.34983	-1.23256	2.34983	down	4.33147	2.11486	4.33147	up	5.39742	2.43227	5.39742	up	1.08656	0.119764	1.08656	up	-1.29056	-0.367994	1.29056	down	-1.40226	-0.487758	1.40226	down	-1.63124	1.91382	-0.201037	-0.398687	-0.518451	-0.030693	ref|NM_003093|ens|ENST00000374018|ens|ENST00000374017|ens|ENST00000244520	chr6:34838372-34838431	75672632	chr5	75672573	SNRPC
A_23_P370434	0.0491159	0.00155957	0.819487	0.0307192	0.000129505	0.528651	1.65322	0.725277	1.65322	up	2.32404	1.21664	2.32404	up	-3.37385	-1.75439	3.37385	down	-3.75963	-1.91059	3.75963	down	-1.56651	-0.647556	1.56651	down	-1.30187	-0.38059	1.30187	down	1.20327	0.266966	1.20327	up	0.526058	-1.95361	-0.199219	-0.690579	-0.0430227	-0.309989	ref|NM_001212|ens|ENST00000225698|gb|CR610424|gb|CR617810	chr17:5277031-5276972	5336307	chr17	5336248	C1QBP
A_24_P328646	0.00482332	0.00602463	0.696778	0.000749916	0.00203305	0.333915	2.93269	1.55223	2.93269	up	1.72966	0.79049	1.72966	up	1.01007	0.0144615	1.01007	up	-1.58361	-0.663213	1.58361	down	1.06	0.0840617	1.06	up	1.02523	0.0359411	1.02523	up	-1.03392	-0.0481206	1.03392	down	0.82995	-0.707815	-0.722276	0.0394601	-0.0446016	0.00351901	ref|NM_005778|ens|ENST00000347869|ens|ENST00000395174|gb|AK314032	chr3:50129785-50130795				RBM5
A_23_P346302	0.0012566	0.017001	0.696853	5.55036e-05	0.0075994	0.348426	1.16398	0.219063	1.16398	up	1.7044	0.769264	1.7044	up	-3.04542	-1.60664	3.04542	down	-1.64985	-0.722333	1.64985	down	1.2606	0.334107	1.2606	up	1.00088	0.00127593	1.00088	up	-1.25948	-0.332831	1.25948	down	0.473223	-1.35248	0.25416	-0.296041	-0.630149	-0.297317	ref|NM_144723|ens|ENST00000274712|gb|BC056668|gb|CR619696	chr5:140066186-140066245	140086061	chr5	140086002	ZMAT2
A_23_P33015	0.00474124	0.0182531	0.779413	0.000712024	0.00835257	0.458137	1.06763	0.0944128	1.06763	up	1.4208	0.506704	1.4208	up	-3.42883	-1.77772	3.42883	down	-2.35263	-1.23428	2.35263	down	1.09516	0.131148	1.09516	up	-1.17819	-0.236572	1.17819	down	-1.29031	-0.36772	1.29031	down	0.195876	-1.67625	0.101463	-0.310828	-0.441976	-0.0742559	ref|NM_021128|ens|ENST00000322028|gb|BC018649|thc|THC2466205	chr11:830046-829987	840046	chr11	839987	POLR2L
A_24_P414786	0.00393137	0.00253304	0.00113378	0.000332357	0.00048668	3.20502e-05	1.737	0.796597	1.737	up	2.60945	1.38374	2.60945	up	-1.53325	-0.61659	1.53325	down	-1.01084	-0.0155587	1.01084	down	1.00967	0.013885	1.00967	up	1.03256	0.0462316	1.03256	up	1.02267	0.0323465	1.02267	up	1.08939	-0.323793	0.292798	-0.294349	-0.308234	-0.34058	ref|NM_015891|ens|ENST00000307731|ens|ENST00000368932|gb|AK001426	chr6:110659856-110659915	110553222	chr6	110553163	CDC40
A_23_P24594	0.0323579	0.00182281	0.903607	0.0180084	0.000247979	0.73367	1.62006	0.696048	1.62006	up	2.36135	1.23961	2.36135	up	-3.6595	-1.87165	3.6595	down	-3.59342	-1.84536	3.59342	down	-1.43125	-0.517275	1.43125	down	-1.19987	-0.26288	1.19987	down	1.19284	0.254395	1.19284	up	0.699021	-1.86867	0.00297313	-0.540592	-0.0233177	-0.277713	ref|NM_006597|ref|NM_153201|gb|BC016179|ens|ENST00000227378	chr11:122433543-122433484	10493047	chr7	10492988	HSPA8
A_23_P56256	0.0110998	0.00176756	0.930732	0.00360841	0.000208542	0.810691	1.84523	0.883797	1.84523	up	2.20928	1.14358	2.20928	up	-2.66702	-1.41523	2.66702	down	-2.66837	-1.41596	2.66837	down	-1.1979	-0.26051	1.1979	down	-1.12804	-0.173819	1.12804	down	1.06193	0.086691	1.06193	up	0.617511	-1.68151	-0.266287	-0.526068	-0.265558	-0.352249	ref|NM_006233|ens|ENST00000221859|gb|AK312206|gb|DQ893214	chr19:41297122-41296976				POLR2I
A_23_P128919	0.0526725	0.00235996	0.000331186	0.0335588	0.000441971	5.2662e-06	2.08991	1.06344	2.08991	up	1.01698	0.0242967	1.01698	up	-1.81539	-0.860279	1.81539	down	-4.91822	-2.29814	4.91822	down	-1.31833	-0.398714	1.31833	down	-1.31535	-0.395451	1.31535	down	1.00226	0.00326353	1.00226	up	0.0855805	-1.83814	-0.97786	0.0612838	0.459998	0.456735	ref|NM_002306|ref|NR_003225|gb|BC053667|ens|ENST00000254301	chr14:54679207-54681632				LGALS3
A_24_P927815	0.010622	0.00392202	0.0118447	0.0032512	0.00101169	0.000481321	1.63416	0.708553	1.63416	up	1.2043	0.268196	1.2043	up	-1.90773	-0.931856	1.90773	down	-2.75627	-1.46272	2.75627	down	-1.06474	-0.0905062	1.06474	down	-1.56094	-0.642411	1.56094	down	-1.46602	-0.551905	1.46602	down	0.114278	-1.52613	-0.594275	-0.153918	-0.0634122	0.488492	ref|NM_001011724|ref|NM_001011725|ref|NM_031157|ref|NM_002136	chr13:52115602-52115661	207284016	chr2	207283957	HNRNPA1L2
A_23_P152284	0.0127595	0.0289473	0.000550934	0.0045801	0.014218	1.11345e-05	1.75906	0.814802	1.75906	up	2.67324	1.41859	2.67324	up	-1.3496	-0.432529	1.3496	down	1.10601	0.145369	1.10601	up	-1.01811	-0.02589	1.01811	down	1.43771	0.523769	1.43771	up	1.46374	0.549659	1.46374	up	1.04015	-0.207183	0.225345	-0.378442	-0.352552	-0.902211	ref|NM_024571|gb|AF289572|gb|BC001381|ens|ENST00000383018	chr16:45507-45793				SNRNP25
A_23_P346301	0.00589995	0.035705	0.949638	0.00103233	0.0181048	0.857162	1.07119	0.0992156	1.07119	up	1.82703	0.869499	1.82703	up	-4.40635	-2.13958	4.40635	down	-2.344	-1.22897	2.344	down	1.10216	0.140331	1.10216	up	-1.49877	-0.583775	1.49877	down	-1.65188	-0.724105	1.65188	down	0.17757	-2.06123	0.0783539	-0.691929	-0.83226	-0.108155	ref|NM_144723|ens|ENST00000274712|gb|AK055683|gb|BC056668	chr5:140066235-140066294	140086110	chr5	140086051	ZMAT2
A_24_P95273	0.0041241	0.00658375	0.432819	0.000387353	0.00228233	0.142234	1.81126	0.856996	1.81126	up	1.52338	0.607272	1.52338	up	-2.04172	-1.02979	2.04172	down	-2.20196	-1.13879	2.20196	down	1.10246	0.140721	1.10246	up	-1.12727	-0.17283	1.12727	down	-1.24276	-0.313551	1.24276	down	0.498765	-1.38802	-0.358231	-0.108507	-0.249228	0.064323	ref|NM_015046|gb|BC032600|gb|BC032622|ens|ENST00000372169	chr9:134129242-134129183	135139421	chr9	135139362	SETX
A_23_P413761	0.0174272	0.00304831	0.329825	0.00757436	0.000690156	0.0955677	1.75598	0.812273	1.75598	up	1.63723	0.711261	1.63723	up	-2.18435	-1.1272	2.18435	down	-2.72008	-1.44365	2.72008	down	-1.16105	-0.215432	1.16105	down	-1.2968	-0.374962	1.2968	down	-1.11692	-0.15953	1.11692	down	0.317642	-1.62184	-0.494631	-0.393619	-0.178187	-0.0186575	ref|NM_003017|ens|ENST00000373715|gb|CR601962|gb|CR599518	chr6:36678402-36678461	36570483	chr6	36570424	SFRS3
A_23_P156471	0.0145909	0.00669087	0.609849	0.00567183	0.00235244	0.25713	1.44011	0.526178	1.44011	up	1.72604	0.787463	1.72604	up	-1.59046	-0.669445	1.59046	down	-1.37373	-0.458098	1.37373	down	-1.03522	-0.0499378	1.03522	down	-1.05075	-0.0714225	1.05075	down	-1.015	-0.0214846	1.015	down	0.507816	-0.687807	-0.0183623	-0.279647	-0.229709	-0.208225	ref|NM_001253|gb|U86753|gb|DQ891623|gb|DQ894814	chr6:44521465-44521524	44413546	chr6	44413487	CDC5L
A_23_P203586	0.00184558	0.00658375	0.130828	0.000110865	0.00229152	0.0164113	1.42187	0.507788	1.42187	up	1.24894	0.320708	1.24894	up	-1.47669	-0.562363	1.47669	down	-1.45409	-0.540116	1.45409	down	1.15615	0.209327	1.15615	up	-1.54047	-0.623372	1.54047	down	-1.78101	-0.832698	1.78101	down	0.166779	-0.903372	-0.341009	-0.153929	-0.363255	0.469443	ref|NM_016320|ref|NM_139132|ens|ENST00000359171|ens|ENST00000324932	chr11:3653382-3653323	3696806	chr11	3696747	NUP98
A_24_P291598	0.00476059	0.00176756	0.779413	0.000723341	0.000205922	0.462011	1.56467	0.645856	1.56467	up	1.97636	0.982844	1.97636	up	-2.83139	-1.50151	2.83139	down	-2.50108	-1.32255	2.50108	down	-1.11576	-0.158026	1.11576	down	-1.42877	-0.514775	1.42877	down	-1.28054	-0.356748	1.28054	down	0.429002	-1.71837	-0.216854	-0.553842	-0.395816	-0.0390674	ref|NM_003363|ref|NM_199443|ens|ENST00000265560|ens|ENST00000351842	chr3:49290655-49290596	49315651	chr3	49315592	USP4
A_32_P216426	0.00460888	0.00137737	0.0794534	0.000570003	0.00010469	0.00715923	2.63453	1.39754	2.63453	up	1.7309	0.791523	1.7309	up	-2.08264	-1.05841	2.08264	down	-3.31841	-1.73049	3.31841	down	-1.04685	-0.0660587	1.04685	down	-1.5292	-0.612779	1.5292	down	-1.46076	-0.54672	1.46076	down	0.469095	-1.98686	-0.928449	-0.322428	-0.25637	0.290351	ref|NM_001011724|ref|NM_001011725|ref|NM_031157|ref|NM_002136	chr13:52115422-52115481	5609629	chr6	5609570	HNRNPA1L2
A_32_P77502	0.03252	0.00232952	0.187961	0.0181561	0.000423749	0.0412185	1.54638	0.628896	1.54638	up	1.61304	0.689785	1.61304	up	-2.19004	-1.13096	2.19004	down	-2.75111	-1.46002	2.75111	down	-1.31035	-0.389948	1.31035	down	-1.6731	-0.742522	1.6731	down	-1.27684	-0.352574	1.27684	down	0.137432	-1.62242	-0.491463	-0.552352	-0.162404	0.19017	ref|NM_194247|ref|NR_002726|gb|S63912|ens|ENST00000392524	chr2:177792686-177792745	66361744	chr13	66361685	HNRNPA3
A_23_P28213	0.0281057	0.00424179	0.819487	0.0149963	0.0011916	0.53651	1.27848	0.354434	1.27848	up	1.88835	0.917127	1.88835	up	-3.01179	-1.59062	3.01179	down	-2.64772	-1.40475	2.64772	down	-1.29848	-0.376821	1.29848	down	-1.48584	-0.571277	1.48584	down	-1.14429	-0.194456	1.14429	down	0.323958	-1.6211	-0.0304759	-0.593169	-0.216348	-0.0218921	ref|NM_131916|ref|NM_032472|ref|NM_130906|gb|AY257468	chr2:201444069-201444010	201735824	chr2	201735765	PPIL3
A_23_P130304	0.0121879	0.00113882	0.949638	0.00411348	3.69e-05	0.866821	1.74281	0.801415	1.74281	up	2.77685	1.47345	2.77685	up	-3.34334	-1.74129	3.34334	down	-2.91207	-1.54205	2.91207	down	-1.38779	-0.472791	1.38779	down	-1.38034	-0.465027	1.38034	down	1.0054	0.00776404	1.0054	up	0.730673	-1.81203	-0.0707421	-0.742776	-0.269985	-0.277749	ref|NM_006701|gb|AF023612|ens|ENST00000269601|gb|CR621222	chr18:75834593-75834534	77733605	chr18	77733546	TXNL4A
A_23_P140858	0.00466476	0.042249	1.95494e-09	0.00064419	0.0219456	6.90791e-12	1.67214	0.7417	1.67214	up	9.91796	3.31004	9.91796	up	-3.2126	-1.68374	3.2126	down	2.55834	1.35521	2.55834	up	1.38569	0.470603	1.38569	up	1.39702	0.482355	1.39702	up	1.00818	0.0117517	1.00818	up	2.30476	-0.120681	1.56306	-1.00529	-1.47589	-1.48764	ref|NM_018723|ref|NM_001142333|ref|NM_145893|ref|NM_145891	chr16:7700750-7700809	7760808	chr16	7760749	A2BP1
A_24_P240912	0.114111	0.0115552	0.616164	0.0822567	0.00479766	0.263448	1.37456	0.458971	1.37456	up	1.98201	0.986966	1.98201	up	-1.56997	-0.650738	1.56997	down	-1.29933	-0.377762	1.29933	down	-1.19335	-0.255019	1.19335	down	-1.42725	-0.513234	1.42725	down	-1.196	-0.258215	1.196	down	0.385642	-0.724067	-0.0733291	-0.601324	-0.346304	-0.0880896	ref|NM_016628|ref|NM_100486|ref|NR_024557|gb|AL713727	chr10:28946593-28946652	28906646	chr10	28906587	WAC
A_32_P148672	0.0184575	0.0015723	0.976122	0.00818523	0.000136118	0.94163	1.91495	0.937308	1.91495	up	1.89364	0.921164	1.89364	up	-1.49076	-0.576045	1.49076	down	-1.81588	-0.860671	1.81588	down	-1.20454	-0.268482	1.20454	down	-1.05947	-0.0833464	1.05947	down	1.13692	0.185136	1.13692	up	0.542615	-0.970738	-0.394693	-0.378549	-0.110067	-0.295202	ref|NM_006938|ens|ENST00000402743|ens|ENST00000300413|gb|AB451350	chr18:17457756-17457814	44588045	chr1	44587986	SNRPD1
A_23_P104116	0.0157306	0.0021449	0.705221	0.00653125	0.000344851	0.354168	1.55668	0.638471	1.55668	up	1.96286	0.972956	1.96286	up	-2.81833	-1.49484	2.81833	down	-2.81339	-1.49231	2.81339	down	-1.25872	-0.331954	1.25872	down	-1.45044	-0.53649	1.45044	down	-1.15232	-0.204536	1.15232	down	0.341807	-1.79151	-0.296664	-0.631149	-0.299195	-0.0946595	ref|NM_005105|gb|AF198620|gb|AF231512|ens|ENST00000369307	chr1:144220602-144220661	60865092	chr14	60865033	RBM8A
A_23_P431418	0.0121879	0.00407358	0.916291	0.0041344	0.00111556	0.747926	1.05851	0.0820382	1.05851	up	-1.78683	-0.837403	1.78683	down	4.48822	2.16614	4.48822	up	2.64418	1.40282	2.64418	up	1.11428	0.156118	1.11428	up	1.06079	0.0851371	1.06079	up	-1.05043	-0.0709805	1.05043	down	-0.592993	1.49111	-0.675031	0.24441	0.0882925	0.159273	ref|NM_007279|ref|NM_001012478|ens|ENST00000308924|gb|X64044	chr19:60877321-60877380	56185568	chr19	56185509	U2AF2
A_23_P31602	0.00254472	0.00254383	0.839115	0.000161855	0.000512361	0.60784	2.22868	1.15619	2.22868	up	1.80126	0.849003	1.80126	up	-1.68304	-0.751065	1.68304	down	-2.00536	-1.00386	2.00536	down	1.03842	0.05439	1.03842	up	1.1112	0.152119	1.1112	up	1.07009	0.0977293	1.07009	up	0.838393	-1.06886	-0.317795	-0.0106095	-0.0649995	-0.162729	ref|NM_003910|ens|ENST00000403633|ens|ENST00000222969|gb|CR622746	chr7:98845713-98846666				BUD31
A_23_P132216	0.032774	0.0043616	0.187961	0.0183558	0.00125608	0.0412001	1.45484	0.540856	1.45484	up	1.53792	0.620984	1.53792	up	-2.92225	-1.54708	2.92225	down	-3.61965	-1.85585	3.61965	down	-1.30939	-0.388896	1.30939	down	-1.54185	-0.624662	1.54185	down	-1.17753	-0.235767	1.17753	down	0.229066	-1.85887	-0.311789	-0.391918	-0.00302219	0.232744	ref|NM_004175|ens|ENST00000215829|gb|CR600958|gb|U15009	chr22:23298033-23298092	24968092	chr22	24968033	SNRPD3
A_23_P142322	0.00606298	0.0121846	0.949638	0.00111264	0.00516661	0.881715	2.58671	1.37112	2.58671	up	2.25048	1.17023	2.25048	up	-2.14776	-1.10283	2.14776	down	-2.2393	-1.16305	2.2393	down	1.10242	0.140668	1.10242	up	1.25755	0.330614	1.25755	up	1.14072	0.189946	1.14072	up	1.05634	-1.41761	-0.314777	-0.113891	-0.254559	-0.444505	ref|NM_001280|ens|ENST00000320936|gb|AK311601|gb|AK304185	chr19:1223456-1223515	1272515	chr19	1272456	CIRBP
A_23_P39704	0.0127551	0.00113882	0.762702	0.00448456	3.82289e-05	0.421166	1.69616	0.762268	1.69616	up	2.81649	1.4939	2.81649	up	-3.63672	-1.86264	3.63672	down	-3.43962	-1.78225	3.43962	down	-1.57052	-0.651244	1.57052	down	-2.2618	-1.17747	2.2618	down	-1.44016	-0.526226	1.44016	down	0.428466	-2.19644	-0.333802	-1.06543	-0.41419	0.112036	ref|NM_001031684|gb|CR606408|gb|AK091425|ens|ENST00000409276	chr2:38828767-38828708	38975263	chr2	38975204	SFRS7
A_24_P926367	0.0103003	0.00699814	0.792902	0.00294813	0.00256545	0.491711	1.59099	0.669922	1.59099	up	2.02677	1.01918	2.02677	up	-3.63272	-1.86105	3.63272	down	-3.01983	-1.59447	3.01983	down	-1.05898	-0.0826773	1.05898	down	-1.35424	-0.437486	1.35424	down	-1.27882	-0.354809	1.27882	down	0.52086	-2.01011	-0.149063	-0.498323	-0.415645	-0.0608364	ref|NM_005119|gb|AK025735|gb|AK025408|thc|THC2613958	chr1:36543409-36543468	36770881	chr1	36770822	THRAP3
A_23_P133245	0.0170387	0.0012993	0.814355	0.00728509	6.5502e-05	0.509332	2.19806	1.13623	2.19806	up	2.3126	1.20951	2.3126	up	-1.99881	-0.999138	1.99881	down	-2.44904	-1.29221	2.44904	down	-1.2891	-0.366359	1.2891	down	-1.38414	-0.468988	1.38414	down	-1.07373	-0.102629	1.07373	down	0.549968	-1.5854	-0.586262	-0.659545	-0.293187	-0.190557	ref|NM_006083|gb|BC071964|ens|ENST00000261812|gb|A25270	chr5:140021674-140021733	140041549	chr5	140041490	IK
A_24_P295745	0.00621198	0.00699558	0.839115	0.00125581	0.0025461	0.602177	2.40445	1.26571	2.40445	up	2.26621	1.18028	2.26621	up	-3.07057	-1.6185	3.07057	down	-3.0644	-1.6156	3.0644	down	1.06314	0.0883263	1.06314	up	-1.01178	-0.016889	1.01178	down	-1.07565	-0.105215	1.07565	down	1.19671	-1.6875	-0.0689997	0.0164268	-0.0718996	0.0333158	ref|NM_153201|ens|ENST00000392773|gb|AK310467|gb|AB034951	chr11:122435688-122435629	122930478	chr11	122930419	HSPA8
A_23_P206371	0.0758241	0.00329803	0.624421	0.0517105	0.000780805	0.270517	1.93858	0.954999	1.93858	up	2.14887	1.10358	2.14887	up	-2.62069	-1.38995	2.62069	down	-3.47629	-1.79755	3.47629	down	-1.47038	-0.556186	1.47038	down	-1.44406	-0.530134	1.44406	down	1.01822	0.0260518	1.01822	up	0.47344	-1.8715	-0.481559	-0.63014	-0.0739543	-0.100006	ref|NM_003946|gb|AF064599|ens|ENST00000268605|gb|CR600491	chr16:65767003-65767062	67209561	chr16	67209502	NOL3
A_23_P59192	0.00745097	0.00298273	0.696853	0.00180346	0.000664001	0.346024	1.2895	0.366808	1.2895	up	1.9261	0.945684	1.9261	up	-4.23514	-2.08241	4.23514	down	-3.37666	-1.7556	3.37666	down	-1.19091	-0.25206	1.19091	down	-1.52903	-0.61262	1.52903	down	-1.28392	-0.36056	1.28392	down	0.328315	-2.1209	-0.0384938	-0.61737	-0.36531	-0.0047493	ref|NM_003093|gb|AK223098|ens|ENST00000374018|ens|ENST00000374017	chr6:34849341-34849400	34741422	chr6	34741363	SNRPC
A_32_P189803	0.00828289	0.00204015	0.0776598	0.00218048	0.000317196	0.00683884	3.15334	1.65688	3.15334	up	1.72918	0.790086	1.72918	up	-2.00668	-1.00481	2.00668	down	-3.99716	-1.99898	3.99716	down	-1.0923	-0.127372	1.0923	down	-1.39346	-0.478668	1.39346	down	-1.27571	-0.351296	1.27571	down	0.586855	-2.07484	-1.07003	-0.203232	-0.0758595	0.275436	ref|NM_002136|ref|NM_001011724|ref|NM_001011725|ref|NR_002944	chr12:52962350-52962502	83204333	chr8	83204274	HNRNPA1
A_24_P357406	0.110254	0.0191205	0.241966	0.0786402	0.00878325	0.0604462	-1.97966	-0.985255	1.97966	down	-1.14996	-0.201585	1.14996	down	1.33185	0.413429	1.33185	up	3.74779	1.90604	3.74779	up	1.63461	0.708943	1.63461	up	-1.66837	-0.738437	1.66837	down	-2.72712	-1.44738	2.72712	down	-0.750522	0.648161	0.234733	-0.548937	-1.25788	0.1895	ref|NM_001006121|ref|NM_001006118|ref|NM_001006120|ref|NM_001006117	chrY:22084624-22084683	9160479	chrY	9160420	RBMY1B
A_24_P454313	0.0110998	0.0012993	0.258815	0.0035793	4.93222e-05	0.065847	1.57863	0.658669	1.57863	up	1.99048	0.993117	1.99048	up	-3.49235	-1.8042	3.49235	down	-4.00339	-2.00122	4.00339	down	-1.4454	-0.531471	1.4454	down	-1.84336	-0.882337	1.84336	down	-1.27533	-0.350866	1.27533	down	0.241639	-2.22123	-0.41703	-0.751478	-0.220007	0.130859	ref|NM_031157|ref|NM_002136|gb|CR624350|gb|CR626448	chr12:52965111-52965170	55753843	chr16	55753784	HNRNPA1
A_23_P75330	0.0343754	0.0120734	0.0606608	0.0196778	0.00509814	0.00503721	1.99211	0.994296	1.99211	up	1.23396	0.303292	1.23396	up	-1.21652	-0.282759	1.21652	down	-1.95366	-0.966182	1.95366	down	1.00527	0.00758145	1.00527	up	-1.2788	-0.354786	1.2788	down	-1.28553	-0.362368	1.28553	down	0.249346	-1.02771	-0.744951	-0.0539468	-0.0615283	0.30084	ref|NM_004966|ref|NM_001098208|ref|NM_001098207|ref|NM_001098205	chr10:43202108-43202049	43882102	chr10	43882043	HNRNPF
A_23_P4902	0.0193184	0.0128113	0.821404	0.00873764	0.00545499	0.559315	1.93283	0.950713	1.93283	up	2.08548	1.06038	2.08548	up	-2.95609	-1.56369	2.95609	down	-2.88481	-1.52847	2.88481	down	-1.05296	-0.0744501	1.05296	down	-1.18251	-0.241847	1.18251	down	-1.12303	-0.167397	1.12303	down	0.645492	-1.86891	-0.305221	-0.41489	-0.34044	-0.173043	ref|NM_003089|gb|CR592978|gb|AL117507|gb|BC001315	chr19:54303568-54303627	49611815	chr19	49611756	SNRNP70
A_24_P226248	0.013185	0.0104515	0.350328	0.00489195	0.0042471	0.10421	1.05415	0.0760751	1.05415	up	2.39788	1.26176	2.39788	up	-2.82043	-1.49592	2.82043	down	-1.47658	-0.562257	1.47658	down	-1.19088	-0.252023	1.19088	down	-1.65765	-0.72914	1.65765	down	-1.39196	-0.477116	1.39196	down	0.706952	-0.865041	0.630877	-0.554807	-0.302783	0.174333	ref|NM_144723|ens|ENST00000274712|gb|CR598999|gb|BC056668	chr5:140063699-140063758	140083574	chr5	140083515	ZMAT2
A_24_P141688	0.018672	0.028531	0.186903	0.00837933	0.0139127	0.0399562	1.62	0.695994	1.62	up	1.2103	0.275359	1.2103	up	-1.4186	-0.504467	1.4186	down	-1.83407	-0.875047	1.83407	down	1.0353	0.0500547	1.0353	up	-1.04574	-0.0645173	1.04574	down	-1.08265	-0.114572	1.08265	down	0.273805	-0.926656	-0.422189	-0.00155401	-0.0516087	0.0629632	ref|NM_005016|ref|NM_001128911|ref|NM_031989|ref|NM_001128912	chr12:52160485-52160544	53874277	chr12	53874218	PCBP2
A_23_P46396	0.00957963	0.00684096	0.990052	0.00260647	0.00245356	0.96759	1.5641	0.64533	1.5641	up	1.77993	0.831824	1.77993	up	-1.94685	-0.961143	1.94685	down	-1.72364	-0.78546	1.72364	down	-1.00752	-0.0108114	1.00752	down	-1.19515	-0.257193	1.19515	down	-1.18623	-0.246381	1.18623	down	0.523398	-1.08307	-0.121932	-0.308426	-0.297614	-0.0512333	ref|NM_021190|gb|BC016582|gb|AF530580|gb|AF530581	chr1:97052573-97052632	97280044	chr1	97279985	PTBP2
A_23_P59787	0.0130105	0.00304831	0.941319	0.00475824	0.000694755	0.827076	1.75605	0.812334	1.75605	up	1.72505	0.786636	1.72505	up	-1.3118	-0.391543	1.3118	down	-1.34506	-0.427673	1.34506	down	-1.00726	-0.0104319	1.00726	down	-1.3527	-0.435845	1.3527	down	-1.34296	-0.425413	1.34296	down	0.435667	-0.76821	-0.376667	-0.350969	-0.340537	0.0848766	ref|NM_016019|gb|BC017163|ens|ENST00000354926|ens|ENST00000263545	chr7:138758536-138758595	139108055	chr7	139107996	LUC7L2
A_32_P28685	0.00731756	0.00446619	0.696853	0.00170694	0.00131325	0.348378	1.67793	0.746687	1.67793	up	2.17223	1.11918	2.17223	up	-1.87658	-0.908108	1.87658	down	-1.45926	-0.545237	1.45926	down	-1.00669	-0.00962141	1.00669	down	-1.30535	-0.38444	1.30535	down	-1.29668	-0.374818	1.29668	down	0.665315	-0.98948	-0.0813719	-0.453864	-0.444243	-0.0694243	ref|NM_003090|ens|ENST00000272567|ens|ENST00000254193|gb|AJ130972	chr15:99645410-99644706	114415873	chr2	114415814	SNRPA1
A_23_P133995	0.019664	0.00378003	0.839115	0.00897522	0.00093655	0.604971	1.27996	0.356098	1.27996	up	1.67598	0.745008	1.67598	up	-2.04838	-1.03448	2.04838	down	-1.73662	-0.796282	1.73662	down	-1.11012	-0.150711	1.11012	down	-1.04553	-0.0642386	1.04553	down	1.06177	0.0864727	1.06177	up	0.418527	-0.972052	0.0624292	-0.326481	-0.17577	-0.262243	ref|NM_016059|ens|ENST00000373699|gb|CR591101|gb|CR611473	chr6:36930768-36930709	36822790	chr6	36822731	PPIL1
A_24_P23641	0.866096	0.00866661	0.193388	0.840082	0.00341458	0.0444177	-1.22954	-0.29812	1.22954	down	-1.16132	-0.215767	1.16132	down	1.63317	0.707676	1.63317	up	2.96546	1.56826	2.96546	up	1.71502	0.778226	1.71502	up	-1.00747	-0.0107344	1.00747	down	-1.72783	-0.788961	1.72783	down	-0.249517	0.756279	0.0486031	-0.0337504	-0.811977	-0.023016	ref|NM_001006118|ref|NM_001006120|ref|NM_005058|gb|X76059	chrY:22459513-22459454	24026583	chrY	24026524	RBMY1E
A_23_P58353	0.0259182	0.00221659	0.779413	0.0136002	0.000375959	0.455221	2.3682	1.24379	2.3682	up	2.4814	1.31115	2.4814	up	-2.51612	-1.3312	2.51612	down	-3.189	-1.67311	3.189	down	-1.32801	-0.409264	1.32801	down	-1.33595	-0.41787	1.33595	down	-1.00598	-0.00860623	1.00598	down	0.629039	-1.94596	-0.614753	-0.682113	-0.272849	-0.264243	ref|NM_031370|ref|NM_031369|ref|NM_002138|ref|NM_001003810	chr4:83494263-83494204	83275239	chr4	83275180	HNRNPD
A_23_P159101	0.00632329	0.00407358	0.919689	0.00136297	0.00109608	0.796792	2.75843	1.46385	2.75843	up	2.24338	1.16568	2.24338	up	-1.29973	-0.378207	1.29973	down	-1.6281	-0.703188	1.6281	down	-1.01876	-0.0268099	1.01876	down	1.00743	0.010686	1.00743	up	1.02633	0.0374958	1.02633	up	0.847852	-0.994203	-0.615996	-0.317825	-0.291015	-0.328511	ref|NM_022717|ref|NM_180699|ref|NM_180703|gb|BC111955	chr12:122516498-122516557	123950604	chr12	123950545	SNRNP35
