# Supplementary material for: Splicing Players Are Differently Expressed in Sporadic Amyotrophic Lateral Sclerosis Molecular Clusters and Brain Regions
Source: Cells. 2020 Jan 8;9(1):159. doi: 10.3390/cells9010159 (PMC7017305; doi:10.3390/cells9010159)
Supplement: Supplementary file 1 [file cells-09-00159-s001.zip › Supplementary Data S3.xlsx]

## Sheet: Data S3
Data S3
List of genes included in the Agilent 4x44K array and used as reference for GO enrichment (sheet 1). The table reports DEGs in each of the seven pair comparisons highlighting their deregulation using green (down) and red (up) colours (sheet 2). The comparisons between splicing related DEGs and whole transcriptome DEGs are reported in sheet 3 and 4 for motor cortex SALS1 and SALS2 disease clusters…

## Sheet: Reference Background_array 4x44
A1BG
A1BG
A1BG-AS1
A1CF
A1CF
A2M
A2ML1
A3GALT2
A4GALT
A4GNT
AAAS
AACS
AADAC
AADACL2
AADAT
AAGAB
AAK1
AAK1
AAK1
AAMDC
AAMP
AANAT
AAR2
AARD
AARS
AARS2
AASDH
AASDH
AASDH
AASDHPPT
AASDHPPT
AASDHPPT
AASS
AATBC
AATF
AATF
AATK
AATK
AATK
ABAT
ABAT
ABCA1
ABCA1
ABCA1
ABCA10
ABCA11P
ABCA12
ABCA13
ABCA17P
ABCA2
ABCA3
ABCA4
ABCA5
ABCA5
ABCA6
ABCA6
ABCA7
ABCA8
ABCA9
ABCA9
ABCB1
ABCB10
ABCB10
ABCB10
ABCB10
ABCB11
ABCB4
ABCB5
ABCB6
ABCB6
ABCB7
ABCB8
ABCB9
ABCB9
ABCC1
ABCC10
ABCC11
ABCC12
ABCC13
ABCC13
ABCC13
ABCC2
ABCC2
ABCC3
ABCC4
ABCC4
ABCC4
ABCC5
ABCC5
ABCC5
ABCC6
ABCC6
ABCC6
ABCC8
ABCC9
ABCC9
ABCC9
ABCD1
ABCD2
ABCD3
ABCD3
ABCD4
ABCE1
ABCE1
ABCF1
ABCF2
ABCF2
ABCF3
ABCG1
ABCG1
ABCG1
ABCG2
ABCG4
ABCG5
ABCG8
ABCG8
ABCG8
ABHD1
ABHD1
ABHD10
ABHD10
ABHD10
ABHD11
ABHD11
ABHD11
ABHD12
ABHD12
ABHD12B
ABHD13
ABHD13
ABHD13
ABHD14A
ABHD14B
ABHD14B
ABHD15
ABHD16A
ABHD16B
ABHD17A
ABHD17A
ABHD17A
ABHD17A
ABHD17A
ABHD17B
ABHD17C
ABHD17C
ABHD18
ABHD2
ABHD2
ABHD2
ABHD2
ABHD2
ABHD3
ABHD4
ABHD5
ABHD6
ABHD8
ABI1
ABI1
ABI2
ABI2
ABI3
ABI3BP
ABI3BP
ABL1
ABL1
ABL1
ABL1
ABL1
ABL2
ABL2
ABL2
ABLIM1
ABLIM2
ABLIM3
ABLIM3
ABO
ABR
ABRA
ABRACL
ABRAXAS1
ABRAXAS1
ABRAXAS1
ABRAXAS2
ABT1
ABTB1
ABTB1
ABTB2
ACAA1
ACAA1
ACAA2
ACAA2
ACACA
ACACA
ACACB
ACAD10
ACAD10
ACAD10
ACAD11
ACAD8
ACAD8
ACAD9
ACAD9
ACADL
ACADM
ACADS
ACADSB
ACADSB
ACADSB
ACADVL
ACAN
ACAN
ACAP1
ACAP1
ACAP2
ACAP2
ACAP3
ACAP3
ACAP3
ACAP3
ACAT1
ACAT1
ACAT1
ACAT2
ACAT2
ACBD3
ACBD3
ACBD4
ACBD4
ACBD5
ACBD5
ACBD6
ACBD7
ACCS
ACD
ACE
ACE
ACE2
ACER1
ACER2
ACER3
ACER3
ACER3
ACHE
ACIN1
ACKR1
ACKR2
ACKR3
ACKR4
ACLY
ACMSD
ACO1
ACO1
ACO2
ACO2
ACOT1
ACOT11
ACOT11
ACOT11
ACOT12
ACOT13
ACOT2
ACOT2
ACOT4
ACOT7
ACOT8
ACOT9
ACOT9
ACOX1
ACOX1
ACOX1
ACOX2
ACOX3
ACOX3
ACOXL
ACOXL
ACP1
ACP1
ACP2
ACP2
ACP4
ACP5
ACP6
ACP7
ACPP
ACPP
ACR
ACR
ACRBP
ACRV1
ACSBG1
ACSBG1
ACSBG2
ACSF2
ACSF3
ACSF3
ACSF3
ACSL1
ACSL3
ACSL3
ACSL4
ACSL5
ACSL6
ACSL6
ACSL6
ACSM1
ACSM2A
ACSM2A
ACSM2B
ACSM2B
ACSM3
ACSM5
ACSM5
ACSM5
ACSS1
ACSS1
ACSS1
ACSS2
ACSS2
ACSS3
ACSS3
ACTA1
ACTA2
ACTA2-AS1
ACTB
ACTB
ACTB
ACTB
ACTBL2
ACTC1
ACTC1
ACTG1
ACTG1
ACTG1
ACTG1P4
ACTG2
ACTL6A
ACTL6B
ACTL7A
ACTL7B
ACTL8
ACTL9
ACTN1
ACTN1
ACTN1
ACTN2
ACTN3
ACTN4
ACTN4
ACTR10
ACTR10
ACTR1A
ACTR1A
ACTR1A
ACTR1B
ACTR2
ACTR2
ACTR3
ACTR3
ACTR3
ACTR3-AS1
ACTR3B
ACTR3B
ACTR3BP2
ACTR3C
ACTR3C
ACTR5
ACTR6
ACTR8
ACTR8
ACTRT1
ACTRT2
ACTRT3
ACVR1
ACVR1B
ACVR1B
ACVR1C
ACVR1C
ACVR2A
ACVR2B
ACVR2B
ACVR2B
ACVRL1
ACVRL1
ACY1
ACY3
ACYP1
ACYP2
ACYP2
ACYP2
ACYP2
ACYP2
ADA
ADA2
ADA2
ADAD1
ADAD2
ADAL
ADAL
ADAL
ADAL
ADAM10
ADAM11
ADAM11
ADAM12
ADAM12
ADAM15
ADAM17
ADAM17
ADAM17
ADAM18
ADAM19
ADAM19
ADAM2
ADAM20
ADAM20P1
ADAM21
ADAM22
ADAM22
ADAM22
ADAM22
ADAM23
ADAM23
ADAM28
ADAM28
ADAM29
ADAM30
ADAM32
ADAM33
ADAM33
ADAM5
ADAM6
ADAM6
ADAM7
ADAM8
ADAM9
ADAM9
ADAMDEC1
ADAMTS1
ADAMTS1
ADAMTS10
ADAMTS12
ADAMTS12
ADAMTS12
ADAMTS13
ADAMTS13
ADAMTS13
ADAMTS14
ADAMTS14
ADAMTS15
ADAMTS16
ADAMTS16
ADAMTS17
ADAMTS17
ADAMTS18
ADAMTS18
ADAMTS19
ADAMTS2
ADAMTS2
ADAMTS2
ADAMTS20
ADAMTS20
ADAMTS3
ADAMTS3
ADAMTS4
ADAMTS4
ADAMTS5
ADAMTS6
ADAMTS6
ADAMTS7
ADAMTS7
ADAMTS7
ADAMTS8
ADAMTS9
ADAMTS9
ADAMTS9
ADAMTSL1
ADAMTSL1
ADAMTSL1
ADAMTSL1
ADAMTSL2
ADAMTSL3
ADAMTSL3
ADAMTSL3
ADAMTSL4
ADAMTSL4
ADAMTSL4
ADAMTSL4
ADAMTSL5
ADAMTSL5
ADAMTSL5
ADAP1
ADAP2
ADAP2
ADAR
ADAR
ADAR
ADARB1
ADARB1
ADARB1
ADARB2
ADARB2
ADARB2-AS1
ADAT1
ADAT1
ADAT2
ADAT2
ADAT3
ADCK1
ADCK2
ADCK2
ADCK5
ADCY1
ADCY1
ADCY10
ADCY10P1
ADCY2
ADCY2
ADCY3
ADCY4
ADCY5
ADCY5
ADCY6
ADCY7
ADCY7
ADCY8
ADCY9
ADCY9
ADCYAP1
ADCYAP1
ADCYAP1R1
ADD1
ADD1
ADD1
ADD1
ADD2
ADD2
ADD2
ADD2
ADD3
ADD3
ADD3-AS1
ADGB
ADGRA1
ADGRA1
ADGRA2
ADGRA2
ADGRA3
ADGRA3
ADGRA3
ADGRB1
ADGRB2
ADGRB3
ADGRD1
ADGRD2
ADGRD2
ADGRE1
ADGRE2
ADGRE3
ADGRE4P
ADGRE5
ADGRE5
ADGRF1
ADGRF1
ADGRF1
ADGRF1
ADGRF2
ADGRF3
ADGRF3
ADGRF4
ADGRF4
ADGRF5
ADGRF5
ADGRF5
ADGRG1
ADGRG1
ADGRG2
ADGRG2
ADGRG3
ADGRG4
ADGRG5
ADGRG5
ADGRG6
ADGRG6
ADGRG6
ADGRG7
ADGRL1
ADGRL1
ADGRL2
ADGRL3
ADGRL4
ADGRV1
ADGRV1
ADGRV1
ADH1A
ADH1A
ADH1B
ADH1C
ADH4
ADH5
ADH5
ADH5
ADH6
ADH6
ADH7
ADHFE1
ADI1
ADI1
ADI1
ADIG
ADIPOQ
ADIPOR1
ADIPOR2
ADIPOR2
ADIRF
ADK
ADM
ADM2
ADM5
ADNP
ADNP
ADNP2
ADNP-AS1
ADO
ADORA1
ADORA2A
ADORA2A
ADORA2A-AS1
ADORA2A-AS1
ADORA2B
ADORA3
ADPGK
ADPRH
ADPRHL1
ADPRHL1
ADPRHL2
ADPRM
ADRA1A
ADRA1B
ADRA1B
ADRA1D
ADRA2A
ADRA2B
ADRA2C
ADRB1
ADRB2
ADRB3
ADRM1
ADRM1
ADSL
ADSS
ADSS
ADSSL1
ADTRP
AEBP1
AEBP1
AEBP2
AEBP2
AEN
AES
AES
AES
AFAP1
AFAP1-AS1
AFAP1-AS1
AFAP1L1
AFAP1L1
AFAP1L2
AFAP1L2
AFDN
AFDN
AFDN
AFDN
AFDN-DT
AFF1
AFF1
AFF1
AFF2
AFF3
AFF3
AFF4
AFF4
AFF4
AFF4
AFF4
AFG1L
AFG3L1P
AFG3L1P
AFG3L2
AFG3L2
AFM
AFMID
AFMID
AFP
AFTPH
AFTPH
AFTPH
AGA
AGAP1
AGAP1
AGAP1
AGAP11
AGAP2
AGAP2-AS1
AGAP3
AGAP3
AGAP3
AGAP5
AGAP6
AGAP9
AGAP9
AGAP9
AGAP9
AGBL1
AGBL2
AGBL3
AGBL3
AGBL4
AGBL4
AGBL5
AGBL5
AGBL5
AGER
AGFG1
AGFG2
AGFG2
AGGF1
AGGF1
AGGF1
AGK
AGK
AGL
AGMAT
AGMAT
AGMO
AGO1
AGO1
AGO2
AGO3
AGO3
AGO4
AGO4
AGO4
AGPAT1
AGPAT2
AGPAT3
AGPAT3
AGPAT3
AGPAT4
AGPAT4
AGPAT4
AGPAT4-IT1
AGPAT5
AGPAT5
AGPS
AGPS
AGPS
AGR2
AGR3
AGRN
AGRN
AGRN
AGRP
AGT
AGTPBP1
AGTPBP1
AGTPBP1
AGTR1
AGTR1
AGTR2
AGTRAP
AGXT
AGXT
AGXT2
AGXT2
AHCTF1
AHCTF1
AHCTF1
AHCY
AHCY
AHCYL1
AHCYL1
AHCYL2
AHCYL2
AHDC1
AHDC1
AHI1
AHI1
AHI1
AHI1
AHNAK
AHNAK
AHNAK
AHNAK
AHNAK
AHNAK2
AHNAK2
AHNAK2
AHR
AHRR
AHRR
AHSA1
AHSA2P
AHSA2P
AHSG
AHSG
AHSP
AICDA
AIDA
AIDA
AIF1
AIF1L
AIF1L
AIFM1
AIFM2
AIFM2
AIFM3
AIG1
AIM2
AIMP1
AIMP1
AIMP2
AIP
AIP
AIPL1
AIPL1
AIRE
AIRE
AJAP1
AJAP1
AJUBA
AK1
AK1
AK2
AK2
AK2
AK2
AK3
AK4
AK4
AK4
AK4
AK4
AK5
AK5
AK6
AK7
AK8
AK8
AK9
AK9
AK9
AKAP1
AKAP10
AKAP11
AKAP11
AKAP12
AKAP12
AKAP12
AKAP13
AKAP13
AKAP13
AKAP13
AKAP14
AKAP17A
AKAP17A
AKAP2
AKAP3
AKAP4
AKAP5
AKAP6
AKAP6
AKAP6
AKAP7
AKAP8
AKAP8L
AKAP8L
AKAP9
AKAP9
AKAP9
AKIP1
AKIP1
AKIRIN1
AKIRIN1
AKIRIN2
AKIRIN2
AKNA
AKNA
AKNAD1
AKNAD1
AKR1A1
AKR1A1
AKR1B1
AKR1B10
AKR1B10
AKR1C1
AKR1C1
AKR1C1
AKR1C2
AKR1C3
AKR1C4
AKR1C6P
AKR1C6P
AKR1D1
AKR1D1
AKR1E2
AKR7A2
AKR7A2P1
AKR7A3
AKR7L
AKR7L
AKT1
AKT1S1
AKT1S1
AKT2
AKT2
AKT2
AKT3
AKT3
AKT3
AKTIP
AKTIP
ALAD
ALAD
ALAS1
ALAS1
ALAS2
ALAS2
ALB
ALCAM
ALCAM
ALDH16A1
ALDH16A1
ALDH18A1
ALDH1A1
ALDH1A2
ALDH1A2
ALDH1A3
ALDH1A3
ALDH1B1
ALDH1B1
ALDH1L1
ALDH1L1
ALDH1L1-AS2
ALDH1L2
ALDH1L2
ALDH2
ALDH2
ALDH3A1
ALDH3A2
ALDH3B1
ALDH3B2
ALDH4A1
ALDH4A1
ALDH4A1
ALDH5A1
ALDH5A1
ALDH5A1
ALDH6A1
ALDH7A1
ALDH7A1
ALDH8A1
ALDH8A1
ALDH9A1
ALDOA
ALDOB
ALDOB
ALDOC
ALG1
ALG1
ALG1
ALG1
ALG1
ALG10
ALG10B
ALG10B
ALG11
ALG12
ALG13
ALG13
ALG14
ALG1L
ALG1L
ALG2
ALG3
ALG3
ALG5
ALG6
ALG8
ALG9
ALG9
ALG9
ALK
ALK
ALK
ALKAL1
ALKAL2
ALKBH1
ALKBH2
ALKBH2
ALKBH3
ALKBH4
ALKBH5
ALKBH5
ALKBH6
ALKBH7
ALKBH8
ALLC
ALMS1
ALMS1
ALMS1P1
ALOX12
ALOX12
ALOX12B
ALOX12P2
ALOX15
ALOX15
ALOX15B
ALOX5
ALOX5AP
ALOX5AP
ALOXE3
ALPG
ALPG
ALPI
ALPK1
ALPK1
ALPK1
ALPK2
ALPK3
ALPL
ALPL
ALPP
ALS2
ALS2
ALS2
ALS2CL
ALS2CL
ALS2CR12
ALX1
ALX3
ALX4
ALYREF
ALYREF
AMACR
AMBN
AMBP
AMBRA1
AMD1
AMD1
AMDHD1
AMDHD2
AMDHD2
AMELX
AMELY
AMER1
AMER2
AMER2
AMER3
AMER3
AMFR
AMFR
AMH
AMHR2
AMIGO1
AMIGO1
AMIGO2
AMIGO3
AMMECR1
AMMECR1
AMMECR1
AMMECR1L
AMMECR1L
AMN
AMN
AMN1
AMOT
AMOT
AMOTL1
AMOTL1
AMOTL1
AMOTL1
AMOTL2
AMPD1
AMPD2
AMPD3
AMPD3
AMPH
AMPH
AMPH
AMT
AMT
AMY1C
AMZ1
AMZ2
AMZ2P1
AMZ2P1
ANAPC1
ANAPC1
ANAPC1
ANAPC1
ANAPC10
ANAPC11
ANAPC13
ANAPC15
ANAPC16
ANAPC2
ANAPC4
ANAPC5
ANAPC5
ANAPC7
ANAPC7
ANG
ANGEL1
ANGEL2
ANGEL2
ANGEL2
ANGPT1
ANGPT1
ANGPT1
ANGPT2
ANGPT2
ANGPT2
ANGPT4
ANGPTL1
ANGPTL1
ANGPTL2
ANGPTL2
ANGPTL3
ANGPTL4
ANGPTL5
ANGPTL6
ANGPTL7
ANGPTL8
ANHX
ANK1
ANK1
ANK1
ANK2
ANK3
ANK3
ANK3
ANK3
ANKAR
ANKDD1A
ANKDD1A
ANKEF1
ANKEF1
ANKFN1
ANKFN1
ANKFY1
ANKFY1
ANKH
ANKH
ANKH
ANKHD1
ANKHD1
ANKHD1
ANKHD1
ANKHD1-EIF4EBP3
ANKIB1
ANKIB1
ANKIB1
ANKK1
ANKLE1
ANKLE2
ANKMY1
ANKMY1
ANKMY1
ANKMY2
ANKRA2
ANKRA2
ANKRA2
ANKRD1
ANKRD10
ANKRD10
ANKRD10
ANKRD11
ANKRD11
ANKRD11
ANKRD11
ANKRD11
ANKRD12
ANKRD12
ANKRD12
ANKRD12
ANKRD13A
ANKRD13A
ANKRD13B
ANKRD13C
ANKRD13D
ANKRD13D
ANKRD16
ANKRD17
ANKRD17
ANKRD17
ANKRD18A
ANKRD18B
ANKRD18CP
ANKRD18DP
ANKRD19P
ANKRD2
ANKRD2
ANKRD20A11P
ANKRD20A12P
ANKRD20A12P
ANKRD20A12P
ANKRD20A12P
ANKRD20A2
ANKRD20A2
ANKRD20A2
ANKRD20A2
ANKRD20A2
ANKRD20A2
ANKRD20A4-ANKRD20A20P
ANKRD20A5P
ANKRD20A5P
ANKRD20A5P
ANKRD20A9P
ANKRD20A9P
ANKRD22
ANKRD23
ANKRD24
ANKRD24
ANKRD26
ANKRD26
ANKRD26
ANKRD26
ANKRD27
ANKRD28
ANKRD28
ANKRD29
ANKRD30A
ANKRD30B
ANKRD30BL
ANKRD30BP2
ANKRD30BP2
ANKRD30BP3
ANKRD31
ANKRD33
ANKRD33B
ANKRD33B
ANKRD34A
ANKRD34B
ANKRD34C-AS1
ANKRD35
ANKRD36
ANKRD36
ANKRD36
ANKRD36B
ANKRD36B
ANKRD36B
ANKRD36B
ANKRD36BP1
ANKRD36BP2
ANKRD36BP2
ANKRD36C
ANKRD36C
ANKRD36C
ANKRD36C
ANKRD37
ANKRD39
ANKRD40
ANKRD40CL
ANKRD40CL
ANKRD42
ANKRD42
ANKRD44
ANKRD44
ANKRD45
ANKRD46
ANKRD46
ANKRD49
ANKRD50
ANKRD50
ANKRD52
ANKRD53
ANKRD53
ANKRD54
ANKRD54
ANKRD54
ANKRD55
ANKRD6
ANKRD6
ANKRD60
ANKRD62
ANKRD65
ANKRD65
ANKRD66
ANKRD7
ANKRD9
ANKRD9
ANKS1A
ANKS1B
ANKS1B
ANKS1B
ANKS3
ANKS4B
ANKS6
ANKS6
ANKS6
ANKUB1
ANKZF1
ANLN
ANO1
ANO1
ANO1
ANO10
ANO2
ANO3
ANO4
ANO4
ANO5
ANO6
ANO6
ANO7
ANO8
ANO9
ANOS1
ANP32A
ANP32A
ANP32A
ANP32A-IT1
ANP32A-IT1
ANP32A-IT1
ANP32B
ANP32C
ANP32D
ANP32E
ANP32E
ANPEP
ANTXR1
ANTXR1
ANTXR1
ANTXR2
ANTXR2
ANTXR2
ANXA1
ANXA10
ANXA11
ANXA11
ANXA11
ANXA13
ANXA13
ANXA2
ANXA2
ANXA2
ANXA2P1
ANXA2P3
ANXA2R
ANXA3
ANXA4
ANXA5
ANXA6
ANXA7
ANXA8
ANXA8L1
ANXA8L1
ANXA9
AOAH
AOC1
AOC2
AOC3
AOC4P
AOX1
AP1AR
AP1AR
AP1B1
AP1G1
AP1G1
AP1G1
AP1G2
AP1M1
AP1M2
AP1S1
AP1S1
AP1S2
AP1S2
AP1S2
AP1S3
AP1S3
AP2A1
AP2A2
AP2A2
AP2A2
AP2B1
AP2B1
AP2M1
AP2S1
AP3B1
AP3B1
AP3B2
AP3D1
AP3D1
AP3M1
AP3M1
AP3M1
AP3M2
AP3M2
AP3S1
AP3S1
AP3S2
AP3S2
AP3S2
AP4B1
AP4E1
AP4E1
AP4M1
AP4S1
AP4S1
AP5B1
AP5B1
AP5B1
AP5M1
AP5M1
AP5M1
AP5M1
AP5S1
AP5Z1
AP5Z1
APAF1
APBA1
APBA1
APBA2
APBA2
APBA3
APBB1
APBB1
APBB1IP
APBB1IP
APBB1IP
APBB2
APBB2
APBB3
APC
APC
APC
APC2
APC2
APC2
APC2
APCDD1
APCDD1L
APCS
APEH
APEH
APEH
APEX1
APEX1
APEX2
APH1A
APH1A
APH1B
API5
API5
APIP
APLF
APLF
APLN
APLN
APLN
APLNR
APLP1
APLP2
APLP2
APMAP
APMAP
APOA1
APOA2
APOA4
APOA4
APOA5
APOB
APOBEC1
APOBEC2
APOBEC3A
APOBEC3B
APOBEC3C
APOBEC3D
APOBEC3D
APOBEC3F
APOBEC3G
APOBEC3G
APOBEC3H
APOBR
APOC1
APOC1
APOC2
APOC3
APOC4
APOD
APOE
APOF
APOF
APOH
APOL1
APOL1
APOL2
APOL2
APOL3
APOL3
APOL4
APOL4
APOL5
APOL6
APOL6
APOL6
APOL6
APOLD1
APOM
APOM
APOO
APOOL
APOPT1
APOPT1
APP
APPBP2
APPBP2
APPL1
APPL1
APPL2
APRT
APTR
APTX
APTX
AQP1
AQP1
AQP10
AQP10
AQP11
AQP12A
AQP12A
AQP2
AQP2
AQP3
AQP3
AQP4
AQP4
AQP4-AS1
AQP4-AS1
AQP5
AQP5
AQP6
AQP7
AQP7P1
AQP8
AQP9
AQR
AQR
AR
ARAF
ARAP1
ARAP1
ARAP2
ARAP3
ARC
ARCN1
ARCN1
AREG
AREL1
AREL1
ARF1
ARF1
ARF1
ARF1
ARF3
ARF3
ARF3
ARF4
ARF5
ARF5
ARF6
ARF6
ARFGAP1
ARFGAP1
ARFGAP2
ARFGAP3
ARFGEF1
ARFGEF2
ARFGEF3
ARFGEF3
ARFGEF3
ARFGEF3
ARFIP1
ARFIP1
ARFIP2
ARFRP1
ARG1
ARG2
ARGLU1
ARHGAP1
ARHGAP1
ARHGAP10
ARHGAP11A
ARHGAP11A
ARHGAP11A
ARHGAP12
ARHGAP15
ARHGAP15
ARHGAP17
ARHGAP17
ARHGAP18
ARHGAP18
ARHGAP19
ARHGAP19
ARHGAP20
ARHGAP20
ARHGAP21
ARHGAP22
ARHGAP23
ARHGAP24
ARHGAP24
ARHGAP24
ARHGAP24
ARHGAP25
ARHGAP25
ARHGAP26
ARHGAP26
ARHGAP27
ARHGAP27
ARHGAP27
ARHGAP27P1
ARHGAP27P1-BPTFP1-KPNA2P3
ARHGAP27P2
ARHGAP28
ARHGAP28
ARHGAP29
ARHGAP29
ARHGAP29
ARHGAP30
ARHGAP30
ARHGAP31
ARHGAP31
ARHGAP32
ARHGAP32
ARHGAP32
ARHGAP33
ARHGAP33
ARHGAP35
ARHGAP35
ARHGAP35
ARHGAP36
ARHGAP39
ARHGAP4
ARHGAP42
ARHGAP42
ARHGAP44
ARHGAP44
ARHGAP5
ARHGAP5-AS1
ARHGAP6
ARHGAP6
ARHGAP8
ARHGAP9
ARHGDIA
ARHGDIA
ARHGDIA
ARHGDIA
ARHGDIB
ARHGDIG
ARHGEF1
ARHGEF1
ARHGEF10
ARHGEF10
ARHGEF10
ARHGEF10
ARHGEF10
ARHGEF10
ARHGEF10L
ARHGEF10L
ARHGEF11
ARHGEF11
ARHGEF12
ARHGEF12
ARHGEF15
ARHGEF15
ARHGEF16
ARHGEF17
ARHGEF17
ARHGEF18
ARHGEF19
ARHGEF2
ARHGEF25
ARHGEF25
ARHGEF26
ARHGEF26
ARHGEF26-AS1
ARHGEF28
ARHGEF28
ARHGEF28
ARHGEF28
ARHGEF3
ARHGEF35
ARHGEF37
ARHGEF38
ARHGEF39
ARHGEF39
ARHGEF4
ARHGEF4
ARHGEF40
ARHGEF5
ARHGEF5
ARHGEF6
ARHGEF6
ARHGEF6
ARHGEF7
ARHGEF7
ARHGEF9
ARHGEF9
ARID1A
ARID1A
ARID1A
ARID1B
ARID1B
ARID2
ARID2
ARID3A
ARID3A
ARID3A
ARID3B
ARID4A
ARID4A
ARID4B
ARID4B
ARID4B
ARID5A
ARID5A
ARID5B
ARID5B
ARID5B
ARID5B
ARIH1
ARIH1
ARIH1
ARIH2
ARIH2
ARIH2
ARIH2
ARIH2OS
ARL1
ARL1
ARL1
ARL10
ARL10
ARL10
ARL11
ARL11
ARL11
ARL13B
ARL13B
ARL14
ARL14EP
ARL14EP
ARL15
ARL16
ARL17A
ARL17A
ARL17A
ARL17A
ARL17B
ARL17B
ARL2
ARL2BP
ARL3
ARL3
ARL4A
ARL4A
ARL4C
ARL4D
ARL4D
ARL5A
ARL5A
ARL5B
ARL5B
ARL5B
ARL6
ARL6IP1
ARL6IP1
ARL6IP4
ARL6IP4
ARL6IP4
ARL6IP5
ARL6IP5
ARL6IP6
ARL8A
ARL8A
ARL8B
ARL8B
ARL9
ARLNC1
ARMC1
ARMC10
ARMC10
ARMC12
ARMC2
ARMC2
ARMC3
ARMC4
ARMC4
ARMC5
ARMC6
ARMC7
ARMC8
ARMC8
ARMC8
ARMC8
ARMC9
ARMC9
ARMC9
ARMCX1
ARMCX2
ARMCX3
ARMCX3
ARMCX4
ARMCX4
ARMCX5
ARMCX6
ARMCX6
ARMH1
ARMH3
ARMH3
ARMH3
ARMH4
ARMH4
ARMT1
ARNT
ARNT
ARNT2
ARNTL
ARNTL2
ARNTL2
ARNTL2
ARPC1A
ARPC1B
ARPC2
ARPC3
ARPC4
ARPC4
ARPC4-TTLL3
ARPC4-TTLL3
ARPC5
ARPC5L
ARPIN
ARPIN
ARPIN
ARPP19
ARPP19
ARPP21
ARPP21
ARR3
ARRB1
ARRB1
ARRB2
ARRDC1
ARRDC1
ARRDC1-AS1
ARRDC1-AS1
ARRDC2
ARRDC2
ARRDC3
ARRDC3
ARRDC4
ARRDC5
ARSA
ARSB
ARSD
ARSD
ARSE
ARSF
ARSG
ARSG
ARSI
ARSJ
ARSK
ART1
ART3
ART4
ART5
ARTN
ARV1
ARV1
ARV1
ARVCF
ARVCF
ARX
AS3MT
ASAH1
ASAH1
ASAH2
ASAP1
ASAP1
ASAP1
ASAP1-IT1
ASAP1-IT1
ASAP1-IT2
ASAP2
ASAP2
ASAP3
ASB1
ASB1
ASB10
ASB11
ASB12
ASB13
ASB13
ASB14
ASB16
ASB16
ASB16-AS1
ASB17
ASB2
ASB3
ASB4
ASB4
ASB4
ASB5
ASB5
ASB6
ASB6
ASB7
ASB7
ASB7
ASB8
ASB8
ASB9
ASCC1
ASCC2
ASCC3
ASCC3
ASCC3
ASCL1
ASCL2
ASCL2
ASCL3
ASCL5
ASF1A
ASF1A
ASF1B
ASGR1
ASGR2
ASH1L
ASH1L
ASH1L-AS1
ASH2L
ASIC1
ASIC2
ASIC3
ASIC4
ASIC5
ASIP
ASL
ASMT
ASMTL
ASMTL
ASMTL-AS1
ASNA1
ASNS
ASNSD1
ASNSP1
ASNSP1
ASPA
ASPA
ASPA
ASPDH
ASPG
ASPH
ASPH
ASPH
ASPHD1
ASPHD2
ASPHD2
ASPM
ASPM
ASPN
ASPRV1
ASPSCR1
ASRGL1
ASRGL1
ASRGL1
ASRGL1
ASS1
ASS1
ASTE1
ASTL
ASTN1
ASTN1
ASTN2
ASTN2
ASXL1
ASXL1
ASXL2
ASXL2
ASXL3
ASXL3
ASXL3
ASXL3
ASZ1
ATAD1
ATAD1
ATAD2
ATAD2
[truncated: 30,497 more rows]

## Sheet: Pairwaise comparisons
Cortex SALS1 vs Cortex CTRL	Cortex SALS2 vs Cortex CTRL	Spinal Cord SALS1 vs Spinal Cord CTRL	Spinal Cord SALS2 vs Spinal Cord CTRL		Cortex SALS1 vs Spinal Cord ALS1	Cortex SALS2 vs Spinal Cord ALS2	Cortex CTRL vs Spinal Cord CTRL
HNRNPD	RBM41	SF1	PAPOLA		POLR2K	RBM41	A2BP1		* Red = Up-regulated
HNRNPH3	TRA2A	SRRM2	TRA2A		RHEB	PAPOLA	ELAVL1		* Green = Down-regulated
ZRSR2	SETX	RNF113B	YBX1		NUDT21	SF1	RNF113B
DDX42	POLR2D	YBX1	XAB2		DDX42	SETX	SNRNP25
RBM10	CD2BP2	TRA2A	RBMY1B		A2BP1	POLR2D	QKI
PABPN1	HNRNPUL1	PABPC1			SF3B1	XAB2	YBX1
HNRNPU	SRRM2	SRRM1			HTATSF1	HNRNPUL1	HNRNPA1L2
QKI	RNF113B	SFRS7			STRAP	RBPMS	TRA2A
ZRANB2	DDX17				PABPN1	SRRM2	PABPC1
SF3B2	SNRPC				HNRNPH2	RNF113B	POLR2D
PUF60	U2AF2				SNRPD2	SNRPC	DDX17
PNN	SCNM1				DNAJC8	A2BP1	LGALS3
HNRNPA1L2	POLR2K				ZRANB2	U2AF2	HNRNPA1
GPKOW	CSTF1				SNUPN	RBMY1B	HNRNPF
PRPF8	POLR2A				SRPK1	RBMY1E
PPIE	RHEB				RBM17	SCNM1
HNRNPK	NUDT21				HNRNPA1	POLR2K
KHDRBS3	LSM5				PDCD7	CSTF1
DNAJC8	A2BP1				RNF113A	RHEB
SFRS9	SF3B1				DDX5	NUDT21
FRG1	HTATSF1				PRPF8	LSM5
DHX15	RBM3				PPIE	SF3B1
HNRPDL	STRAP				ELAVL1	HTATSF1
FIP1L1	LSM8				SFRS11	RBM3
YBX1	PABPN1				KHDRBS3	STRAP
HNRNPC	SNRPD2				ZBTB7A	LSM8
SNW1	DDX46				SFRS9	HNRNPU
TARDBP	SNRPA				SNRPB2	SNRPD2
FUS	HNRNPA3				SYNCRIP	DDX46
SFRS5	CPSF4				DHX15	QKI
PQBP1	SNRPB2				PCBP1	SNRPA
DDX23	SFRS2				PRMT7	HNRNPA3
EIF4A3	YBX1				USP39	CPSF4
SFRS1	SNUPN				HNRPDL	SFRS2
PRPF6	PUF60				FIP1L1	YBX1
SLU7	POLR2F				KHDRBS1	SNUPN
WAC	HNRNPC				SNW1	PUF60
NCBP2	CSTF3				HNRNPH3	POLR2F
UPF3B	SRPK1				SLU7	HNRNPC
U2AF1	RBM17				RBMX	PNN
CD2BP2	SF3A1				SNRNP27	RBM17
DHX9	LSM3				TARDBP	HNRNPA1L2
UBL5	HNRNPA1				FUS	SF3A1
SNRPN	LSM7				MBNL2	LSM3
SYF2	PDCD7				SFRS5	HNRNPA1
CHERP	CASC3				HNRNPM	GPKOW
PCBP1	RNF113A				PQBP1	LSM7
SRRM2	DDX5				U2AF1	CASC3
HNRNPA2B1	PPIE				SMN1	DDX5
PRDX6	SNRNP200				HSPA8	PPIE
RBM5	MAGOH				EIF4A3	SNRNP200
POLR2J	POLR2L				WAC	POLR2L
LSM4	PABPC1				PUF60	HNRNPK
IK	SFRS11				UPF3B	PABPC1
LGALS3	DNAJC8				DYRK1A	WTAP
BUD31	ZBTB7A				SRPK2	SYNCRIP
CIRBP	WBP11				SRRM1	SFRS11
HSPA8	HNRNPK				EFTUD2	SAP18
HNRNPA1	FRG1				DDX1	DNAJC8
SNRNP35	SYNCRIP				PSIP1	WBP11
RBPMS	CUGBP2				UPF1	FRG1
RNF113B	PCBP1				DHX9	CUGBP2
SNRPC	PRMT7				UBL5	PCBP1
	USP39				SNRPN	USP39
	PRPF38A				SAP18	PRPF38A
	FIP1L1				SYF2	FIP1L1
	KHDRBS1				PRPF18	KHDRBS1
	SNW1				CHERP	SNW1
	TARDBP				CUGBP1	TARDBP
	HNRNPH3				DDX46	HNRNPH3
	RBMX				POLR2G	RBMX
	SNRNP27				ADAR	SNRNP27
	SF1				NOVA1	SF3A2
	SF3A2				HNRNPA2B1	RBM4B
	RBM4B				MFAP1	CLNS1A
	CLNS1A				HNRNPA3	MBNL2
	HNRNPA1L2				RBMX2	SFRS5
	MBNL2				RBM5	SFRS4
	SFRS5				LSM4	HNRNPM
	SFRS4				IK	U2AF1
	CSTF2T				LUC7L2	FMR1
	HNRNPM				C1QBP	GTF2F2
	U2AF1				CDC40	ZCCHC8
	FMR1				POLR2I	DDX23
	ZCCHC8				SNRNP25	SMN1
	DDX23				TXNL4A	HSPA8
	SMN1				CIRBP	PRPF4B
	HSPA8				SFRS7	BUD13
	PRPF4B				THRAP3	MBNL1
	MBNL1				NOL3	EIF4A3
	MAGOHB				SNRNP70	MAGOHB
	WAC				ZMAT2	WAC
	NCBP2				SNRPA1	PSIP1
	PSIP1				HNRNPD	RBM8A
	RBM8A				SNRNP35	NCBP2
	PPP1R8				SF1	PPP1R8
	ZRANB2				POLR2D	ZRANB2
	SON				CASC3	SON
	SRPK2				RBPMS	HNRNPH1
	SLU7				RNF113B	DDX1
	HNRNPH1				DDX17	SFRS1
	EFTUD2				SNRPC	UPF1
	DDX1					DHX9
	SFRS1					UBL5
	UPF1					POLR2C
	DHX9					SYF2
	UBL5					PRPF18
	POLR2C					SF3B5
	SAP18					YTHDC1
	SYF2					POLR2G
	PRPF18					CWC15
	CUGBP1					HNRNPA2B1
	SF3B5					MFAP1
	YTHDC1					PRDX6
	POLR2G					RBM5
	ADAR					LSM6
	CWC15					POLR2J
	MFAP1					TXNL4A
	PRDX6					SNRPF
	QKI					C9orf78
	RBM5					IK
	LSM6					LUC7L2
	SNRPF					C1QBP
	LUC7L2					POLR2I
	C1QBP					LGALS3
	ZMAT2					ZMAT2
	POLR2I					SFRS3
	SFRS3					USP4
	USP4					PPIL3
	PPIL3					BUD31
	TXNL4A					SNRPD3
	SNRPD3					CIRBP
	CIRBP					SFRS7
	SFRS7					THRAP3
	THRAP3					NOL3
	NOL3					SNRNP70
	SNRNP70					HNRNPD
	PPIL1
	HNRNPD

## Sheet: Motor cortex SALS1
Table 1. Differentially expression of SALS1 splicing-related genes matching with that one reported in whole transcriptional profiling (Aronica, 2015). None recurrent CNVs (penetrance >10%) has been reported for these genes in SALS1 patients (Morello, 2019).							Table 2. Differentially expression of SALS1 splicing-related genes that did not emerge performing the whole transcriptional profiling previously published (Aronica, 2015). None recurrent CNVs (penetrance >10%) has been reported for these genes in SALS1 patients (Morello, 2019).
Probe ID	Regulation	Gene Symbol					Probe ID	Regulation	Gene Symbol
A_23_P31602	up	BUD31					A_23_P97749	up	DHX9
A_24_P236522	up	CD2BP2					A_23_P141636	up	EIF4A3
A_23_P16132	up	CHERP					A_32_P8015	up	HNRNPA1L2
A_23_P142322	up	CIRBP					A_23_P58353	up	HNRNPD
A_23_P64770	up	DDX23					A_24_P389517	up	HNRNPK
A_23_P152651	up	DDX42					A_24_P295745	up	HSPA8
A_23_P69826	up	DHX15					A_23_P74526	up	PPIE
A_23_P37137	up	DNAJC8					A_23_P983	up	PRDX6
A_23_P58337	up	FIP1L1					A_23_P18276	up	RBM5
A_32_P43050	up	FRG1					A_23_P71316	down	RBPMS
A_23_P121773	up	FRG1					A_24_P297480	down	RNF113B
A_23_P106887	up	FUS					A_24_P377328	up	SLU7
A_23_P114155	up	GPKOW					A_24_P83922	down	SNRPC
A_32_P189803	up	HNRNPA1					A_24_P50988	up	SRRM2
A_24_P25054	up	HNRNPA1L2					A_24_P276703	up	TARDBP
A_32_P50924	up	HNRNPA1L2					A_23_P78563	up	UBL5
A_32_P168202	up	HNRNPA1L2					A_23_P201998	up	WAC
A_32_P113436	up	HNRNPA1L2					A_23_P85521	up	ZRANB2
A_32_P216426	up	HNRNPA1L2
A_24_P3973	up	HNRNPA2B1
A_32_P142028	up	HNRNPC
A_24_P178423	up	HNRNPC
A_24_P226037	up	HNRNPD
A_24_P123245	up	HNRNPD
A_24_P338187	up	HNRNPH3
A_23_P160862	up	HNRNPU
A_23_P213153	up	HNRPDL
A_32_P29759	up	IK
A_23_P133245	up	IK
A_23_P257335	up	KHDRBS3
A_23_P128919	up	LGALS3
A_23_P153757	up	LSM4
A_24_P157424	up	NCBP2
A_32_P35311	up	PABPN1
A_23_P128828	up	PABPN1
A_24_P103025	up	PCBP1
A_23_P99582	up	PNN
A_24_P292020	up	POLR2J
A_23_P62139	up	PQBP1
A_23_P154539	up	PRPF6
A_32_P402521	up	PRPF8
A_23_P38219	up	PRPF8
A_24_P149645	up	PUF60
A_23_P9756	up	PUF60
A_24_P384954	up	QKI
A_23_P125815	up	RBM10
A_24_P328646	up	RBM5
A_23_P64083	up	SF3B2
A_23_P49517	up	SFRS1
A_23_P377819	up	SFRS5
A_24_P390070	up	SFRS9
A_23_P159101	up	SNRNP35
A_23_P77066	up	SNRPN
A_23_P37347	up	SNW1
A_23_P45756	up	SYF2
A_23_P6307	up	U2AF1
A_23_P45409	up	UPF3B
A_23_P34767	up	YBX1
A_24_P375002	up	YBX1
A_32_P169754	up	YBX1
A_23_P85053	up	ZRSR2

## Sheet: Motor cortex SALS2
Table 3. Differentially expression of SALS2 splicing-related genes matching with that one reported in whole transcriptional profiling (Aronica, 2015). A recurrent loss (penetrance >10%) were reported for SMN1 gene in SALS2 patients (chr5:70220768-70249769), showing a concordance between gene expression deregulation and CNVs (Morello, 2019). Others recurrent CNVs have been reported for CIRB, POLR2…						Table 4. Differentially expression of SALS2 splicing-related genes that did not emerge performing the whole transcriptional profiling previously published (Aronica, 2015). None recurrent CNVs (penetrance >10%) has been reported for these genes in SALS2 patients (Morello, 2019).
Probe ID	Regulation	Gene Symbol				Probe ID	Regulation	Gene Symbol
A_24_P147242	down	A2BP1				A_23_P57534	up	DDX17
A_23_P140858	down	A2BP1				A_23_P97749	down	DHX9
A_24_P362317	down	ADAR				A_32_P189803	down	HNRNPA1
A_23_P370434	down	C1QBP				A_24_P159181	down	PDCD7
A_23_P374288	down	CASC3				A_23_P983	down	PRDX6
A_23_P374284	down	CASC3				A_24_P297480	up	RNF113B
A_24_P236522	up	CD2BP2				A_24_P83922	up	SNRPC
A_23_P142322	down	CIRBP				A_24_P929807	up	TRA2A
A_23_P127995	down	CLNS1A
A_23_P42997	down	CPSF4
A_23_P362824	down	CSTF1
A_24_P941051	down	CSTF2T
A_23_P98310	down	CSTF3
A_23_P63999	down	CUGBP1
A_23_P202071	down	CUGBP2
A_23_P98218	down	CWC15
A_23_P108554	down	DDX1
A_23_P64770	down	DDX23
A_32_P105195	down	DDX46
A_23_P15511	down	DDX5
A_23_P37137	down	DNAJC8
A_23_P55190	down	EFTUD2
A_23_P58337	down	FIP1L1
A_24_P40417	down	FMR1
A_32_P43050	down	FRG1
A_32_P42197	down	HNRNPA1
A_24_P454313	down	HNRNPA1
A_32_P19431	down	HNRNPA1L2
A_32_P50924	down	HNRNPA1L2
A_32_P168202	down	HNRNPA1L2
A_32_P8015	down	HNRNPA1L2
A_32_P216426	down	HNRNPA1L2
A_23_P17163	down	HNRNPA3
A_24_P706314	down	HNRNPA3
A_24_P706312	down	HNRNPA3
A_32_P77502	down	HNRNPA3
A_23_P163006	down	HNRNPC
A_23_P58353	down	HNRNPD
A_24_P320254	down	HNRNPH1
A_23_P115824	down	HNRNPH3
A_24_P380919	down	HNRNPK
A_23_P16615	down	HNRNPM
A_24_P108351	up	HNRNPUL1
A_32_P13728	down	HSPA8
A_24_P287129	down	HSPA8
A_23_P24594	down	HSPA8
A_24_P295745	down	HSPA8
A_23_P45345	down	HTATSF1
A_23_P200386	down	KHDRBS1
A_23_P421563	down	LSM3
A_24_P29001	down	LSM3
A_23_P132863	down	LSM3
A_23_P93750	down	LSM5
A_23_P259451	down	LSM6
A_23_P90463	down	LSM7
A_23_P94009	down	LSM8
A_23_P59791	down	LUC7L2
A_23_P200216	down	MAGOH
A_23_P2423	down	MAGOHB
A_23_P357811	down	MBNL1
A_24_P56317	down	MBNL2
A_23_P14636	down	MFAP1
A_23_P155316	down	NCBP2
A_23_P206371	down	NOL3
A_24_P287756	down	NUDT21
A_32_P38136	down	PABPC1
A_23_P82693	down	PABPC1
A_32_P152673	down	PABPC1
A_32_P35311	down	PABPN1
A_23_P128828	down	PABPN1
A_23_P68040	down	PCBP1
A_24_P103025	down	PCBP1
A_24_P99679	down	POLR2A
A_23_P3527	down	POLR2C
A_32_P219753	up	POLR2D
A_23_P80321	down	POLR2F
A_23_P36147	down	POLR2G
A_23_P56256	down	POLR2I
A_23_P157452	down	POLR2K
A_23_P157449	down	POLR2K
A_23_P33022	down	POLR2L
A_24_P330009	down	POLR2L
A_23_P33015	down	POLR2L
A_23_P74526	down	PPIE
A_23_P133995	down	PPIL1
A_23_P28213	down	PPIL3
A_23_P12272	down	PPP1R8
A_23_P77430	down	PRMT7
A_23_P127195	down	PRPF18
A_24_P97001	down	PRPF38A
A_24_P941787	down	PRPF4B
A_24_P98371	down	PSIP1
A_24_P149645	down	PUF60
A_23_P9756	down	PUF60
A_24_P940426	down	QKI
A_23_P35645	down	RBM17
A_23_P148308	down	RBM3
A_24_P404807	up	RBM41
A_23_P1638	down	RBM4B
A_23_P18276	down	RBM5
A_24_P79955	down	RBM8A
A_23_P104116	down	RBM8A
A_23_P96420	down	RBMX
A_23_P134247	down	RHEB
A_23_P258071	down	RNF113A
A_23_P128587	down	SAP18
A_32_P167493	down	SAP18
A_23_P34968	down	SCNM1
A_24_P917261	up	SETX
A_24_P95273	down	SETX
A_24_P925158	up	SF1
A_24_P266728	down	SF1
A_23_P104676	down	SF3A1
A_23_P90339	down	SF3A2
A_32_P31633	down	SF3B1
A_23_P19576	down	SF3B5
A_23_P49521	down	SFRS1
A_23_P11664	down	SFRS11
A_23_P77776	down	SFRS2
A_23_P413761	down	SFRS3
A_23_P126197	down	SFRS4
A_23_P377819	down	SFRS5
A_23_P39704	down	SFRS7
A_24_P174824	down	SLU7
A_23_P58466	down	SMN1
A_23_P131626	down	SNRNP200
A_23_P39774	down	SNRNP27
A_23_P4902	down	SNRNP70
A_24_P250335	down	SNRPA
A_24_P724040	down	SNRPB2
A_24_P194260	down	SNRPB2
A_23_P59192	down	SNRPC
A_24_P74160	down	SNRPD2
A_23_P132216	down	SNRPD3
A_23_P117068	down	SNRPF
A_23_P256804	down	SNUPN
A_23_P37347	down	SNW1
A_23_P211099	down	SON
A_23_P19543	down	SRPK1
A_23_P215599	down	SRPK2
A_24_P50988	up	SRRM2
A_24_P338636	down	STRAP
A_23_P13852	down	STRAP
A_23_P45756	down	SYF2
A_23_P214798	down	SYNCRIP
A_24_P276703	down	TARDBP
A_32_P234935	down	TARDBP
A_24_P926367	down	THRAP3
A_23_P130304	down	TXNL4A
A_23_P6303	down	U2AF1
A_23_P431418	up	U2AF2
A_23_P78563	down	UBL5
A_24_P194154	down	UPF1
A_32_P101301	down	USP39
A_24_P291598	down	USP4
A_23_P201998	down	WAC
A_23_P105519	down	WBP11
A_32_P169754	up	YBX1
A_32_P218989	down	YBX1
A_23_P34767	down	YBX1
A_24_P101391	down	YBX1
A_23_P92590	down	YTHDC1
A_23_P16423	down	ZBTB7A
A_23_P64669	down	ZCCHC8
A_23_P346302	down	ZMAT2
A_23_P346301	down	ZMAT2
A_24_P226248	down	ZMAT2
A_24_P242299	down	ZRANB2
