# Supplementary material for: Splicing Players Are Differently Expressed in Sporadic Amyotrophic Lateral Sclerosis Molecular Clusters and Brain Regions
Source: Cells. 2020 Jan 8;9(1):159. doi: 10.3390/cells9010159 (PMC7017305; doi:10.3390/cells9010159)
Supplement: Supplementary file 1 [file cells-09-00159-s001.zip › Supplementary_data_S4.xlsx]

## Sheet: Data S4
Data S4
S4. Data regarding brain cortex-specific PPI network nodes for both SALS1 and SALS2 clusters are listed in sheet 1 and sheet 2, while those related to spinal cord-specific PPI network nodes are listed in sheet 3 and sheet 4, respectively. Each table is ordered by degree of connection and contains details on entrez gene id and gene symbol of genes used as network seeds, degree of connection, betwe…

## Sheet: SALS1_cortex
Label	Degree	Betweenness	Expression
SNW1	330	303998	1.05706
TARDBP	221	133282	1.00664
EIF4A3	217	168799	1.38897
HSPA8	183	192094	1.26571
YBX1	175	135643	1.40369
HNRNPA1	173	107258	1.65688
RBPMS	150	180881	-1.8451
SRRM2	146	95402.9	1.5635
FUS	140	125243	1.88214
HNRNPK	121	64351.3	1.11589
HNRNPU	83	34490.5	1.2457
HNRNPD	83	32799.2	1.25103
DHX9	77	32984.4	1.04442
HNRNPC	71	39572.7	1.21742
HNRNPA2B1	65	18109.3	1.45243
PCBP1	63	28279.4	1.00256
DHX15	56	17634.3	1.00008
PRPF8	45	12749.7	1.20285
SNRPN	40	34619.1	1.96813
HNRNPH3	37	10723.9	1.09867
KHDRBS3	34	22833.7	1.13629
SF3B2	33	10257.4	1.27524
PUF60	32	19462.6	1.28205
PNN	32	15917.4	1.04404
RBM10	29	16790.5	1.15612
SNRPC	26	30562.2	-1.43021
QKI	25	26396.3	1.39177
U2AF1	25	7734.68	1.49242
CIRBP	25	4567.02	1.37112
FN1	21	15523.2	NA
SF3A2	20	4305.51	NA
LSM4	19	14436.8	1.15353
LGALS3	18	12392.9	1.06344
CD2BP2	17	15780.2	1.93032
MAP1LC3A	17	11905.5	NA
PRPF6	17	8188.45	1.50927
PRDX6	17	4832.66	1.13608
NXF1	16	3112.88	NA
CDK2	15	11047.7	NA
CHERP	15	3916.44	1.32317
VCAM1	15	2372.72	NA
MOV10	14	11767.6	NA
PQBP1	14	11056.1	1.57101
STAU1	14	9162.67	NA
MYC	13	12763.6	NA
CUL3	13	7512.32	NA
GABARAPL1	13	4090.52	NA
RBM5	13	2664.46	1.36981
DDX42	13	1437.52	1.08708
HNRPDL	13	675.44	1.58652
GPKOW	12	7078.67	1.09187
PARK2	12	4343.92	NA
HNRNPH1	12	2378.07	NA
DDX23	12	2176.76	1.06055
RPA1	12	591.64	NA
ILF3	11	47695.1	NA
SLU7	11	10511.1	1.05617
MIR7-1	11	3022.57	NA
ZRANB2	11	1680.92	1.02596
ITGA4	11	1351.07	NA
MDM2	11	1348.35	NA
CUL5	11	849.28	NA
TP53	10	14138	NA
WAC	10	6227.91	1.05037
SUZ12	10	3819.69	NA
RBMX	10	3675.53	NA
SNORD61	10	3675.53	NA
HNRNPF	10	3027.81	NA
PRPF40A	10	2418.86	NA
MAGOH	10	1370.64	NA
EIF2C2	10	1342.95	NA
KHDRBS2	10	959.57	NA
MIR4745	9	6309.22	NA
PTBP1	9	6309.22	NA
BARD1	9	4088.17	NA
SYNCRIP	9	3250.72	NA
ARRB2	9	2916.11	NA
PABPC1	9	2216.86	NA
MIR5047	9	1884.61	NA
DDX5	9	1884.61	NA
MIR3064	9	1884.61	NA
ACTB	9	1797.52	NA
SREK1	9	1087.78	NA
UBC	9	829.25	NA
PAN2	9	691.5	NA
ESR1	9	600.78	NA
TOP1	9	283.89	NA
UPF3B	8	6415.22	1.00784
PAXIP1	8	4791.89	NA
IK	8	3413.74	1.31103
HSPA5	8	2192.39	NA
SRRM1	8	1905.27	NA
RBM39	8	1705.72	NA
SNRNP200	8	1157.63	NA
DDX21	8	992.62	NA
ELAVL1	8	882.61	NA
SMURF1	8	622.39	NA
CD81	8	540.11	NA
CUL4B	8	395.27	NA
EEF1A1	7	13866	NA
POLR2J	7	7472.91	1.09079
CDC5L	7	4628.98	NA
CUL1	7	4131.35	NA
FIP1L1	7	3659.66	1.25106
NEDD8	7	2673.62	NA
ARRB1	7	2222.4	NA
PRPF19	7	1350.38	NA
PCBP2	7	996.67	NA
SF3B4	7	873.57	NA
NPM1	7	832.5	NA
CUL7	7	751.4	NA
CCDC8	7	692.94	NA
OBSL1	7	589.8	NA
RALY	7	518.54	NA
IVNS1ABP	7	399.21	NA
ICAM1	7	318.3	NA
SIRT7	7	302.41	NA
CUL4A	7	274.14	NA
IGSF8	7	109.49	NA
VCP	6	3875.41	NA
SF3B1	6	2620.8	NA
PRPF3	6	2018.98	NA
APBB1	6	1617.31	NA
XRCC6	6	835.63	NA
U2AF2	6	770.02	NA
DDX17	6	338.66	NA
PRPF4B	6	317.35	NA
PIN1	6	242.82	NA
HNRNPL	6	230.79	NA
HDGF	6	174.81	NA
ATXN1	5	14909.1	NA
SNRPB	5	14267	NA
EWSR1	5	11997.1	NA
UPF1	5	3392.04	NA
CAND1	5	3208.25	NA
LNX1	5	3114.74	NA
YWHAQ	5	3114.54	NA
SNRPD3	5	3073.42	NA
COPS5	5	3013.5	NA
EED	5	2974.26	NA
SF3B3	5	2425.78	NA
EGFR	5	2094.23	NA
CDKN1A	5	1524.23	NA
PPP2R2B	5	1478.11	NA
DDX3X	5	1368.89	NA
NFKB2	5	1347.95	NA
IGF2BP2	5	862.99	NA
YWHAG	5	619.8	NA
RNPS1	5	523.15	NA
HDAC11	5	442.74	NA
SRSF6	5	440.74	NA
HNRNPA0	5	336.16	NA
NCBP1	5	331.58	NA
XRCC5	5	325.8	NA
EPB41L3	5	288.24	NA
KHDRBS1	5	249.87	NA
HUWE1	5	160.96	NA
HNRNPM	5	138.38	NA
NCBP2	5	123.88	1.20199
ADRB2	5	102.99	NA
HSPB1	5	83.51	NA
ERG	5	73.82	NA
UBL4A	4	5601.51	NA
HECW2	4	4709.77	NA
ESR2	4	3229.14	NA
GEMIN4	4	2517.28	NA
AQR	4	2422.61	NA
SMN2	4	2112.85	NA
WDR83	4	2028.96	NA
BAG3	4	1642.13	NA
GIGYF2	4	1508.48	NA
VIM	4	1048.37	NA
LMNA	4	899.38	NA
BMI1	4	837.94	NA
COMMD3-BMI1	4	837.94	NA
EZH2	4	793.09	NA
NONO	4	664.01	NA
HNRNPR	4	658.28	NA
SNORD16	4	647.86	NA
RPL4	4	647.86	NA
SNORD18A	4	647.86	NA
SNORD18B	4	647.86	NA
SNORD18C	4	647.86	NA
CSDA	4	642.48	NA
SQSTM1	4	595.72	NA
SEPT9	4	486.89	NA
PRMT1	4	346.07	NA
EIF4G1	4	285.9	NA
TRAF6	4	243.89	NA
BRCA1	4	206.74	NA
HLA-B	4	191.03	NA
U2SURP	4	154.32	NA
SNORD36A	4	138.38	NA
SNORD36B	4	138.38	NA
RPL7A	4	138.38	NA
SNORD24	4	138.38	NA
UBE2I	4	131.43	NA
SRSF1	4	71.52	NA
ILF2	4	64.86	NA
SRSF7	4	64.86	NA
NCL	4	38.31	NA
GRK5	4	37.8	NA
LGR4	4	37.73	NA
SMARCAD1	4	35.14	NA
SND1	4	30.28	NA
MBNL1	4	29.24	NA
ASB2	4	8.06	NA
CTNNB1	4	5.54	NA
PSMA3	4	5.49	NA
SRSF4	4	0	NA
TCEA2	3	9280.89	NA
SRPK2	3	4425	NA
KPNA2	3	4180.44	NA
RBFOX1	3	3887.37	NA
ZRSR2	3	2953	1.30601
YWHAZ	3	2162.07	NA
PRPF4	3	1570.23	NA
GABARAPL2	3	1534.22	NA
AURKA	3	1508.9	NA
SMN1	3	1478.64	NA
MEPCE	3	1419.28	NA
MAGED1	3	1347.9	NA
TUBGCP3	3	1095.54	NA
LGALS3BP	3	1092.58	NA
APP	3	1052.15	NA
DCUN1D1	3	1026.42	NA
FBXO6	3	1023.82	NA
RNF2	3	981.22	NA
IQCB1	3	837.95	NA
HNRNPA3	3	795.31	NA
P4HB	3	793.92	NA
MIR1306	3	591.94	NA
DGCR8	3	591.94	NA
RPA3	3	580.65	NA
SIRT1	3	523.01	NA
SNORA48	3	522.2	NA
EIF4A1	3	522.2	NA
SNORA67	3	522.2	NA
SNORD10	3	522.2	NA
EP300	3	505.76	NA
HIST1H1C	3	485.61	NA
PPIG	3	479.02	NA
RARA	3	415.25	NA
RPS14	3	364.02	NA
RPL12	3	364.02	NA
G3BP1	3	332.7	NA
PABPC4	3	332.7	NA
RBM11	3	302.67	NA
RPS9	3	283.84	NA
SRSF3	3	277.54	NA
SNORD96A	3	241.38	NA
GNB2L1	3	241.38	NA
SNORD95	3	241.38	NA
HNRNPUL1	3	234.55	NA
CLK2	3	219.79	NA
YTHDC1	3	206.48	NA
PDLIM7	3	193.2	NA
NOS2	3	192.54	NA
RBFOX2	3	144.79	NA
RPS2	3	138.38	NA
SNORA64	3	138.38	NA
PCNA	3	135.88	NA
H3F3B	3	96.46	NA
H3F3A	3	96.46	NA
LYAR	3	93.42	NA
EEF2	3	88.01	NA
EIF3I	3	73.52	NA
EIF3H	3	73.52	NA
XRN1	3	73.52	NA
EMD	3	72.31	NA
SNORA27	3	64.86	NA
RPL21	3	64.86	NA
SNORD102	3	64.86	NA
MYH9	3	64.86	NA
RPL8	3	64.86	NA
RPL19	3	64.86	NA
RPL3	3	64.86	NA
SNORD83B	3	64.86	NA
RPS3	3	64.86	NA
RNU86	3	64.86	NA
RPL13	3	64.86	NA
BCLAF1	3	64.86	NA
SNORD68	3	64.86	NA
NFX1	3	57.58	NA
SRRT	3	48.82	NA
BTRC	3	44.71	NA
USP39	3	36.89	NA
MTA2	3	35.35	NA
NEDD4	3	29.96	NA
SF3A1	3	27.44	NA
NEDD1	3	24.62	NA
SART1	3	22.51	NA
CEP57	3	15.7	NA
H2AFX	3	13.24	NA
SNRPA	3	11.6	NA
PA2G4	3	5.54	NA
SFPQ	3	0	NA
HNRNPAB	3	0	NA
SNRNP40	3	0	NA
SMARCC1	3	0	NA
PURA	3	0	NA
ACIN1	3	0	NA
SNRPD2	3	0	NA
XRN2	3	0	NA
MVP	2	10370.1	NA
POGZ	2	10370.1	NA
VHL	2	9463.81	NA
PRMT5	2	5372.61	NA
DNAJA1	2	4950.86	NA
ATXN1L	2	3862.66	NA
MCM5	2	3589.09	NA
FXR2	2	3589.09	NA
CCDC85B	2	3091.9	NA
RAD54B	2	2621.54	NA
RHOXF2	2	2109.06	NA
HSPH1	2	2089.81	NA
WWOX	2	2003.96	NA
TCEB1	2	1865.72	NA
LZTS2	2	1789.98	NA
GRAP2	2	1733	NA
SF1	2	1733	NA
CNNM3	2	1733	NA
FBXL18	2	1733	NA
ZCCHC10	2	1668.58	NA
DNAJC8	2	1477	1.21677
HNRPLL	2	1467.41	NA
DMRT3	2	1256.05	NA
ZNF581	2	1236.3	NA
KRAS	2	1236.3	NA
MED29	2	1224.81	NA
HCFC1	2	1147.35	NA
LSM3	2	1094.52	NA
HTT	2	967.08	NA
ATN1	2	964.27	NA
AES	2	964.27	NA
RIF1	2	897.9	NA
MTUS2	2	835.98	NA
TRAF1	2	835.98	NA
PDCD6IP	2	784.02	NA
GOLGA2	2	784.02	NA
CD4	2	738.28	NA
CUL2	2	689.96	NA
C1QBP	2	689.96	NA
DNAJC9	2	689.96	NA
AKT1	2	689.96	NA
HDAC6	2	670.14	NA
BAG2	2	670.14	NA
AIRE	2	670.14	NA
CFTR	2	535.37	NA
TOE1	2	516.21	NA
CARM1	2	457.05	NA
GTPBP4	2	451.54	NA
PPP1CA	2	415.6	NA
TRAF2	2	415.6	NA
HSP90B1	2	364.02	NA
MIR3652	2	364.02	NA
EXOSC8	2	345.11	NA
LRIF1	2	331.71	NA
RPA2	2	330.98	NA
RUVBL1	2	324.46	NA
SUMO2	2	288.13	NA
PPIL4	2	270.13	NA
UBQLN4	2	251.99	NA
LRRK2	2	231.14	NA
RPL18	2	218.98	NA
MYH10	2	218.98	NA
SRSF10	2	218.98	NA
RPS8	2	218.98	NA
SNORD55	2	218.98	NA
SNORD38B	2	218.98	NA
RPAP2	2	211.07	NA
RBBP6	2	211.07	NA
YWHAE	2	200.94	NA
CPSF4	2	186.91	NA
MCM7	2	186.91	NA
ENO1	2	175.75	NA
ISG15	2	175.53	NA
TXNL4A	2	164.33	NA
RBM17	2	161.86	NA
RPS5	2	158.18	NA
OTUB1	2	153.45	NA
CPSF6	2	141.81	NA
CTBP1	2	129.7	NA
DDX6	2	126.08	NA
DAP3	2	126.08	NA
TSR1	2	126.08	NA
NUFIP2	2	126.08	NA
H1FX	2	126.08	NA
ATXN2L	2	126.08	NA
NOP58	2	126.08	NA
SNORD19B	2	126.08	NA
GNL3	2	126.08	NA
FAM120A	2	126.08	NA
LARP4	2	126.08	NA
NACA	2	126.08	NA
CACNA1A	2	119.12	NA
LOC100507353	2	119.12	NA
MED31	2	107.67	NA
CMBL	2	99.31	NA
DHX30	2	80.66	NA
RBM14	2	80.66	NA
LARP7	2	80.66	NA
PTCD3	2	80.66	NA
EIF3B	2	73.52	NA
SNORD73A	2	73.52	NA
RPS3A	2	73.52	NA
RPS7	2	73.52	NA
DDX50	2	73.52	NA
PPIE	2	71.69	1.21917
PITX2	2	71.47	NA
SRPK1	2	71.2	NA
RPS24	2	64.86	NA
SNORD32A	2	64.86	NA
SNORD34	2	64.86	NA
RPL6	2	64.86	NA
SNORD58B	2	64.86	NA
RPL15	2	64.86	NA
SNORD58A	2	64.86	NA
RPL10	2	64.86	NA
FBL	2	64.86	NA
SNORD35A	2	64.86	NA
RPL17	2	64.86	NA
ZC3H11A	2	64.86	NA
SNORD58C	2	64.86	NA
SNORA70	2	64.86	NA
RPL13A	2	64.86	NA
RPL7	2	64.86	NA
SNORD33	2	64.86	NA
RPL26	2	64.86	NA
WIBG	2	64.86	NA
RPL28	2	64.86	NA
RPS6	2	64.86	NA
RPS11	2	64.86	NA
ABCA1	2	64.55	NA
EIF2C4	2	59.98	NA
APEX1	2	58.33	NA
COL18A1	2	57.54	NA
RELA	2	55.39	NA
RAD21	2	54.22	NA
LIN28B	2	51.21	NA
EIF3F	2	50.67	NA
PHYHIP	2	49.73	NA
WHSC1	2	48.74	NA
TERF2IP	2	46.12	NA
SFN	2	42.28	NA
FRG1	2	35.29	1.03185
RPS4X	2	33.52	NA
RPSA	2	30.47	NA
SNORA62	2	30.47	NA
SNORA6	2	30.47	NA
PRNP	2	29.03	NA
C1orf124	2	26.57	NA
SRPK3	2	25.12	NA
HAUS1	2	22.44	NA
NR3C1	2	21.25	NA
NFKBIA	2	21.25	NA
GSTK1	2	20.39	NA
RBM41	2	15.39	NA
TNFRSF1B	2	14.97	NA
TAF10	2	13.36	NA
VEGFA	2	9.8	NA
NR4A1	2	9.78	NA
SHFM1	2	8.62	NA
NKAP	2	8.19	NA
LIG4	2	8.16	NA
RBM3	2	5.54	NA
MGMT	2	5.49	NA
ZMYM2	2	2.6	NA
CNBP	2	0	NA
ARF6	2	0	NA
TOPORS	2	0	NA
TRA2A	2	0	NA
RPL9	2	0	NA
SERBP1	2	0	NA
ITK	2	0	NA
MAPK13	2	0	NA
YTHDF2	2	0	NA
DBC1	2	0	NA
SRP72	2	0	NA
XAB2	2	0	NA
PRMT3	2	0	NA
CPSF2	2	0	NA
PTBP2	2	0	NA
XIAP	2	0	NA
GTF3C3	2	0	NA
BANF1	2	0	NA
HDAC1	2	0	NA
PRPF31	2	0	NA
DOCK2	2	0	NA
GOT2	2	0	NA
GATC	2	0	NA
EIF2C1	2	0	NA
SRSF9	2	0	NA
CASC3	2	0	NA
RBM42	2	0	NA
TCF3	2	0	NA
SNURF	2	0	NA
FYTTD1	2	0	NA
SNRNP70	2	0	NA
RIOK1	2	0	NA
DDX39A	2	0	NA
SMAD4	2	0	NA
SCYL2	2	0	NA
CAPZA1	2	0	NA
THRAP3	2	0	NA
SRSF5	2	0	NA
MEX3C	2	0	NA
BLM	2	0	NA
LUC7L2	2	0	NA
HDAC2	2	0	NA
RAD50	2	0	NA
YTHDC2	2	0	NA
EIF2S3	2	0	NA
HDLBP	2	0	NA
CCNT1	2	0	NA
RAD18	2	0	NA
PLEC	2	0	NA
KHSRP	2	0	NA
RPS18	2	0	NA
TRIM28	2	0	NA
RPLP0	2	0	NA
CELF1	2	0	NA
CSNK2A1P	2	0	NA
CSNK2A1	2	0	NA
TUBA4A	2	0	NA
SNRPD1	2	0	NA
CLK3	2	0	NA
RPS19	2	0	NA
SNIP1	2	0	NA
EFTUD2	2	0	NA
ARF4	2	0	NA
CHD4	2	0	NA
DSP	2	0	NA
ILK	2	0	NA
KRT19	2	0	NA
POLD1	2	0	NA
RPL11	2	0	NA
RPL22	2	0	NA
RPL23A	2	0	NA
RPS25	2	0	NA
SAFB	2	0	NA
TRA2B	2	0	NA
TUBA1A	2	0	NA
DHX16	2	0	NA
RPL14	2	0	NA
ALYREF	2	0	NA
TUBA1B	2	0	NA
DIDO1	2	0	NA
SNORD42A	2	0	NA
CDK12	2	0	NA
WDR33	2	0	NA
AHNAK	2	0	NA
SFT2D3	2	0	NA
TNFRSF14	1	0	NA
ABCB1	1	0	NA
WRN	1	0	NA
DICER1	1	0	NA
TNFRSF10D	1	0	NA
MAP3K1	1	0	NA
TOP2A	1	0	NA
WBP4	1	0	NA
PINX1	1	0	NA
NUDCD1	1	0	NA
POLR2C	1	0	NA
SNORD14D	1	0	NA
FAM71F1	1	0	NA
HPRT1	1	0	NA
TRIP4	1	0	NA
SNORD14C	1	0	NA
PKM2	1	0	NA
CA2	1	0	NA
RPN2	1	0	NA
YPEL1	1	0	NA
HERC6	1	0	NA
C6	1	0	NA
F7	1	0	NA
SAE1	1	0	NA
SUV39H1	1	0	NA
LYZ	1	0	NA
SLC25A3	1	0	NA
GIMAP8	1	0	NA
DBF4B	1	0	NA
ERP44	1	0	NA
MTAP	1	0	NA
THRA	1	0	NA
TRPM4	1	0	NA
MFGE8	1	0	NA
NKD2	1	0	NA
RAVER1	1	0	NA
CKAP4	1	0	NA
LDHA	1	0	NA
MTSS1L	1	0	NA
ABL1	1	0	NA
GPI	1	0	NA
MAP3K3	1	0	NA
ARID2	1	0	NA
RIPK3	1	0	NA
CSTF1	1	0	NA
NFATC1	1	0	NA
CENPC1	1	0	NA
UBR2	1	0	NA
PSMD9	1	0	NA
NFATC2	1	0	NA
SAP25	1	0	NA
ROCK1	1	0	NA
PLOD3	1	0	NA
ALS2CR8	1	0	NA
RBM26	1	0	NA
LRPPRC	1	0	NA
UBR1	1	0	NA
PLOD2	1	0	NA
MLLT4	1	0	NA
GTF2E2	1	0	NA
CAPN2	1	0	NA
AKAP8	1	0	NA
ZFP36	1	0	NA
LMO3	1	0	NA
FAS	1	0	NA
RALYL	1	0	NA
PHKB	1	0	NA
KPNA4	1	0	NA
ZFYVE26	1	0	NA
SDCBP	1	0	NA
MDC1	1	0	NA
MPP1	1	0	NA
CAPN1	1	0	NA
FLNA	1	0	NA
IMMT	1	0	NA
ANXA11	1	0	NA
C17orf85	1	0	NA
MAPK6	1	0	NA
CRMP1	1	0	NA
SRC	1	0	NA
CXXC11	1	0	NA
RASD1	1	0	NA
SORBS3	1	0	NA
CBLB	1	0	NA
IKBKB	1	0	NA
PLCG1	1	0	NA
TANK	1	0	NA
KAT2B	1	0	NA
HNRNPA1L2	1	0	1.28188
ATP13A2	1	0	NA
GRB2	1	0	NA
ABI1	1	0	NA
DNAJC7	1	0	NA
NLRP12	1	0	NA
UBE3A	1	0	NA
HAUS2	1	0	NA
PPP2R1A	1	0	NA
LRRK1	1	0	NA
TAB1	1	0	NA
SLC12A3	1	0	NA
KCNQ4	1	0	NA
TRIM38	1	0	NA
COL7A1	1	0	NA
MAP2K1	1	0	NA
WDR82	1	0	NA
STIP1	1	0	NA
CITED1	1	0	NA
HYOU1	1	0	NA
KCND3	1	0	NA
PHC1	1	0	NA
COPS6	1	0	NA
TTC1	1	0	NA
HLA-DRA	1	0	NA
DNAJB12	1	0	NA
MEN1	1	0	NA
AICDA	1	0	NA
HGS	1	0	NA
SOD1	1	0	NA
TM4SF1	1	0	NA
HSPA2	1	0	NA
PACSIN1	1	0	NA
PPP5C	1	0	NA
TUBGCP2	1	0	NA
CDH1	1	0	NA
METTL22	1	0	NA
IRAK1	1	0	NA
TBK1	1	0	NA
TLR4	1	0	NA
RBX1	1	0	NA
TADA3	1	0	NA
CYCS	1	0	NA
MCL1	1	0	NA
FGFR3	1	0	NA
BAG4	1	0	NA
STMN1	1	0	NA
PPID	1	0	NA
CDKN2A	1	0	NA
RIPK2	1	0	NA
CDC20	1	0	NA
BCR	1	0	NA
CAMKMT	1	0	NA
SGTA	1	0	NA
SNCA	1	0	NA
C11orf73	1	0	NA
SUGT1	1	0	NA
EPS15	1	0	NA
TCERG1	1	0	NA
PRR13	1	0	NA
LGALS1	1	0	NA
ACTA1	1	0	NA
MYOC	1	0	NA
SKP1	1	0	NA
SNORD110	1	0	NA
GLYR1	1	0	NA
NOP56	1	0	NA
PGK1	1	0	NA
LRRC59	1	0	NA
UBE2O	1	0	NA
LARP1B	1	0	NA
HSPA1A	1	0	NA
ATP5A1	1	0	NA
CANX	1	0	NA
PPM1G	1	0	NA
FBXO33	1	0	NA
SNORD57	1	0	NA
CDK9	1	0	NA
GZF1	1	0	NA
IFIT2	1	0	NA
FAM120C	1	0	NA
IGF2BP3	1	0	NA
JAM2	1	0	NA
HADHA	1	0	NA
MECP2	1	0	NA
HNRNPUL2	1	0	NA
MIR1292	1	0	NA
IFIT3	1	0	NA
SNORD86	1	0	NA
SMU1	1	0	NA
HSPA1B	1	0	NA
RPS6KA1	1	0	NA
LARP1	1	0	NA
NSUN2	1	0	NA
ACTN4	1	0	NA
LCP2	1	0	NA
POT1	1	0	NA
RASSF9	1	0	NA
WEE1	1	0	NA
ANP32A	1	0	NA
ZNF830	1	0	NA
MAST3	1	0	NA
KRT18	1	0	NA
CSNK2A2	1	0	NA
PNISR	1	0	NA
KRT8	1	0	NA
CD14	1	0	NA
IFIT1	1	0	NA
SPAG8	1	0	NA
FAM168A	1	0	NA
SNCG	1	0	NA
SH3GL3	1	0	NA
POP7	1	0	NA
HTATSF1	1	0	NA
GAR1	1	0	NA
UBE2D4	1	0	NA
GEMIN2	1	0	NA
ARL4D	1	0	NA
UBE2L6	1	0	NA
DHX38	1	0	NA
PRPF38A	1	0	NA
JMJD6	1	0	NA
SDCBP2	1	0	NA
SSX2IP	1	0	NA
ASB12	1	0	NA
AKAP17A	1	0	NA
HCLS1	1	0	NA
MED13	1	0	NA
MED24	1	0	NA
OBFC2A	1	0	NA
PCBP4	1	0	NA
MED10	1	0	NA
MED26	1	0	NA
MED16	1	0	NA
USH1C	1	0	NA
MED27	1	0	NA
CASP8	1	0	NA
CASP10	1	0	NA
HIST4H4	1	0	NA
DOCK4	1	0	NA
HIST1H4I	1	0	NA
HIST1H2BC	1	0	NA
RPL27A	1	0	NA
C3orf19	1	0	NA
ERH	1	0	NA
WDR77	1	0	NA
HIST1H4J	1	0	NA
MAGOHB	1	0	NA
REST	1	0	NA
HIST1H2BE	1	0	NA
KRT14	1	0	NA
STK38	1	0	NA
HIST1H4L	1	0	NA
HIST1H4A	1	0	NA
RPL24	1	0	NA
HIST2H4A	1	0	NA
ZC3H14	1	0	NA
HIST1H2BF	1	0	NA
HIST1H4C	1	0	NA
RBM22	1	0	NA
HIST1H4H	1	0	NA
ZC3H13	1	0	NA
MAP1B	1	0	NA
HIST2H4B	1	0	NA
SNORA3	1	0	NA
KRT5	1	0	NA
HIST1H4E	1	0	NA
KRT10	1	0	NA
HIST1H2BI	1	0	NA
HIST1H4F	1	0	NA
HIST1H4K	1	0	NA
EEF2K	1	0	NA
HIST1H4B	1	0	NA
JAK1	1	0	NA
HIST1H2BG	1	0	NA
HIST1H4D	1	0	NA
HBB	1	0	NA
C14orf1	1	0	NA
RCVRN	1	0	NA
CLTB	1	0	NA
TLX3	1	0	NA
MIR1248	1	0	NA
CRB1	1	0	NA
SNORA63	1	0	NA
SNORA81	1	0	NA
SNORA4	1	0	NA
FSBP	1	0	NA
EIF4A2	1	0	NA
SNORD2	1	0	NA
FRA10AC1	1	0	NA
KRT40	1	0	NA
CEP70	1	0	NA
PSMF1	1	0	NA
ZNF408	1	0	NA
MARK4	1	0	NA
CCDC33	1	0	NA
SERPINB5	1	0	NA
DAB2	1	0	NA
C16orf48	1	0	NA
CSN3	1	0	NA
ZBTB32	1	0	NA
KCTD9	1	0	NA
RUSC1	1	0	NA
C14orf118	1	0	NA
NEDD9	1	0	NA
EFEMP2	1	0	NA
INCA1	1	0	NA
SBF2	1	0	NA
FOXS1	1	0	NA
ADAM15	1	0	NA
FASTK	1	0	NA
WDR90	1	0	NA
VENTX	1	0	NA
RHOBTB3	1	0	NA
PHF1	1	0	NA
DOK3	1	0	NA
PDLIM4	1	0	NA
PAPD4	1	0	NA
HEYL	1	0	NA
TOLLIP	1	0	NA
C9orf100	1	0	NA
LOC100653231	1	0	NA
LONRF1	1	0	NA
SH3RF2	1	0	NA
CCNK	1	0	NA
MGAT5B	1	0	NA
MYOZ2	1	0	NA
AMMECR1	1	0	NA
ZNF385C	1	0	NA
FAM103A1	1	0	NA
DPYSL4	1	0	NA
R3HDM2	1	0	NA
LOC100653194	1	0	NA
TOR1AIP2	1	0	NA
HOXA1	1	0	NA
PRKAA2	1	0	NA
DCTN5	1	0	NA
WDYHV1	1	0	NA
IP6K2	1	0	NA
C20orf195	1	0	NA
NR1D2	1	0	NA
WDR54	1	0	NA
DCAF8	1	0	NA
GRAP	1	0	NA
DOK6	1	0	NA
ZC3H10	1	0	NA
C12orf12	1	0	NA
SIRPB1	1	0	NA
APLN	1	0	NA
FOXC2	1	0	NA
ROR2	1	0	NA
TRIP13	1	0	NA
PLAC8	1	0	NA
C11orf87	1	0	NA
C1orf94	1	0	NA
DTX2	1	0	NA
TTLL10	1	0	NA
CRBN	1	0	NA
FOXP3	1	0	NA
C2orf51	1	0	NA
GH1	1	0	NA
ARL8A	1	0	NA
CHD3	1	0	NA
LOH12CR1	1	0	NA
PPP1R16A	1	0	NA
ID3	1	0	NA
UGP2	1	0	NA
PSMD11	1	0	NA
SMCHD1	1	0	NA
NCAPD2	1	0	NA
PCF11	1	0	NA
NACC1	1	0	NA
SMC3	1	0	NA
CPNE3	1	0	NA
UPF2	1	0	NA
GSPT1	1	0	NA
ZMAT3	1	0	NA
MLKL	1	0	NA
BZW1	1	0	NA
ASCC2	1	0	NA
IKZF1	1	0	NA
RPL36	1	0	NA
PAK1	1	0	NA
SF3B14	1	0	NA
LDLRAP1	1	0	NA
TMPO	1	0	NA
CCNB1	1	0	NA
SPTAN1	1	0	NA
PFKM	1	0	NA
BAZ1A	1	0	NA
INTS3	1	0	NA
CPSF7	1	0	NA
DDX19B	1	0	NA
BTAF1	1	0	NA
SPATA5L1	1	0	NA
CAPG	1	0	NA
UBR5	1	0	NA
WAPAL	1	0	NA
HIP1R	1	0	NA
COPB1	1	0	NA
KIF21A	1	0	NA
RBL2	1	0	NA
ACTN2	1	0	NA
GATAD2A	1	0	NA
FAM129B	1	0	NA
NUP37	1	0	NA
ACTL6A	1	0	NA
PICALM	1	0	NA
FUBP1	1	0	NA
EIF3E	1	0	NA
ETV6	1	0	NA
TIAL1	1	0	NA
ABCF1	1	0	NA
ASUN	1	0	NA
NIPBL	1	0	NA
RANBP2	1	0	NA
FAM105B	1	0	NA
CTTN	1	0	NA
CCT8	1	0	NA
OXSR1	1	0	NA
CHD7	1	0	NA
TLN1	1	0	NA
CDC73	1	0	NA
SMC1A	1	0	NA
ORC2	1	0	NA
CCT7	1	0	NA
COPB2	1	0	NA
RANGAP1	1	0	NA
EIF5B	1	0	NA
TNNT1	1	0	NA
ETF1	1	0	NA
RBM15	1	0	NA
SMARCE1	1	0	NA
DNM2	1	0	NA
MAP2K7	1	0	NA
NUP153	1	0	NA
ATM	1	0	NA
ANLN	1	0	NA
KPNB1	1	0	NA
CLP1	1	0	NA
BABAM1	1	0	NA
TUBB4A	1	0	NA
PBRM1	1	0	NA
EHD4	1	0	NA
EIF2S2	1	0	NA
EPS8L2	1	0	NA
EIF3L	1	0	NA
RPL18A	1	0	NA
RPL23	1	0	NA
RPL35	1	0	NA
MTDH	1	0	NA
SNORD21	1	0	NA
HELZ	1	0	NA
LRRC15	1	0	NA
IRAK2	1	0	NA
NOP14	1	0	NA
SNORA21	1	0	NA
SLC25A23	1	0	NA
RPS23	1	0	NA
ELAVL2	1	0	NA
TRMT1L	1	0	NA
USP8	1	0	NA
NOP2	1	0	NA
MSI1	1	0	NA
RPL32	1	0	NA
JUP	1	0	NA
SKIV2L2	1	0	NA
RPL31	1	0	NA
RPL5	1	0	NA
FUBP3	1	0	NA
SDAD1	1	0	NA
PSMC4	1	0	NA
ACO2	1	0	NA
EEF1D	1	0	NA
TRIM26	1	0	NA
TJP2	1	0	NA
MCM6	1	0	NA
CLK4	1	0	NA
PPP4R2	1	0	NA
DYNC1I2	1	0	NA
CCT5	1	0	NA
SNRPA1	1	0	NA
RBBP4	1	0	NA
EEF1B2	1	0	NA
CECR1	1	0	NA
SNORA41	1	0	NA
USP42	1	0	NA
TTC14	1	0	NA
DBT	1	0	NA
BAK1	1	0	NA
PSMC5	1	0	NA
ARAF	1	0	NA
YWHAB	1	0	NA
AR	1	0	NA
PASK	1	0	NA
LSM6	1	0	NA
SART3	1	0	NA
CALCOCO2	1	0	NA
COX5B	1	0	NA
USP4	1	0	NA
CCDC57	1	0	NA
ROPN1	1	0	NA
TRIM23	1	0	NA
SYTL5	1	0	NA
NFE2L2	1	0	NA
DYDC1	1	0	NA
USP21	1	0	NA
TTC19	1	0	NA
ZMYND19	1	0	NA
HDAC9	1	0	NA
ACO1	1	0	NA
ADAR	1	0	NA
PARP4	1	0	NA
AMT	1	0	NA
ANXA1	1	0	NA
ANXA5	1	0	NA
ARCN1	1	0	NA
KIF1A	1	0	NA
BBS2	1	0	NA
CAMK2B	1	0	NA
CAPZB	1	0	NA
CBL	1	0	NA
CCNG1	1	0	NA
CD97	1	0	NA
CDK11B	1	0	NA
CDH4	1	0	NA
CDK4	1	0	NA
CEBPB	1	0	NA
CHUK	1	0	NA
CKB	1	0	NA
AP2M1	1	0	NA
CTSB	1	0	NA
CYBA	1	0	NA
DAXX	1	0	NA
DAZ1	1	0	NA
DCTN1	1	0	NA
DHX8	1	0	NA
DFNA5	1	0	NA
DVL2	1	0	NA
EEF1A2	1	0	NA
EIF2S1	1	0	NA
EIF4B	1	0	NA
EIF4G2	1	0	NA
ELN	1	0	NA
EPB41	1	0	NA
EPS8	1	0	NA
EYA2	1	0	NA
FANCC	1	0	NA
FASN	1	0	NA
FCGR2A	1	0	NA
FEN1	1	0	NA
GABRB1	1	0	NA
GAK	1	0	NA
GARS	1	0	NA
GPR37	1	0	NA
PDIA3	1	0	NA
GSTP1	1	0	NA
MSH6	1	0	NA
GTF2A1	1	0	NA
GTF3C2	1	0	NA
HLA-C	1	0	NA
HMGB1	1	0	NA
HOXB9	1	0	NA
DNAJB2	1	0	NA
HSPA4	1	0	NA
HSPA9	1	0	NA
HSP90AA1	1	0	NA
HSPD1	1	0	NA
IGF2	1	0	NA
RBPJ	1	0	NA
IL16	1	0	NA
INPP5D	1	0	NA
INPPL1	1	0	NA
IREB2	1	0	NA
IRF1	1	0	NA
KCNH2	1	0	NA
KHK	1	0	NA
KIR2DL4	1	0	NA
KPNA3	1	0	NA
TNPO1	1	0	NA
KRT1	1	0	NA
LIMS1	1	0	NA
LMAN1	1	0	NA
LMNB1	1	0	NA
LYN	1	0	NA
MAFG	1	0	NA
MAP4	1	0	NA
MAPT	1	0	NA
MAT2A	1	0	NA
MCF2	1	0	NA
MDH1	1	0	NA
MEF2A	1	0	NA
MEOX2	1	0	NA
MLH1	1	0	NA
MRE11A	1	0	NA
MSH2	1	0	NA
MYL6	1	0	NA
PPP1R12B	1	0	NA
NAB2	1	0	NA
NCF2	1	0	NA
SEPT2	1	0	NA
RPL10A	1	0	NA
NFKBIB	1	0	NA
NFKBIE	1	0	NA
NFKBIL1	1	0	NA
NHP2L1	1	0	NA
NOTCH1	1	0	NA
NOTCH3	1	0	NA
NOVA1	1	0	NA
NSF	1	0	NA
OTX1	1	0	NA
PRDX1	1	0	NA
PER1	1	0	NA
PFKP	1	0	NA
PFN1	1	0	NA
PFN2	1	0	NA
PITX1	1	0	NA
PLRG1	1	0	NA
PML	1	0	NA
POU3F2	1	0	NA
POU3F4	1	0	NA
POU5F1	1	0	NA
PPM1B	1	0	NA
PPP1R10	1	0	NA
PPP2R1B	1	0	NA
PPP4C	1	0	NA
PRKAA1	1	0	NA
PRKAB2	1	0	NA
PKN2	1	0	NA
MAPK8	1	0	NA
MAP2K3	1	0	NA
PSMB4	1	0	NA
PSMC1	1	0	NA
TWF1	1	0	NA
RAD23A	1	0	NA
RAD52	1	0	NA
RAF1	1	0	NA
RB1	1	0	NA
RBL1	1	0	NA
RELB	1	0	NA
RFC1	1	0	NA
RFC3	1	0	NA
RPS6KB2	1	0	NA
RPS13	1	0	NA
RPS16	1	0	NA
RPS20	1	0	NA
RRBP1	1	0	NA
SATB1	1	0	NA
SEC13	1	0	NA
SFTPC	1	0	NA
SGK1	1	0	NA
SHC1	1	0	NA
FBXW4	1	0	NA
SHMT2	1	0	NA
SIAH1	1	0	NA
SLC1A5	1	0	NA
SLC3A2	1	0	NA
HLTF	1	0	NA
SNRPB2	1	0	NA
SNRPF	1	0	NA
SON	1	0	NA
SPG7	1	0	NA
SRP54	1	0	NA
TBX6	1	0	NA
TCEA1	1	0	NA
TCP1	1	0	NA
TFAP2A	1	0	NA
NR2F2	1	0	NA
TIE1	1	0	NA
TMSB4X	1	0	NA
TNFRSF1A	1	0	NA
CCT3	1	0	NA
TSN	1	0	NA
TTN	1	0	NA
TUBG1	1	0	NA
TYK2	1	0	NA
UBB	1	0	NA
UCHL1	1	0	NA
VASP	1	0	NA
VDR	1	0	NA
YY1	1	0	NA
YWHAH	1	0	NA
CSDE1	1	0	NA
DDX39B	1	0	NA
MLL2	1	0	NA
MKKS	1	0	NA
ARID1A	1	0	NA
HIST2H2BE	1	0	NA
BCAR3	1	0	NA
STK24	1	0	NA
NCK2	1	0	NA
DYRK2	1	0	NA
GAS7	1	0	NA
AP3B1	1	0	NA
BHLHE40	1	0	NA
TCAP	1	0	NA
STK16	1	0	NA
EIF3A	1	0	NA
EIF3G	1	0	NA
VAMP8	1	0	NA
CDC23	1	0	NA
IQGAP1	1	0	NA
MBD2	1	0	NA
RAB7L1	1	0	NA
RPS6KA4	1	0	NA
UBE2M	1	0	NA
DNAJA3	1	0	NA
USP10	1	0	NA
ARHGEF1	1	0	NA
BUB3	1	0	NA
BCL7C	1	0	NA
SRSF11	1	0	NA
TRIP12	1	0	NA
CIAO1	1	0	NA
CD101	1	0	NA
TBPL1	1	0	NA
CREB5	1	0	NA
NCOR1	1	0	NA
NUP155	1	0	NA
MATR3	1	0	NA
DAZAP2	1	0	NA
KEAP1	1	0	NA
SETDB1	1	0	NA
DDX46	1	0	NA
POM121	1	0	NA
NUAK1	1	0	NA
SGSM2	1	0	NA
RNF10	1	0	NA
PTBP3	1	0	NA
DNAJB6	1	0	NA
SMC4	1	0	NA
ABCF2	1	0	NA
SERF2	1	0	NA
STUB1	1	0	NA
STAG1	1	0	NA
SAP18	1	0	NA
SMNDC1	1	0	NA
DNAJA2	1	0	NA
TNIP1	1	0	NA
TFG	1	0	NA
TUBB3	1	0	NA
NDRG1	1	0	NA
PIAS3	1	0	NA
MCRS1	1	0	NA
LRRC41	1	0	NA
IGF2BP1	1	0	NA
CTCF	1	0	NA
RUVBL2	1	0	NA
ARID5A	1	0	NA
EHD1	1	0	NA
SF3A3	1	0	NA
GCN1L1	1	0	NA
NUDT21	1	0	NA
C10orf10	1	0	NA
TOPBP1	1	0	NA
KRR1	1	0	NA
FAF1	1	0	NA
CDC42EP1	1	0	NA
PKP3	1	0	NA
CELF3	1	0	NA
CEP250	1	0	NA
DDX20	1	0	NA
GPN1	1	0	NA
TUSC2	1	0	NA
TFEC	1	0	NA
HSPA4L	1	0	NA
ZBTB1	1	0	NA
BAHD1	1	0	NA
HABP4	1	0	NA
STK38L	1	0	NA
KDM1A	1	0	NA
KDM4B	1	0	NA
SMG1	1	0	NA
SETX	1	0	NA
RRP1B	1	0	NA
PEG10	1	0	NA
NUP205	1	0	NA
LARP4B	1	0	NA
KIAA0182	1	0	NA
PRRC2C	1	0	NA
DNAJC13	1	0	NA
UFL1	1	0	NA
KIAA0368	1	0	NA
FBXO46	1	0	NA
HEY2	1	0	NA
SMUG1	1	0	NA
HSPBP1	1	0	NA
C15orf63	1	0	NA
PGLS	1	0	NA
COBRA1	1	0	NA
FAM98A	1	0	NA
SIN3A	1	0	NA
IBTK	1	0	NA
SPATS2L	1	0	NA
RPAP1	1	0	NA
SS18L1	1	0	NA
CCDC9	1	0	NA
CHTOP	1	0	NA
C10orf137	1	0	NA
KIAA1279	1	0	NA
TRAF3IP1	1	0	NA
FBXO25	1	0	NA
ERAL1	1	0	NA
NUPR1	1	0	NA
SNORD54	1	0	NA
TUBGCP4	1	0	NA
PDCD4	1	0	NA
LSM1	1	0	NA
C1GALT1C1	1	0	NA
UBE2T	1	0	NA
MRPL22	1	0	NA
FHOD1	1	0	NA
OLA1	1	0	NA
CPSF1	1	0	NA
WRAP73	1	0	NA
ITSN2	1	0	NA
HP1BP3	1	0	NA
ZBTB7B	1	0	NA
INSIG2	1	0	NA
BET1L	1	0	NA
CRNKL1	1	0	NA
DDX41	1	0	NA
SIRT6	1	0	NA
C14orf166	1	0	NA
LSM7	1	0	NA
NAA38	1	0	NA
PPIL3	1	0	NA
DNAJC10	1	0	NA
PLEKHA5	1	0	NA
NDE1	1	0	NA
SYTL2	1	0	NA
WHSC1L1	1	0	NA
BANP	1	0	NA
PIH1D1	1	0	NA
VPS37C	1	0	NA
UACA	1	0	NA
MED9	1	0	NA
AGGF1	1	0	NA
SRBD1	1	0	NA
THAP1	1	0	NA
PRMT6	1	0	NA
UBE2W	1	0	NA
BRIX1	1	0	NA
STRBP	1	0	NA
CDCA7L	1	0	NA
C9orf86	1	0	NA
CCDC88A	1	0	NA
CCAR1	1	0	NA
UNC45A	1	0	NA
NKRF	1	0	NA
PARD3	1	0	NA
PRMT8	1	0	NA
ZC3HAV1	1	0	NA
LXN	1	0	NA
DAZ4	1	0	NA
PELI2	1	0	NA
THOC2	1	0	NA
CBX8	1	0	NA
NYNRIN	1	0	NA
CWC22	1	0	NA
SEMA4G	1	0	NA
NCOA5	1	0	NA
SUGP1	1	0	NA
KIAA1967	1	0	NA
C9orf80	1	0	NA
HIVEP3	1	0	NA
UBL5	1	0	1.05122
TINAGL1	1	0	NA
ZFYVE20	1	0	NA
RFWD2	1	0	NA
ARHGAP9	1	0	NA
SMURF2	1	0	NA
NOL6	1	0	NA
PYCRL	1	0	NA
BOLL	1	0	NA
TSEN34	1	0	NA
FAM124B	1	0	NA
WDR76	1	0	NA
DNAJB14	1	0	NA
CDK5RAP3	1	0	NA
MOB2	1	0	NA
TDRD3	1	0	NA
MAP1LC3B	1	0	NA
SF3B5	1	0	NA
YPEL3	1	0	NA
POLDIP3	1	0	NA
NOA1	1	0	NA
PHF6	1	0	NA
DOT1L	1	0	NA
L3MBTL3	1	0	NA
USP30	1	0	NA
LTV1	1	0	NA
UBASH3B	1	0	NA
SNORD14B	1	0	NA
NAPRT1	1	0	NA
ARMC6	1	0	NA
FBXO32	1	0	NA
FLYWCH2	1	0	NA
ARAP1	1	0	NA
DCD	1	0	NA
ZNF792	1	0	NA
C22orf39	1	0	NA
GLYCTK	1	0	NA
PM20D2	1	0	NA
SRSF12	1	0	NA
RDH12	1	0	NA
SPATA8	1	0	NA
DCDC2B	1	0	NA
PYHIN1	1	0	NA
METTL21A	1	0	NA
ROPN1B	1	0	NA
AMOT	1	0	NA
SPATA5	1	0	NA
DHX36	1	0	NA
ZFC3H1	1	0	NA
MED19	1	0	NA
PATL1	1	0	NA
FAM124A	1	0	NA
METTL20	1	0	NA
BCL6B	1	0	NA
HSPA12A	1	0	NA
ZSCAN1	1	0	NA
C1orf111	1	0	NA
ZNF326	1	0	NA
USP50	1	0	NA
LOC401317	1	0	NA
MEIG1	1	0	NA
ZG16	1	0	NA
LGALS9C	1	0	NA
SNORA29	1	0	NA
SNORD84	1	0	NA
SNHG4	1	0	NA
MIR939	1	0	NA
MIR1234	1	0	NA
MIR1282	1	0	NA
LOC100508408	1	0	NA
MIR4680	1	0	NA
MIR4738	1	0	NA

## Sheet: SALS2_cortex
Label	Degree	Betweenness	Expression
SNW1	330	339224	-1.2593
TARDBP	221	159389	-1.33519
HSPA8	183	210605	-1.83998
YBX1	175	140377	-0.456713
HNRNPA1	173	124639	-1.58482
SRRM2	146	104983	3.63916
DDX5	145	95836.8	-1.52224
PABPC1	140	114670	-1.73878
MAGOH	137	81108.7	-1.41088
HNRNPK	121	69033	-1.02656
HNRNPH1	113	59527.7	-1.36419
SF3A2	98	43158	-1.89786
DDX17	91	34383	1.73828
SMN1	83	77501.4	-1.18673
HNRNPD	83	36767.9	-1.3312
DHX9	77	27363.5	-1.2537
SF3B1	75	31710.9	-1.36873
HNRNPC	71	40818.8	-1.78468
POLR2A	69	56415.9	-1.50091
HNRNPM	68	29679	-1.86313
SYNCRIP	65	30009.4	-1.81602
PCBP1	63	29452.8	-1.56511
C1QBP	62	52425.4	-1.75439
KHDRBS1	58	36123.5	-1.59062
RBMX	55	25378.9	-1.48154
HNRNPUL1	53	24688.7	2.72858
SNRNP200	53	19752.5	-1.04632
SRPK2	52	39122.1	-1.37845
UPF1	50	23859.8	-1.75101
U2AF2	46	19180.3	2.16614
SNRPD3	44	14889	-1.54708
HNRNPA3	42	10927.1	-1.34086
FN1	40	40419	NA
THRAP3	39	9169.86	-1.86105
SNRPA	38	6963.41	-1.16541
SF1	37	16574.3	-0.0877054
HNRNPH3	37	10478.8	-1.78146
LUC7L2	34	26008.4	-1.79193
EFTUD2	34	9943.77	-1.52659
NUDT21	33	22444	-2.03065
PUF60	32	23382.4	-1.28647
SNRNP70	31	14207	-1.56369
SRPK1	31	12259.9	-1.37539
POLR2C	30	25240	-1.48588
STRAP	28	24798.6	-1.65633
EIF4A3	28	10836.8	NA
PRPF4B	28	8049.88	-1.24056
SF3A1	27	4641.83	-1.39069
SAP18	26	16579.1	-1.67216
SNRPC	26	11374.6	0.0162232
VCAM1	26	10220.1	NA
QKI	25	21597.3	-1.40464
U2AF1	25	7243.77	-1.5531
CIRBP	25	3576.11	-1.10283
CDK2	24	22145.1	NA
CUL3	24	15570.2	NA
GABARAPL1	24	13709.8	NA
MIR7-1	24	5516.69	NA
USP4	23	17941.3	-1.50151
MAP1LC3A	23	15909.2	NA
YTHDC1	23	14911.3	-1.11544
USP39	23	13417.4	-1.55282
RBM3	23	795.51	-1.03622
MBNL1	22	7787.8	-1.8562
ESR1	22	5805.29	NA
DDX1	22	5659.15	-2.12708
SUZ12	22	5207.35	NA
MFAP1	21	19122	-1.96025
ITGA4	21	4527.85	NA
STAU1	20	10186.6	NA
RPA1	20	6617.91	NA
TP53	19	23632.1	NA
SCNM1	19	14028.8	-1.27961
MDM2	19	7912.87	NA
NXF1	19	5478.66	NA
CLNS1A	19	5196.09	-1.50937
SNRPD2	19	4044.45	-1.26771
ZMAT2	18	17572.9	-1.74738
MYC	18	17566.1	NA
MOV10	18	13876	NA
BARD1	18	11473.1	NA
CCDC8	18	6883.74	NA
SNRPB2	18	5082.86	-1.41026
TRA2A	18	4502.06	1.07269
SON	18	3979.3	-1.3394
CUL5	18	1838.45	NA
SNRPF	18	1686.4	-1.09227
CD2BP2	17	9722.13	1.34144
MIR3064	17	6238.53	NA
MIR5047	17	6238.53	NA
PRDX6	17	5797.15	-1.04516
PRPF40A	17	5543.2	NA
ARRB2	16	9116.66	NA
YWHAG	16	8709.04	NA
PSIP1	16	7468.42	-1.25146
CD81	16	3549.55	NA
SREK1	16	3065.51	NA
ELAVL1	16	2171.35	NA
SIRT7	16	1937.16	NA
PAN2	16	1546.74	NA
FMR1	15	13444.5	-2.08339
HNRNPF	15	9804.87	NA
CDC5L	15	6281.28	NA
CUL1	15	5444.04	NA
CUL7	15	3834.94	NA
APBB1	15	2453.29	NA
KHDRBS2	15	1952.51	NA
CUL4B	15	1204.08	NA
RNPS1	14	8892.25	NA
CAND1	14	4493.35	NA
SNORD61	14	3148.27	NA
EZH2	14	2314.24	NA
SRRM1	14	2036.23	NA
POLR2L	13	12623.9	-1.60383
ZBTB7A	13	10653.3	-1.68802
WBP11	13	8734.68	-1.30977
PARK2	13	4132.66	NA
IVNS1ABP	13	2286.25	NA
RBM17	13	1638.5	-2.0875
RBM5	13	1356.18	-1.26089
SMURF1	13	1071.68	NA
RHEB	12	17101.4	-1.35248
LSM3	12	5697.92	-1.41533
UBC	12	4225.54	NA
NEDD8	12	4117.49	NA
COPS5	12	3953.71	NA
DDX23	12	3627.31	-1.0401
OBSL1	12	2826.34	NA
ILF3	12	2360.3	NA
RBM39	12	2216.45	NA
SLU7	11	10655.2	-1.25967
MAGOHB	11	6619.97	-1.35867
NPM1	11	4412.21	NA
RBM41	11	3831.05	1.66094
POLR2F	11	3186.82	-1.18135
EED	11	2989.26	NA
PRPF38A	11	2625.06	-1.01073
PAXIP1	11	2354.65	NA
ZRANB2	11	1985.26	-2.18823
CSTF3	11	1877.59	-1.32783
CLK2	11	1687.95	NA
CUL4A	11	1572.59	NA
ICAM1	11	1166.58	NA
ADAR	11	886.42	-1.27683
IGSF8	11	873.22	NA
TOP1	11	472.03	NA
SNUPN	10	12022.9	-1.32176
GABARAPL2	10	7139.49	NA
WAC	10	6940.18	-1.9328
POLR2I	10	6035.66	-1.41523
HSPB1	10	6005.49	NA
NOL3	10	5368.49	-1.38995
DCUN1D1	10	5027.9	NA
EIF2C2	10	2467.81	NA
PIN1	10	1214.14	NA
HNRNPA2B1	10	1117.92	NA
DDX46	10	762.76	-1.57398
FBXO6	9	4874.52	NA
MIR4745	9	4679.17	NA
PTBP1	9	4679.17	NA
NAA38	9	3988.11	NA
SNRPB	9	2839.38	NA
CUL2	9	2500.93	NA
RPA2	9	2482.45	NA
ACTB	9	2226.01	NA
PPIL1	9	2082.89	-1.03448
PRPF8	9	1204.25	NA
RALY	9	1054.24	NA
SF3B4	9	758.77	NA
ERG	9	527.09	NA
HNRNPU	9	434.55	NA
EEF1A1	8	18236.1	NA
UBL4A	8	11530.7	NA
PRPF19	8	6500.84	NA
WWOX	8	6489.06	NA
HECW2	8	4564.05	NA
FUS	8	4354.36	NA
POLR2G	8	4231.22	-1.5887
XRCC5	8	3831.75	NA
NOS2	8	3717.09	NA
POLR2D	8	3500.49	1.40566
SMN2	8	3061.49	NA
PDCD7	8	3019.29	-1.05191
PPP2R2B	8	2450.1	NA
HLA-B	8	2201.73	NA
RPA3	8	2176.53	NA
EGFR	8	1256.67	NA
DDX21	8	1033.21	NA
LGR4	8	759.5	NA
HDGF	8	313.21	NA
BAG3	7	10192	NA
TXNL4A	7	6986.21	-1.74129
CPSF4	7	6865.45	-1.79569
CDKN1A	7	4950.42	NA
APP	7	4767.62	NA
FIP1L1	7	4087.68	-1.02732
ESR2	7	3954.24	NA
VCP	7	3416.43	NA
BRCA1	7	2736.84	NA
DDX3X	7	2573.44	NA
PPP1R8	7	2384.5	-1.39641
MED29	7	1881.11	NA
DHX15	7	1862.96	NA
MED10	7	1744.49	NA
PNN	7	1517.1	NA
HDAC5	7	1320.55	NA
SRSF7	7	1055.77	NA
SETX	7	578.46	0.325829
CLK3	7	536.31	NA
KHDRBS3	7	379.59	NA
HNRNPA0	7	335.46	NA
CNBP	7	335.19	NA
PCBP2	7	326.4	NA
SRSF1	7	323.23	NA
RNF2	7	316.03	NA
POLR2K	7	248.36	-2.01852
SF3B2	7	161.5	NA
IFIT1	7	149.7	NA
SMARCAD1	7	128.5	NA
PRMT7	6	8535	-1.11478
MTUS2	6	8333.1	NA
SIRT1	6	7915.76	NA
COPS6	6	7379.59	NA
FXR2	6	7159.66	NA
ATXN1	6	4671.55	NA
MED9	6	3945.37	NA
RBM4B	6	3576.15	-1.36476
PRPF3	6	2807.5	NA
SOX2	6	2715.52	NA
HTATSF1	6	2551.67	-1.467
TUBGCP3	6	2191.81	NA
NEDD4	6	1881.88	NA
HSPA5	6	1752.09	NA
HDAC11	6	1742.72	NA
MIR1306	6	1736.13	NA
DGCR8	6	1736.13	NA
HDAC1	6	1650.33	NA
ARRB1	6	1591.22	NA
LNX1	6	1559.79	NA
SRSF3	6	1492.55	NA
NFKB2	6	1470.95	NA
EP300	6	1189.7	NA
MDC1	6	1021.59	NA
EPB41L3	6	956.03	NA
NONO	6	935.28	NA
XRCC6	6	611.88	NA
SNRNP40	6	578.09	NA
WHSC1	6	521.01	NA
EWSR1	6	500.87	NA
SNURF	6	494.83	NA
SNRPN	6	494.83	NA
TRAF6	6	420.71	NA
SRSF6	6	375.57	NA
HNRNPL	6	355.87	NA
U2SURP	6	335.36	NA
MED19	6	318.32	NA
NCBP1	6	316.74	NA
SRPK3	6	210.55	NA
ARF6	6	154.22	NA
HUWE1	6	96.2	NA
CTNNB1	6	63.5	NA
CCDC85B	5	8667.4	NA
LSM7	5	3448.29	-1.61731
CSTF1	5	2701.18	-1.28748
AIRE	5	2454.88	NA
LSM4	5	2003.19	NA
SF3B5	5	1792.38	-1.70664
YWHAQ	5	1508.51	NA
RBFOX2	5	1456.99	NA
MCM7	5	1371.94	NA
CEP250	5	977.16	NA
SNORA64	5	871.45	NA
RPS2	5	871.45	NA
VHL	5	813.22	NA
YWHAB	5	804.31	NA
CSDA	5	748.05	NA
IGF2BP2	5	683.45	NA
SUMO2	5	682.79	NA
G3BP1	5	629.21	NA
HNRNPR	5	550.73	NA
ACIN1	5	542.16	NA
SNIP1	5	540.89	NA
GIGYF2	5	489.55	NA
NFX1	5	351.54	NA
SRSF4	5	296.63	NA
SART1	5	269.25	NA
TRA2B	5	250.25	NA
PSMA3	5	246.74	NA
NCBP2	5	173.22	-1.118
MED26	5	159.46	NA
MEPCE	5	157.01	NA
TCEA1	5	154.77	NA
SFPQ	5	148.06	NA
GSTK1	5	138.38	NA
XRN1	5	135.97	NA
HDAC2	5	128.55	NA
SRRT	5	125.57	NA
SNORD36A	5	122.13	NA
RPL7A	5	122.13	NA
SNORD24	5	122.13	NA
SNORD36B	5	122.13	NA
MEX3C	5	115.59	NA
SF3B3	5	69.43	NA
ILF2	5	65.55	NA
NCL	5	62.99	NA
ILK	5	40.86	NA
ZCCHC8	5	31.39	-1.35386
EIF2C1	4	4948.36	NA
PRNP	4	4417.23	NA
IKZF1	4	3214.37	NA
TNFRSF1A	4	2214.32	NA
WDR83	4	1811.87	NA
HABP4	4	1804.27	NA
TRAF1	4	1683.09	NA
AURKA	4	1645.36	NA
YWHAZ	4	1400.11	NA
ISG15	4	1298.81	NA
HIST1H1C	4	1161.81	NA
SPAG5	4	1152.44	NA
CD4	4	1068.5	NA
PRPF4	4	1023.96	NA
HDAC3	4	952.92	NA
XRN2	4	864.89	NA
RPL13	4	814.88	NA
SNORD68	4	814.88	NA
VIM	4	789.33	NA
SND1	4	772.23	NA
GSK3B	4	687.18	NA
H2AFX	4	660.82	NA
LUZP4	4	647.42	NA
GATC	4	635.06	NA
SRSF9	4	635.06	NA
RPL10	4	607.41	NA
SNORA70	4	607.41	NA
PCNA	4	574.2	NA
GOLGA2	4	546.73	NA
RIPK3	4	499.37	NA
FBL	4	481.88	NA
LRRK2	4	434.28	NA
BANF1	4	386.1	NA
MAST3	4	364.8	NA
SEPT9	4	356.05	NA
CASP8	4	259.29	NA
WDR77	4	198.47	NA
EIF4G1	4	189.76	NA
LSM6	4	180.81	-1.68064
CRMP1	4	158.62	NA
DROSHA	4	157.24	NA
SNRPG	4	136.22	NA
EMD	4	119.93	NA
NDRG1	4	119.81	NA
C1orf124	4	118.71	NA
SRSF5	4	97.16	NA
CELF1	4	87	NA
RPL3	4	66.17	NA
SNORD83B	4	66.17	NA
RNU86	4	66.17	NA
HNRNPAB	4	65.55	NA
SORBS3	4	59.91	NA
ADRB2	4	55.08	NA
SMAD5	4	53.55	NA
LIN28B	4	49.53	NA
UBE2I	4	48.4	NA
DDX42	4	39.33	NA
STK24	4	35.74	NA
ITSN2	4	30.06	NA
PRPF6	4	26.61	NA
RPS3	4	23.13	NA
TRAF2	3	15903.3	NA
REL	3	4471.12	NA
INTS6	3	3755.2	NA
LZTS2	3	2787.73	NA
POLR1E	3	2559.14	NA
EIF3E	3	2421.31	NA
HTT	3	1904.81	NA
RBL1	3	1438.45	NA
RPAP2	3	1074.91	NA
AES	3	953.94	NA
YWHAH	3	933	NA
AKT1	3	906.11	NA
NOP58	3	897.99	NA
TUBB3	3	761.7	NA
SP1	3	673.71	NA
RUVBL1	3	601.62	NA
SNORD73A	3	572.03	NA
RPS3A	3	572.03	NA
CPSF2	3	557.85	NA
GRB2	3	539.54	NA
GEMIN4	3	472.55	NA
NSF	3	454.35	NA
PPP2R1A	3	426.85	NA
RPL6	3	424.42	NA
RPL7	3	424.42	NA
SSX2IP	3	421.02	NA
P4HB	3	415.52	NA
MIR1248	3	386.46	NA
SNORA63	3	386.46	NA
SNORA81	3	386.46	NA
SNORA4	3	386.46	NA
EIF4A2	3	386.46	NA
SNORD2	3	386.46	NA
LSM10	3	376.89	NA
RARA	3	374.25	NA
COMMD3-BMI1	3	350.31	NA
BMI1	3	350.31	NA
HDLBP	3	347.85	NA
CPSF6	3	306.59	NA
RBM11	3	285.16	NA
DDX50	3	285.12	NA
RBM48	3	273.1	NA
PABPC4	3	269.56	NA
MID2	3	248.24	NA
APC	3	246.92	NA
DBC1	3	243.02	NA
RBPMS	3	236.84	NA
PNMA1	3	233.72	NA
SIRT6	3	233.14	NA
HSP90AA1	3	228.75	NA
NFKB1	3	220.31	NA
IFIT2	3	213.01	NA
IFIT3	3	213.01	NA
YWHAE	3	197.4	NA
LMNA	3	189.34	NA
POT1	3	181.18	NA
EIF2C4	3	175.12	NA
TRIM54	3	167.78	NA
MAPK13	3	167.02	NA
PARN	3	161.79	NA
ABL1	3	160.64	NA
PA2G4	3	143.21	NA
PDLIM7	3	136.94	NA
TNNT1	3	126.73	NA
SHC1	3	124.67	NA
USP15	3	115.43	NA
ITCH	3	112.67	NA
RPS9	3	110.36	NA
CDK9	3	109.57	NA
EIF3B	3	99.01	NA
SMG1	3	96.38	NA
CALM2	3	93.04	NA
CALM1	3	93.04	NA
CALM3	3	93.04	NA
STK4	3	89.44	NA
SNORA48	3	86.61	NA
EIF4A1	3	86.61	NA
SNORA67	3	86.61	NA
SNORD10	3	86.61	NA
PRKAB1	3	83.37	NA
MAP1LC3B	3	67.99	NA
EIF3I	3	66.31	NA
EIF3H	3	66.31	NA
SQSTM1	3	66.31	NA
BTRC	3	61.85	NA
TCF3	3	45.52	NA
EEF2	3	44.46	NA
TOPORS	3	43.42	NA
SNORD42A	3	43.04	NA
RPL23A	3	43.04	NA
GAS7	3	40.25	NA
ZNF207	3	35.36	NA
SF3A3	3	35.27	NA
SF3B14	3	35.27	NA
MTA2	3	34.9	NA
AQR	3	34.37	NA
SNRPD1	3	32.93	NA
FOS	3	29.54	NA
H3F3A	3	28.26	NA
H3F3B	3	28.26	NA
CASC3	3	23.31	-1.30608
RPS6	3	23.13	NA
RPL8	3	23.13	NA
MYH9	3	23.13	NA
RPL19	3	23.13	NA
SNORD18C	3	23.13	NA
SNORD16	3	23.13	NA
RPL4	3	23.13	NA
SNORD18B	3	23.13	NA
SNORD18A	3	23.13	NA
BCLAF1	3	23.13	NA
LYAR	3	22.67	NA
RAD21	3	18.47	NA
SNRPA1	3	15.74	NA
MAP3K1	3	15.63	NA
TNFRSF10D	3	13.98	NA
CREBBP	3	10.83	NA
HSPD1	3	10.82	NA
TP63	3	10.41	NA
POLD1	3	9.96	NA
ZBTB1	3	9.17	NA
SMNDC1	3	6.85	NA
TYK2	3	0	NA
PRMT1	3	0	NA
YTHDF2	3	0	NA
KHSRP	3	0	NA
ASB2	3	0	NA
RBM42	3	0	NA
POLR2E	3	0	NA
CCAR1	3	0	NA
SMARCC1	3	0	NA
GSPT1	3	0	NA
PURA	3	0	NA
ETF1	3	0	NA
MNDA	2	10224	NA
DNAJA1	2	4517.11	NA
EIF1B	2	3599.58	NA
ZCCHC10	2	2572.88	NA
PFKM	2	2339.07	NA
HSPH1	2	2261.97	NA
NCOR1	2	2083.94	NA
MCM3	2	1709	NA
PPIL3	2	1500.25	-1.59062
RBL2	2	1250.97	NA
MEX3B	2	1222.6	NA
ZSCAN1	2	1187.6	NA
CEP76	2	1174.52	NA
NFKBIB	2	1154.42	NA
TUBA1A	2	1095.97	NA
UCHL1	2	1095.97	NA
CWC15	2	991.08	-1.41623
STUB1	2	858.59	NA
MEOX2	2	790.89	NA
PACSIN1	2	720.72	NA
VASP	2	707.22	NA
SGTA	2	637.54	NA
HDAC6	2	613.43	NA
BAG2	2	613.43	NA
DNAJC9	2	588.28	NA
IQCB1	2	588.28	NA
TADA3	2	563.98	NA
METTL22	2	534.52	NA
PLSCR1	2	462.06	NA
NFKBIA	2	428.3	NA
MLL2	2	424.83	NA
SMC3	2	424.83	NA
CDC73	2	424.83	NA
SMC1A	2	424.83	NA
MED31	2	396.9	NA
TIAL1	2	390.46	NA
FUBP1	2	390.46	NA
MSH2	2	390.46	NA
SIN3A	2	390.46	NA
KIAA1279	2	383.86	NA
UNC119	2	341.02	NA
CARM1	2	328.11	NA
GTPBP4	2	321.14	NA
ATF7IP	2	296.69	NA
KRT40	2	289.68	NA
TGFBR1	2	266.52	NA
NFE2L2	2	252.54	NA
RIPK1	2	250.12	NA
GEMIN6	2	248.29	NA
MEN1	2	244.04	NA
LRIF1	2	233.73	NA
NCOR2	2	229.02	NA
NOP2	2	218.81	NA
TRIM26	2	213.23	NA
ATM	2	207.18	NA
DNAJC8	2	207.06	-1.08681
TUBB4A	2	205.62	NA
IKBKB	2	200.89	NA
OBFC2A	2	195.41	NA
TRIM37	2	188.7	NA
ECT2	2	179.61	NA
PPP4C	2	174.69	NA
RBBP6	2	174.07	NA
POLR2H	2	154.1	NA
CSTF2T	2	148.28	-1.22481
GPN1	2	145.8	NA
TCERG1	2	145.8	NA
MYL6	2	142.3	NA
EXOSC8	2	139.81	NA
BEND7	2	139.13	NA
SH3KBP1	2	136.1	NA
GTF2E2	2	133.02	NA
STC2	2	126.82	NA
MPP1	2	125.49	NA
PTP4A3	2	118.08	NA
RIPK2	2	110.55	NA
COBRA1	2	110.33	NA
PHF8	2	110.33	NA
TNFRSF1B	2	109.2	NA
HAP1	2	108.38	NA
MAGED1	2	107.57	NA
DYNC1I1	2	105.95	NA
A2M	2	105.95	NA
SEMA5B	2	105.95	NA
DDX6	2	100.93	NA
DAP3	2	100.93	NA
TSR1	2	100.93	NA
NUFIP2	2	100.93	NA
H1FX	2	100.93	NA
ATXN2L	2	100.93	NA
SNORD19B	2	100.93	NA
GNL3	2	100.93	NA
FAM120A	2	100.93	NA
LARP4	2	100.93	NA
NACA	2	100.93	NA
CMBL	2	100.27	NA
PHYHIP	2	99.85	NA
CALCOCO2	2	98.02	NA
GH1	2	96.98	NA
EIF4B	2	96.38	NA
C10orf28	2	96.38	NA
CPSF1	2	93.7	NA
MIR939	2	93.7	NA
MIR1234	2	93.7	NA
FSD2	2	84.63	NA
LENG8	2	84.01	NA
LSM11	2	83.05	NA
CHD3	2	82.86	NA
DICER1	2	82.09	NA
SLX4	2	79.11	NA
TDRD3	2	78.34	NA
USP10	2	78.34	NA
DZIP3	2	75.78	NA
GDF9	2	74.19	NA
TNIK	2	74.02	NA
PACSIN3	2	73.68	NA
MAP3K3	2	72.51	NA
SDCBP	2	71.48	NA
RPAP1	2	70.82	NA
TTN	2	70.27	NA
RPS7	2	66.31	NA
MED27	2	63.32	NA
DHX30	2	63.11	NA
RBM14	2	63.11	NA
LARP7	2	63.11	NA
PTCD3	2	63.11	NA
HMGA2	2	60.68	NA
APEX1	2	55.82	NA
PITX2	2	50.17	NA
MAPK6	2	48.37	NA
PTN	2	47.72	NA
KIAA1377	2	47.72	NA
UBQLN4	2	46.73	NA
TSG101	2	46.58	NA
SMAD3	2	45.05	NA
RPL18A	2	43.04	NA
STAT3	2	36.12	NA
BUB3	2	35.27	NA
CTNNBL1	2	34.91	NA
ARGLU1	2	34.91	NA
EIF3F	2	34.6	NA
ALYREF	2	33.44	NA
FRG1	2	33.19	-1.01538
RPSA	2	31.61	NA
SNORA62	2	31.61	NA
SNORA6	2	31.61	NA
PPIG	2	30.49	NA
HAUS1	2	30.24	NA
SGK1	2	30.24	NA
YAP1	2	29.54	NA
MGMT	2	29.02	NA
RPS4X	2	27.23	NA
RRP1B	2	26.52	NA
PRPF31	2	24.94	NA
RRAGA	2	24.5	NA
SNORD33	2	23.13	NA
TUBA1B	2	23.13	NA
SNORD34	2	23.13	NA
RPL13A	2	23.13	NA
RPL26	2	23.13	NA
SNORD35A	2	23.13	NA
SNORD32A	2	23.13	NA
SNORD58B	2	23.13	NA
ZC3H11A	2	23.13	NA
RPS24	2	23.13	NA
SNORD58A	2	23.13	NA
RPL28	2	23.13	NA
SNORD58C	2	23.13	NA
RPL17	2	23.13	NA
RPL15	2	23.13	NA
RPS11	2	23.13	NA
PAIP1	2	22.71	NA
STAU2	2	21.63	NA
PPM1G	2	20.82	NA
JMJD6	2	18.55	NA
TERF2IP	2	18.1	NA
SDCBP2	2	17.31	NA
DHX38	2	17.03	NA
HDAC9	2	16.25	NA
RELA	2	15.07	NA
C11orf58	2	13.68	NA
LMO3	2	12.87	NA
D4S234E	2	11.83	NA
LUC7L	2	11.83	NA
C1orf35	2	11.83	NA
PPIE	2	11.04	-1.2774
FAM168A	2	10.93	NA
DOT1L	2	10.72	NA
FEZ1	2	9.86	NA
SMAD2	2	9.79	NA
TF	2	8.64	NA
LIG4	2	8.35	NA
CSTF2	2	8.3	NA
SAT1	2	7.54	NA
SMYD2	2	7.52	NA
VEGFA	2	6.85	NA
PHF6	2	6.66	NA
ANXA1	2	5.9	NA
EPB41	2	5.58	NA
ATG12	2	5.5	NA
SART3	2	5.19	NA
DDX20	2	4.92	NA
CHAF1A	2	4.23	NA
LXN	2	3.48	NA
CDH1	2	0	NA
NFKBIE	2	0	NA
CDKN2A	2	0	NA
SMARCA4	2	0	NA
CRK	2	0	NA
CDC37	2	0	NA
HNRPDL	2	0	NA
SRP72	2	0	NA
SNORA27	2	0	NA
RPL21	2	0	NA
PRMT3	2	0	NA
AKAP8	2	0	NA
SNORD102	2	0	NA
XIAP	2	0	NA
RALYL	2	0	NA
GTF3C3	2	0	NA
CCT5	2	0	NA
SRC	2	0	NA
GRAP2	2	0	NA
DOCK2	2	0	NA
HSPA1A	2	0	NA
CAPZA1	2	0	NA
SCYL2	2	0	NA
SPTAN1	2	0	NA
BLM	2	0	NA
FYTTD1	2	0	NA
HSPA1B	2	0	NA
RIOK1	2	0	NA
DDX39A	2	0	NA
FBXO33	2	0	NA
GSPT2	2	0	NA
SMAD4	2	0	NA
TJP2	2	0	NA
C19orf43	2	0	NA
USP45	2	0	NA
PHF5A	2	0	NA
VDR	2	0	NA
NCOA3	2	0	NA
RBM15	2	0	NA
ITK	2	0	NA
SRSF11	2	0	NA
KPNA2	2	0	NA
CPSF7	2	0	NA
UBR5	2	0	NA
RAD50	2	0	NA
YTHDC2	2	0	NA
EIF2S3	2	0	NA
RPS14	2	0	NA
CCNT1	2	0	NA
RAD18	2	0	NA
RPL12	2	0	NA
PLEC	2	0	NA
EIF2S2	2	0	NA
IRAK2	2	0	NA
RPS18	2	0	NA
TRIM28	2	0	NA
RPLP0	2	0	NA
TUBA4A	2	0	NA
RPS19	2	0	NA
BCAR3	2	0	NA
SETDB1	2	0	NA
CORO1A	2	0	NA
ARF4	2	0	NA
CDK4	2	0	NA
CENPA	2	0	NA
CHD4	2	0	NA
DHX8	2	0	NA
DSP	2	0	NA
EIF2S1	2	0	NA
HBB	2	0	NA
TNPO1	2	0	NA
LYN	2	0	NA
RPL11	2	0	NA
RPL22	2	0	NA
RPS25	2	0	NA
SAFB	2	0	NA
FBXW4	2	0	NA
YY1	2	0	NA
EIF3A	2	0	NA
GNB2L1	2	0	NA
NCOA2	2	0	NA
DIDO1	2	0	NA
KIAA0368	2	0	NA
FBXO46	2	0	NA
CDK12	2	0	NA
WDR33	2	0	NA
PRMT8	2	0	NA
SMURF2	2	0	NA
AHNAK	2	0	NA
SFT2D3	2	0	NA
SNORD95	2	0	NA
SNORD96A	2	0	NA
MRPS2	1	0	NA
MRPS34	1	0	NA
PRRC2A	1	0	NA
MRPL46	1	0	NA
MRPL44	1	0	NA
MRPL4	1	0	NA
SNORD14C	1	0	NA
LONP1	1	0	NA
MRPS7	1	0	NA
MMP14	1	0	NA
PRKCZ	1	0	NA
MRPS23	1	0	NA
RASSF2	1	0	NA
SNORD14D	1	0	NA
PRKCA	1	0	NA
MRPS28	1	0	NA
ULK2	1	0	NA
TOLLIP	1	0	NA
SH3RF2	1	0	NA
NME7	1	0	NA
MYOD1	1	0	NA
MAPK10	1	0	NA
C20orf24	1	0	NA
CDK14	1	0	NA
RG9MTD1	1	0	NA
INPPL1	1	0	NA
TBP	1	0	NA
TNFRSF14	1	0	NA
ABCB1	1	0	NA
WRN	1	0	NA
TOP2A	1	0	NA
CYFIP2	1	0	NA
TBKBP1	1	0	NA
PRKAA1	1	0	NA
RANBP9	1	0	NA
POTEE	1	0	NA
ARID2	1	0	NA
NFATC1	1	0	NA
CENPC1	1	0	NA
UBR2	1	0	NA
NEDD1	1	0	NA
PSMD9	1	0	NA
NFATC2	1	0	NA
SAP25	1	0	NA
ROCK1	1	0	NA
PLOD3	1	0	NA
ALS2CR8	1	0	NA
RBM26	1	0	NA
XAB2	1	0	NA
LRPPRC	1	0	NA
UBR1	1	0	NA
PLOD2	1	0	NA
MLLT4	1	0	NA
NR3C1	1	0	NA
CAPN2	1	0	NA
PTBP2	1	0	NA
FAS	1	0	NA
ZNF581	1	0	NA
PHKB	1	0	NA
KPNA4	1	0	NA
ZFYVE26	1	0	NA
CAPN1	1	0	NA
COL18A1	1	0	NA
FLNA	1	0	NA
IMMT	1	0	NA
ATF2	1	0	NA
PRAME	1	0	NA
MYSM1	1	0	NA
TOM1L1	1	0	NA
YKT6	1	0	NA
RQCD1	1	0	NA
ANXA11	1	0	NA
C17orf85	1	0	NA
ZMYM2	1	0	NA
CXXC11	1	0	NA
RASD1	1	0	NA
CBLB	1	0	NA
HNRNPA1L2	1	0	-1.3678
ATP13A2	1	0	NA
ABI1	1	0	NA
DNAJC7	1	0	NA
NLRP12	1	0	NA
UBE3A	1	0	NA
HAUS2	1	0	NA
LRRK1	1	0	NA
TAB1	1	0	NA
SLC12A3	1	0	NA
KCNQ4	1	0	NA
TRIM38	1	0	NA
COL7A1	1	0	NA
MAP2K1	1	0	NA
WDR82	1	0	NA
STIP1	1	0	NA
CITED1	1	0	NA
HYOU1	1	0	NA
KCND3	1	0	NA
PHC1	1	0	NA
TTC1	1	0	NA
HLA-DRA	1	0	NA
DNAJB12	1	0	NA
AICDA	1	0	NA
HGS	1	0	NA
SOD1	1	0	NA
TM4SF1	1	0	NA
HSPA2	1	0	NA
PPP5C	1	0	NA
GOT2	1	0	NA
CFTR	1	0	NA
TUBGCP2	1	0	NA
IRAK1	1	0	NA
TBK1	1	0	NA
TLR4	1	0	NA
RBX1	1	0	NA
CYCS	1	0	NA
MCL1	1	0	NA
FGFR3	1	0	NA
BAG4	1	0	NA
LGALS3BP	1	0	NA
STMN1	1	0	NA
PPID	1	0	NA
CDC20	1	0	NA
BCR	1	0	NA
CAMKMT	1	0	NA
SNCA	1	0	NA
C11orf73	1	0	NA
SUGT1	1	0	NA
EPS15	1	0	NA
CWC22	1	0	NA
FASN	1	0	NA
RPL18	1	0	NA
RPL24	1	0	NA
DOCK4	1	0	NA
MAP1B	1	0	NA
SRSF12	1	0	NA
SNORA3	1	0	NA
CAMSAP3	1	0	NA
SRSF10	1	0	NA
IPO13	1	0	NA
RPL27A	1	0	NA
ZC3H14	1	0	NA
AEN	1	0	NA
SYF2	1	0	-1.1176
TRIM42	1	0	NA
GKAP1	1	0	NA
CARD9	1	0	NA
ZFP64	1	0	NA
FAM9B	1	0	NA
STX11	1	0	NA
AKAP9	1	0	NA
SHMT2	1	0	NA
RFXANK	1	0	NA
JUN	1	0	NA
TANK	1	0	NA
SKP1	1	0	NA
SNORD110	1	0	NA
GLYR1	1	0	NA
NOP56	1	0	NA
PGK1	1	0	NA
LRRC59	1	0	NA
UBE2O	1	0	NA
LARP1B	1	0	NA
ATP5A1	1	0	NA
CANX	1	0	NA
SNORD57	1	0	NA
GZF1	1	0	NA
FAM120C	1	0	NA
IGF2BP3	1	0	NA
JAM2	1	0	NA
HADHA	1	0	NA
MCM5	1	0	NA
MECP2	1	0	NA
HNRNPUL2	1	0	NA
MIR1292	1	0	NA
SNORD86	1	0	NA
SMU1	1	0	NA
RPS6KA1	1	0	NA
LARP1	1	0	NA
NSUN2	1	0	NA
ACTN4	1	0	NA
LCP2	1	0	NA
RASSF9	1	0	NA
WEE1	1	0	NA
ANP32A	1	0	NA
ZNF830	1	0	NA
IWS1	1	0	NA
HMGN1	1	0	NA
SMYD3	1	0	NA
AFF1	1	0	NA
HIRA	1	0	NA
MED1	1	0	NA
CASP7	1	0	NA
MAGI1	1	0	NA
MAGI2	1	0	NA
RPRD1B	1	0	NA
GTF2F1	1	0	NA
ERCC3	1	0	NA
UBE2W	1	0	NA
WNT1	1	0	NA
MYOG	1	0	NA
DNMT3B	1	0	NA
PAF1	1	0	NA
WDR48	1	0	NA
SNX7	1	0	NA
ACSS2	1	0	NA
TRMT112	1	0	NA
ECSIT	1	0	NA
APOE	1	0	NA
TSC2	1	0	NA
MTOR	1	0	NA
NCAM1	1	0	NA
ZBTB16	1	0	NA
COL4A2	1	0	NA
ADAMTS10	1	0	NA
SULT1A3	1	0	NA
QARS	1	0	NA
SULT1A4	1	0	NA
CPNE6	1	0	NA
ATP6V1A	1	0	NA
APLP1	1	0	NA
C19orf60	1	0	NA
SP110	1	0	NA
KIF5A	1	0	NA
ACTL6B	1	0	NA
AGAP1	1	0	NA
NGFR	1	0	NA
NMT2	1	0	NA
EXT2	1	0	NA
CRIP2	1	0	NA
SMC5	1	0	NA
CDKL3	1	0	NA
RNF11	1	0	NA
PRKD2	1	0	NA
RASGRF1	1	0	NA
GABPB1	1	0	NA
SUGP1	1	0	NA
SPAG8	1	0	NA
TRDMT1	1	0	NA
CRY1	1	0	NA
GEMIN5	1	0	NA
FAM96B	1	0	NA
MAOB	1	0	NA
HSP90AB1	1	0	NA
ALMS1	1	0	NA
ZRSR2	1	0	NA
CDK13	1	0	NA
LUC7L3	1	0	NA
NKAP	1	0	NA
AKAP7	1	0	NA
NPC2	1	0	NA
ADSL	1	0	NA
RCC1	1	0	NA
TRIM69	1	0	NA
PNRC2	1	0	NA
PPARGC1A	1	0	NA
TRIM23	1	0	NA
HMG20B	1	0	NA
RBM25	1	0	NA
C16orf80	1	0	NA
HSPB3	1	0	NA
SHFM1	1	0	NA
HINFP	1	0	NA
FKBPL	1	0	NA
AKAP17A	1	0	NA
OTUB1	1	0	NA
HCLS1	1	0	NA
MED13	1	0	NA
MED24	1	0	NA
PCBP4	1	0	NA
MED16	1	0	NA
USH1C	1	0	NA
NR4A1	1	0	NA
CASP10	1	0	NA
TRIP6	1	0	NA
CLEC3B	1	0	NA
ENO2	1	0	NA
GCNT3	1	0	NA
RNF126	1	0	NA
PAFAH1B2	1	0	NA
PEX5	1	0	NA
YARS	1	0	NA
ARMC6	1	0	NA
DES	1	0	NA
RPN2	1	0	NA
ATXN10	1	0	NA
CRB1	1	0	NA
FSBP	1	0	NA
SYT1	1	0	NA
NUPR1	1	0	NA
SYT3	1	0	NA
SYT4	1	0	NA
EPRS	1	0	NA
SYT9	1	0	NA
WWTR1	1	0	NA
BYSL	1	0	NA
KAT2B	1	0	NA
CEP70	1	0	NA
PRMT5	1	0	NA
IRS1	1	0	NA
SCG5	1	0	NA
TBL1X	1	0	NA
PTPN6	1	0	NA
EFEMP1	1	0	NA
INSR	1	0	NA
CBX6	1	0	NA
C17orf79	1	0	NA
TRIM25	1	0	NA
TRIM5	1	0	NA
PQBP1	1	0	NA
EXOC5	1	0	NA
RHEBL1	1	0	NA
NIF3L1	1	0	NA
NGEF	1	0	NA
RPLP1	1	0	NA
HSF4	1	0	NA
F13A1	1	0	NA
SIRT2	1	0	NA
GIT2	1	0	NA
MAPK1IP1L	1	0	NA
NUP98	1	0	NA
ATRIP	1	0	NA
TGM2	1	0	NA
PCM1	1	0	NA
SUMO1	1	0	NA
MLL	1	0	NA
HMGA1	1	0	NA
GEMIN7	1	0	NA
ACTR6	1	0	NA
PDPK1	1	0	NA
SCAF11	1	0	NA
ARL8A	1	0	NA
LOH12CR1	1	0	NA
PPP1R16A	1	0	NA
ID3	1	0	NA
UGP2	1	0	NA
PSMD11	1	0	NA
SMCHD1	1	0	NA
NCAPD2	1	0	NA
PCF11	1	0	NA
NACC1	1	0	NA
CPNE3	1	0	NA
UPF2	1	0	NA
ZMAT3	1	0	NA
MLKL	1	0	NA
BZW1	1	0	NA
ASCC2	1	0	NA
RPL36	1	0	NA
PAK1	1	0	NA
LDLRAP1	1	0	NA
TMPO	1	0	NA
CCNB1	1	0	NA
BAZ1A	1	0	NA
INTS3	1	0	NA
MVP	1	0	NA
DDX19B	1	0	NA
BTAF1	1	0	NA
SPATA5L1	1	0	NA
RIF1	1	0	NA
CAPG	1	0	NA
WAPAL	1	0	NA
HIP1R	1	0	NA
COPB1	1	0	NA
KIF21A	1	0	NA
ACTN2	1	0	NA
GATAD2A	1	0	NA
FAM129B	1	0	NA
NUP37	1	0	NA
IK	1	0	NA
ACTL6A	1	0	NA
PICALM	1	0	NA
TCEA2	1	0	NA
ETV6	1	0	NA
ABCF1	1	0	NA
ASUN	1	0	NA
NIPBL	1	0	NA
RANBP2	1	0	NA
FAM105B	1	0	NA
CTTN	1	0	NA
CCT8	1	0	NA
POGZ	1	0	NA
OXSR1	1	0	NA
CHD7	1	0	NA
TLN1	1	0	NA
ORC2	1	0	NA
CCT7	1	0	NA
COPB2	1	0	NA
RANGAP1	1	0	NA
PDCD6IP	1	0	NA
EIF5B	1	0	NA
SMARCE1	1	0	NA
DNM2	1	0	NA
MAP2K7	1	0	NA
NUP153	1	0	NA
ANLN	1	0	NA
KPNB1	1	0	NA
CLP1	1	0	NA
BABAM1	1	0	NA
PBRM1	1	0	NA
EHD4	1	0	NA
EPS8L2	1	0	NA
EIF3L	1	0	NA
MCC	1	0	NA
CHMP1B	1	0	NA
MEGF10	1	0	NA
RPL23	1	0	NA
RPL35	1	0	NA
MTDH	1	0	NA
SNORD21	1	0	NA
HELZ	1	0	NA
LRRC15	1	0	NA
NOP14	1	0	NA
WIBG	1	0	NA
SNORA21	1	0	NA
SLC25A23	1	0	NA
RPS23	1	0	NA
ELAVL2	1	0	NA
RPL9	1	0	NA
TRMT1L	1	0	NA
USP8	1	0	NA
MSI1	1	0	NA
RPL32	1	0	NA
SERBP1	1	0	NA
JUP	1	0	NA
SKIV2L2	1	0	NA
RPL31	1	0	NA
RPL5	1	0	NA
FUBP3	1	0	NA
SDAD1	1	0	NA
CFLAR	1	0	NA
SMAD1	1	0	NA
BAZ1B	1	0	NA
RDBP	1	0	NA
MIR1236	1	0	NA
PSMC4	1	0	NA
ACO2	1	0	NA
EEF1D	1	0	NA
CSNK2A1P	1	0	NA
MCM6	1	0	NA
CLK4	1	0	NA
CSNK2A1	1	0	NA
PPP4R2	1	0	NA
DYNC1I2	1	0	NA
GRK5	1	0	NA
RBBP4	1	0	NA
EEF1B2	1	0	NA
SFN	1	0	NA
CECR1	1	0	NA
SNORA41	1	0	NA
USP42	1	0	NA
TTC14	1	0	NA
RPS5	1	0	NA
DBT	1	0	NA
BAK1	1	0	NA
PSMC5	1	0	NA
DYNLL1	1	0	NA
CNOT6	1	0	NA
WBP4	1	0	NA
WWP2	1	0	NA
PINX1	1	0	NA
TNRC6A	1	0	NA
PXN	1	0	NA
TNRC6C	1	0	NA
PAN3	1	0	NA
PAIP2	1	0	NA
PPP2CA	1	0	NA
ZFP36	1	0	NA
DLX4	1	0	NA
CEP95	1	0	NA
ROBO3	1	0	NA
APOBEC3C	1	0	NA
RAC1	1	0	NA
PSMF1	1	0	NA
ZNF512B	1	0	NA
SYTL5	1	0	NA
DYDC1	1	0	NA
HOMEZ	1	0	NA
FXR1	1	0	NA
GADD45G	1	0	NA
OFD1	1	0	NA
CADPS	1	0	NA
PEA15	1	0	NA
EPHA2	1	0	NA
CTCFL	1	0	NA
ZBTB24	1	0	NA
DIO3	1	0	NA
AMOTL2	1	0	NA
RUNDC3A	1	0	NA
PNMA2	1	0	NA
MKRN3	1	0	NA
UBXN11	1	0	NA
KRT31	1	0	NA
ZMYND19	1	0	NA
CCDC101	1	0	NA
SMYD1	1	0	NA
POLA2	1	0	NA
KRT18	1	0	NA
SOX13	1	0	NA
ADAMTS4	1	0	NA
SEPT10	1	0	NA
AK8	1	0	NA
CCDC57	1	0	NA
VPS52	1	0	NA
TRIM36	1	0	NA
SPERT	1	0	NA
ACO1	1	0	NA
PARP1	1	0	NA
PARP4	1	0	NA
AMH	1	0	NA
AMT	1	0	NA
ARAF	1	0	NA
ARCN1	1	0	NA
ARHGDIA	1	0	NA
ATP1B1	1	0	NA
CCND1	1	0	NA
PRDM1	1	0	NA
CACNA1A	1	0	NA
CASP2	1	0	NA
CASP4	1	0	NA
CBL	1	0	NA
CD97	1	0	NA
CDK11B	1	0	NA
CEBPA	1	0	NA
CEBPB	1	0	NA
CHUK	1	0	NA
AP2M1	1	0	NA
CRABP1	1	0	NA
CTNND2	1	0	NA
CTSB	1	0	NA
CYP26A1	1	0	NA
DAB1	1	0	NA
DAXX	1	0	NA
DAZ1	1	0	NA
DBN1	1	0	NA
DCTN1	1	0	NA
DFNA5	1	0	NA
DVL2	1	0	NA
DVL3	1	0	NA
PHC2	1	0	NA
EEF1A2	1	0	NA
EIF4G2	1	0	NA
EMX1	1	0	NA
ENO1	1	0	NA
EPB49	1	0	NA
EPS8	1	0	NA
FEN1	1	0	NA
FGB	1	0	NA
FGF3	1	0	NA
FYN	1	0	NA
GABRB1	1	0	NA
GAK	1	0	NA
GARS	1	0	NA
GBP2	1	0	NA
GPR37	1	0	NA
MSH6	1	0	NA
GTF2A1	1	0	NA
GTF3C2	1	0	NA
HCFC1	1	0	NA
CFH	1	0	NA
ZBTB48	1	0	NA
HLA-C	1	0	NA
HLA-DMA	1	0	NA
HMGB1	1	0	NA
HRAS	1	0	NA
DNAJB2	1	0	NA
HSPA4	1	0	NA
IDH3A	1	0	NA
IGBP1	1	0	NA
RBPJ	1	0	NA
IL16	1	0	NA
IREB2	1	0	NA
IRF1	1	0	NA
ITGA2B	1	0	NA
JAK1	1	0	NA
JAK2	1	0	NA
KCNH2	1	0	NA
KHK	1	0	NA
KIFC3	1	0	NA
KPNA3	1	0	NA
KRAS	1	0	NA
KRT5	1	0	NA
KRT19	1	0	NA
LCK	1	0	NA
LIMS1	1	0	NA
LMAN1	1	0	NA
LMNB1	1	0	NA
MAP4	1	0	NA
MAPT	1	0	NA
MARK3	1	0	NA
MCF2	1	0	NA
MEF2A	1	0	NA
MEOX1	1	0	NA
MLH1	1	0	NA
MRE11A	1	0	NA
MUC1	1	0	NA
MYH10	1	0	NA
PPP1R12B	1	0	NA
NCF2	1	0	NA
NCK1	1	0	NA
SEPT2	1	0	NA
RPL10A	1	0	NA
NOTCH1	1	0	NA
NOTCH3	1	0	NA
NOV	1	0	NA
NOVA1	1	0	NA
NPY1R	1	0	NA
NTRK2	1	0	NA
P4HA1	1	0	NA
PCK1	1	0	NA
PDE6D	1	0	NA
PDK1	1	0	NA
PFKP	1	0	NA
PIK3CA	1	0	NA
PIK3CG	1	0	NA
PKM2	1	0	NA
PLCG1	1	0	NA
PLRG1	1	0	NA
EXOSC10	1	0	NA
POLR2B	1	0	NA
POU5F1	1	0	NA
PPP1CA	1	0	NA
PPP1CC	1	0	NA
PPP1R10	1	0	NA
PPP2R1B	1	0	NA
PKN2	1	0	NA
MAPK8	1	0	NA
MAP2K3	1	0	NA
PSEN2	1	0	NA
PSMB4	1	0	NA
PSMC1	1	0	NA
PSME1	1	0	NA
PTEN	1	0	NA
TWF1	1	0	NA
PEX19	1	0	NA
RAD23A	1	0	NA
RAD52	1	0	NA
RAN	1	0	NA
RB1	1	0	NA
RFC1	1	0	NA
RFC3	1	0	NA
RGS10	1	0	NA
RPS6KB2	1	0	NA
RPS8	1	0	NA
RPS13	1	0	NA
RPS16	1	0	NA
RPS20	1	0	NA
RRBP1	1	0	NA
MAPK12	1	0	NA
ATXN2	1	0	NA
ITSN1	1	0	NA
SHBG	1	0	NA
SLC3A2	1	0	NA
HLTF	1	0	NA
SNCG	1	0	NA
SNRPE	1	0	NA
SOX9	1	0	NA
SREBF1	1	0	NA
SRP54	1	0	NA
TRIM21	1	0	NA
STAT5A	1	0	NA
SVIL	1	0	NA
TAF10	1	0	NA
TBCD	1	0	NA
TCF4	1	0	NA
TCP1	1	0	NA
TERT	1	0	NA
TFAP2A	1	0	NA
TFAP4	1	0	NA
NR2F2	1	0	NA
TGFBR2	1	0	NA
TP53BP1	1	0	NA
HSP90B1	1	0	NA
CCT3	1	0	NA
TUBG1	1	0	NA
UBB	1	0	NA
VAV2	1	0	NA
YES1	1	0	NA
ZNF74	1	0	NA
ZNF193	1	0	NA
CSDE1	1	0	NA
CXCR4	1	0	NA
DDX39B	1	0	NA
COIL	1	0	NA
MKKS	1	0	NA
USP11	1	0	NA
RBM10	1	0	NA
ARID1A	1	0	NA
NCK2	1	0	NA
DHX16	1	0	NA
GEMIN2	1	0	NA
AP3B1	1	0	NA
PIAS1	1	0	NA
TCAP	1	0	NA
PRKRA	1	0	NA
NCOA1	1	0	NA
EIF3G	1	0	NA
EIF4G3	1	0	NA
TNK1	1	0	NA
FADD	1	0	NA
CCNK	1	0	NA
IQGAP1	1	0	NA
CPNE1	1	0	NA
MBD2	1	0	NA
RAB7L1	1	0	NA
RPS6KA4	1	0	NA
SOCS3	1	0	NA
UBE2M	1	0	NA
RPL14	1	0	NA
SYT7	1	0	NA
DNAJA3	1	0	NA
ARHGEF1	1	0	NA
AURKB	1	0	NA
IL32	1	0	NA
MAPKAPK2	1	0	NA
BCL7C	1	0	NA
TRIP12	1	0	NA
TRIP10	1	0	NA
TRIP4	1	0	NA
CD101	1	0	NA
RECQL5	1	0	NA
NUP155	1	0	NA
FEZ2	1	0	NA
PDE4DIP	1	0	NA
MATR3	1	0	NA
NUAK1	1	0	NA
RNF10	1	0	NA
PTBP3	1	0	NA
DNAJB6	1	0	NA
SMC4	1	0	NA
ABCF2	1	0	NA
TSFM	1	0	NA
SGK2	1	0	NA
TRAP1	1	0	NA
TOB1	1	0	NA
GPHN	1	0	NA
STAG1	1	0	NA
DNAJA2	1	0	NA
PIAS3	1	0	NA
CCT4	1	0	NA
IGF2BP1	1	0	NA
CTCF	1	0	NA
TOB2	1	0	NA
RUVBL2	1	0	NA
USP19	1	0	NA
MRPS30	1	0	NA
SUB1	1	0	NA
EHD1	1	0	NA
OS9	1	0	NA
GCN1L1	1	0	NA
SNRNP27	1	0	-1.68703
C10orf10	1	0	NA
TOPBP1	1	0	NA
KRR1	1	0	NA
FAF1	1	0	NA
CLASRP	1	0	NA
ZWINT	1	0	NA
ERLIN2	1	0	NA
C14orf1	1	0	NA
PKP3	1	0	NA
CELF3	1	0	NA
CHEK2	1	0	NA
PACSIN2	1	0	NA
STK38	1	0	NA
TFEC	1	0	NA
HSPA4L	1	0	NA
KIAA0907	1	0	NA
KIFAP3	1	0	NA
KDM1A	1	0	NA
SETD1B	1	0	NA
PEG10	1	0	NA
TNRC6B	1	0	NA
TAB2	1	0	NA
SEPT6	1	0	NA
NUP205	1	0	NA
LARP4B	1	0	NA
PRRC2C	1	0	NA
SMG6	1	0	NA
DNAJC13	1	0	NA
FNBP4	1	0	NA
PHLDA3	1	0	NA
ZMYND8	1	0	NA
HSPBP1	1	0	NA
LDOC1	1	0	NA
LSM5	1	0	-1.5209
FKBP8	1	0	NA
RAD54B	1	0	NA
ABI3BP	1	0	NA
FAM98A	1	0	NA
SPATS2L	1	0	NA
NELF	1	0	NA
CHTOP	1	0	NA
C10orf137	1	0	NA
TRAF3IP1	1	0	NA
INTS1	1	0	NA
FBXO25	1	0	NA
TINF2	1	0	NA
ERAL1	1	0	NA
CNNM3	1	0	NA
CHIC2	1	0	NA
SNORD54	1	0	NA
SNORD55	1	0	NA
TUBGCP4	1	0	NA
KLHL20	1	0	NA
MRPL22	1	0	NA
FHOD1	1	0	NA
BRD7	1	0	NA
OLA1	1	0	NA
CNOT7	1	0	NA
WRAP73	1	0	NA
HP1BP3	1	0	NA
EXOSC3	1	0	NA
INSIG2	1	0	NA
IPO11	1	0	NA
C6orf203	1	0	NA
BET1L	1	0	NA
GOLM1	1	0	NA
DDX41	1	0	NA
ANAPC5	1	0	NA
NLK	1	0	NA
PCBP3	1	0	NA
DNAJC10	1	0	NA
RBFOX1	1	0	NA
NDE1	1	0	NA
SYTL2	1	0	NA
WHSC1L1	1	0	NA
TESC	1	0	NA
PLEKHB2	1	0	NA
VPS37C	1	0	NA
SRBD1	1	0	NA
THAP1	1	0	NA
RBM23	1	0	NA
PRMT6	1	0	NA
NADSYN1	1	0	NA
BRIX1	1	0	NA
CDK5RAP2	1	0	NA
UNC45A	1	0	NA
NKRF	1	0	NA
PARD3	1	0	NA
ZC3HAV1	1	0	NA
DAZ4	1	0	NA
PELI2	1	0	NA
THOC2	1	0	NA
CBX8	1	0	NA
RPTOR	1	0	NA
KIAA1967	1	0	NA
UBL5	1	0	-1.57076
PBLD	1	0	NA
ZFYVE20	1	0	NA
NOC3L	1	0	NA
RFWD2	1	0	NA
FNDC4	1	0	NA
TUT1	1	0	NA
MRPS26	1	0	NA
MRPS9	1	0	NA
NOL6	1	0	NA
FAM173A	1	0	NA
TSEN34	1	0	NA
ZXDC	1	0	NA
CLIP4	1	0	NA
WDR76	1	0	NA
DNAJB14	1	0	NA
FBXL18	1	0	NA
CDK5RAP3	1	0	NA
MED28	1	0	NA
CCNL2	1	0	NA
NOA1	1	0	NA
NEURL4	1	0	NA
FBN3	1	0	NA
CREB3L3	1	0	NA
USP30	1	0	NA
RTN4IP1	1	0	NA
LTV1	1	0	NA
UBASH3B	1	0	NA
SNORD14B	1	0	NA
TSR2	1	0	NA
BMF	1	0	NA
MEX3A	1	0	NA
HNRPLL	1	0	NA
SYCE1	1	0	NA
SNORD38B	1	0	NA
OSBPL10	1	0	NA
FLYWCH2	1	0	NA
ARAP1	1	0	NA
DCD	1	0	NA
FRA10AC1	1	0	NA
ZC3H18	1	0	NA
ZNF792	1	0	NA
IL31RA	1	0	NA
SIRPA	1	0	NA
PYHIN1	1	0	NA
METTL21A	1	0	NA
ROPN1B	1	0	NA
SPATA5	1	0	NA
DHX36	1	0	NA
ZFC3H1	1	0	NA
RPL22L1	1	0	NA
PATL1	1	0	NA
METTL20	1	0	NA
C10orf47	1	0	NA
HSPA12A	1	0	NA
NAP1L5	1	0	NA
ZNF326	1	0	NA
UBAC2	1	0	NA
USP50	1	0	NA
INCA1	1	0	NA
PAIP2B	1	0	NA
ZG16	1	0	NA
SNORA29	1	0	NA
SNORD84	1	0	NA
SNHG4	1	0	NA
LOC728802	1	0	NA
MIR4321	1	0	NA
MIR3652	1	0	NA
LOC100507353	1	0	NA
LOC100508408	1	0	NA

## Sheet: SALS1_spinal
Label	Degree	Betweenness	Expression
SRRM2	165	45715.5	1.38778
YBX1	130	35535.8	-1.0606
PABPC1	117	27093.8	-1.00573
SRRM1	61	11714.4	-1.17323
SF1	43	9306.31	1.05899
TRA2A	10	2820.38	-1.42013
OBSL1	6	4330.09	NA
ESR1	5	2139.53	NA
EIF4A3	4	1303.24	NA
CUL7	4	1278.23	NA
CUL3	4	1278.23	NA
SF3A2	4	906.29	NA
SIRT7	3	825.11	NA
CAND1	3	624.41	NA
PAN2	3	624.41	NA
ELAVL1	3	624.41	NA
CCDC8	3	579.02	NA
APBB1	3	579.02	NA
FN1	3	579.02	NA
ILF3	3	579.02	NA
EFTUD2	3	470.29	NA
SF3B4	3	470.29	NA
HNRNPF	3	458.7	NA
PRPF40A	3	458.7	NA
DDX21	3	265.11	NA
BARD1	2	553.41	NA
GABARAPL2	2	427.41	NA
CLK2	2	413.71	NA
SH3KBP1	2	413.71	NA
DDX3X	2	411.39	NA
PIN1	2	411.39	NA
SNORA48	2	411.39	NA
SRPK1	2	411.39	NA
EIF4A1	2	411.39	NA
SNORA67	2	411.39	NA
YWHAG	2	411.39	NA
SNW1	2	411.39	NA
CLK3	2	411.39	NA
SNORD10	2	411.39	NA
YWHAZ	2	411.39	NA
CDK2	2	411.39	NA
HNRNPA1	2	411.39	NA
EED	2	287.82	NA
HNRNPH1	2	287.82	NA
PTBP1	2	265.11	NA
RAD21	2	265.11	NA
MIR4745	2	265.11	NA
CSDA	2	265.11	NA
GIGYF2	2	213.02	NA
NFX1	2	213.02	NA
ICAM1	2	213.02	NA
HNRNPD	2	213.02	NA
IFIT2	2	213.02	NA
SREK1	2	213.02	NA
IFIT1	2	213.02	NA
IFIT3	2	213.02	NA
UPF1	2	213.02	NA
TP53	2	213.02	NA
EIF2C2	2	213.02	NA
PPP2R2B	2	213.02	NA
FBXO6	2	213.02	NA
TRAF6	2	213.02	NA
USP10	2	213.02	NA
EIF2C4	2	213.02	NA
MAPK13	2	213.02	NA
CUL1	2	213.02	NA
IGSF8	2	213.02	NA
HNRNPK	2	195.12	NA
MIR7-1	2	195.12	NA
HDAC5	2	195.12	NA
FUS	2	170.88	NA
SUZ12	2	170.88	NA
EWSR1	2	170.88	NA
PAXIP1	2	0	NA
PRPF19	2	0	NA
HNRNPL	2	0	NA
XRCC6	2	0	NA
MAGOH	2	0	NA
PNN	2	0	NA
DNAJC8	2	0	NA
MIR3064	2	0	NA
LMNA	2	0	NA
SRSF4	2	0	NA
SF3B3	2	0	NA
RPS19	2	0	NA
DDX5	2	0	NA
EPB41L3	2	0	NA
RPS5	2	0	NA
MIR5047	2	0	NA
GRK5	2	0	NA
RNPS1	2	0	NA
CCT5	2	0	NA
RBM39	2	0	NA
EEF1A1	2	0	NA
SEPT9	2	0	NA
NONO	2	0	NA
SFPQ	2	0	NA
SNRPD2	2	0	NA
DHX16	2	0	NA
SF3B2	2	0	NA
MEPCE	1	0	NA
MOV10	1	0	NA
GATC	1	0	NA
SNORD110	1	0	NA
GLYR1	1	0	NA
HIST1H1C	1	0	NA
NOP56	1	0	NA
PGK1	1	0	NA
LRRC59	1	0	NA
SF3B1	1	0	NA
UBE2O	1	0	NA
GTPBP4	1	0	NA
PCNA	1	0	NA
LARP1B	1	0	NA
C1QBP	1	0	NA
ATP5A1	1	0	NA
PPM1G	1	0	NA
SNORD57	1	0	NA
CDK9	1	0	NA
SMURF1	1	0	NA
NPM1	1	0	NA
DDX6	1	0	NA
FAM120C	1	0	NA
JAM2	1	0	NA
HADHA	1	0	NA
MCM5	1	0	NA
MIR1292	1	0	NA
DAP3	1	0	NA
DNAJC9	1	0	NA
HABP4	1	0	NA
EP300	1	0	NA
SNORD86	1	0	NA
TSR1	1	0	NA
AURKA	1	0	NA
IGF2BP2	1	0	NA
SRSF9	1	0	NA
AKT1	1	0	NA
RPS6KA1	1	0	NA
LARP1	1	0	NA
NSUN2	1	0	NA
ACTN4	1	0	NA
TCERG1	1	0	NA
PSMA3	1	0	NA
MKRN3	1	0	NA
NCOR2	1	0	NA
DDX17	1	0	NA
HDAC4	1	0	NA
SRC	1	0	NA
WDR77	1	0	NA
U2AF2	1	0	NA
HNRNPUL1	1	0	NA
PPARGC1A	1	0	NA
RBM10	1	0	NA
PCF11	1	0	NA
RBM23	1	0	NA
SNRPB	1	0	NA
FUBP1	1	0	NA
SRSF7	1	0	NA
PLRG1	1	0	NA
SNRNP200	1	0	NA
PRPF3	1	0	NA
NRP1	1	0	NA
OGFR	1	0	NA
STAG2	1	0	NA
SRSF6	1	0	NA
PRPF8	1	0	NA
SRPK2	1	0	NA
ACIN1	1	0	NA
MLL2	1	0	NA
SRPK3	1	0	NA
PSMC4	1	0	NA
OSBPL10	1	0	NA
ACO2	1	0	NA
MEP1A	1	0	NA
SNORD73A	1	0	NA
SNORD24	1	0	NA
SLU7	1	0	NA
RPS2	1	0	NA
EEF1D	1	0	NA
RPL7A	1	0	NA
CSNK2A1P	1	0	NA
TRIM26	1	0	NA
GTF3C6	1	0	NA
MCM6	1	0	NA
CLK4	1	0	NA
CSNK2A1	1	0	NA
PPP4R2	1	0	NA
ARRB1	1	0	NA
MBD3	1	0	NA
SNRPA1	1	0	NA
EIF3H	1	0	NA
PPIL1	1	0	NA
RBBP4	1	0	NA
SPTBN1	1	0	NA
EEF1B2	1	0	NA
EIF3F	1	0	NA
TUBA4A	1	0	NA
MTA2	1	0	NA
SNORD36A	1	0	NA
SFN	1	0	NA
SNORA41	1	0	NA
HDAC2	1	0	NA
AIRE	1	0	NA
HINFP	1	0	NA
USP42	1	0	NA
TTC14	1	0	NA
SNRPD3	1	0	NA
SNRPD1	1	0	NA
MRPS23	1	0	NA
SNORA64	1	0	NA
SMARCC1	1	0	NA
MAGEB2	1	0	NA
DBT	1	0	NA
YWHAB	1	0	NA
XRN1	1	0	NA
HSPB1	1	0	NA
SQSTM1	1	0	NA
RPS3A	1	0	NA
BAK1	1	0	NA
SNORD36B	1	0	NA
PSMC5	1	0	NA
SNIP1	1	0	NA
PRPF4B	1	0	NA
SMG1	1	0	NA
UBR5	1	0	NA
CNOT6	1	0	NA
WWOX	1	0	NA
MEX3B	1	0	NA
CD81	1	0	NA
RUVBL1	1	0	NA
CUL2	1	0	NA
SMAD3	1	0	NA
GRB2	1	0	NA
TSG101	1	0	NA
CUL5	1	0	NA
PINX1	1	0	NA
HLA-B	1	0	NA
NFKB2	1	0	NA
NCL	1	0	NA
GABARAPL1	1	0	NA
NDRG1	1	0	NA
BCAR3	1	0	NA
TNRC6A	1	0	NA
BAG3	1	0	NA
MNDA	1	0	NA
PARN	1	0	NA
PXN	1	0	NA
RPA1	1	0	NA
CEP250	1	0	NA
COPS6	1	0	NA
PAN3	1	0	NA
EIF2C1	1	0	NA
U2AF1	1	0	NA
STK4	1	0	NA
ZFP36	1	0	NA
COMMD3-BMI1	1	0	NA
MAP1LC3B	1	0	NA
YTHDC1	1	0	NA
BMI1	1	0	NA
ACO1	1	0	NA
APEX1	1	0	NA
ARRB2	1	0	NA
CDC5L	1	0	NA
CRABP1	1	0	NA
CSNK2A2	1	0	NA
DDX1	1	0	NA
DHPS	1	0	NA
EIF4A2	1	0	NA
EIF4B	1	0	NA
EIF4G1	1	0	NA
ESR2	1	0	NA
ETF1	1	0	NA
EZH2	1	0	NA
GARS	1	0	NA
GSPT1	1	0	NA
HBB	1	0	NA
HLA-C	1	0	NA
HNRNPA2B1	1	0	NA
HNRNPC	1	0	NA
HNRNPH3	1	0	NA
DNAJA1	1	0	NA
HSPD1	1	0	NA
ILK	1	0	NA
IREB2	1	0	NA
IRF1	1	0	NA
ITGA4	1	0	NA
JAK3	1	0	NA
MDM2	1	0	NA
MYC	1	0	NA
MYL6	1	0	NA
NACA	1	0	NA
HNRNPM	1	0	NA
NCBP1	1	0	NA
SEPT2	1	0	NA
NEDD8	1	0	NA
NFKB1	1	0	NA
CNOT3	1	0	NA
PCBP1	1	0	NA
PCBP2	1	0	NA
PDHB	1	0	NA
PITX2	1	0	NA
PLEC	1	0	NA
PLSCR1	1	0	NA
PPP4C	1	0	NA
PRKAB1	1	0	NA
PSMC1	1	0	NA
RBBP6	1	0	NA
SNORA63	1	0	NA
RPS7	1	0	NA
RPS13	1	0	NA
ATXN1	1	0	NA
SRSF3	1	0	NA
SRSF5	1	0	NA
SGK1	1	0	NA
SNRPC	1	0	NA
SNRPF	1	0	NA
STAU1	1	0	NA
TERF2	1	0	NA
TFAP2A	1	0	NA
TNNT1	1	0	NA
TTN	1	0	NA
UBC	1	0	NA
VCP	1	0	NA
VIM	1	0	NA
XRCC5	1	0	NA
UBL4A	1	0	NA
CUL4B	1	0	NA
CUL4A	1	0	NA
GAS7	1	0	NA
EIF3B	1	0	NA
EIF3I	1	0	NA
H1FX	1	0	NA
CIAO1	1	0	NA
BAG2	1	0	NA
IQCB1	1	0	NA
NUAK1	1	0	NA
PTBP3	1	0	NA
HDAC6	1	0	NA
ABCF2	1	0	NA
TOB1	1	0	NA
G3BP1	1	0	NA
OLIG2	1	0	NA
SAP18	1	0	NA
BCAS2	1	0	NA
SF3A1	1	0	NA
GNB2L1	1	0	NA
RBM14	1	0	NA
NXF1	1	0	NA
IVNS1ABP	1	0	NA
TOB2	1	0	NA
RUVBL2	1	0	NA
COPS5	1	0	NA
RBPMS	1	0	NA
KRR1	1	0	NA
ATXN2L	1	0	NA
PUF60	1	0	NA
DHX30	1	0	NA
WAPAL	1	0	NA
PEG10	1	0	NA
TNRC6B	1	0	NA
SEPT8	1	0	NA
LARP4B	1	0	NA
FAM120A	1	0	NA
SMG6	1	0	NA
TARDBP	1	0	NA
GSPT2	1	0	NA
PRPF6	1	0	NA
SPATS2L	1	0	NA
GNL3	1	0	NA
SNORD61	1	0	NA
C10orf28	1	0	NA
RBMX	1	0	NA
CNOT7	1	0	NA
NOP58	1	0	NA
CDK12	1	0	NA
ABCF3	1	0	NA
RAD18	1	0	NA
NUFIP2	1	0	NA
RBM25	1	0	NA
SMURF2	1	0	NA
MRPS6	1	0	NA
NOL6	1	0	NA
UPF3A	1	0	NA
DDX50	1	0	NA
METTL22	1	0	NA
WDR76	1	0	NA
FIP1L1	1	0	NA
SF3B5	1	0	NA
MAP1LC3A	1	0	NA
LTV1	1	0	NA
RBM17	1	0	NA
SNORD14B	1	0	NA
LARP4	1	0	NA
HAUS1	1	0	NA
CALR3	1	0	NA
PYHIN1	1	0	NA
KHDRBS2	1	0	NA
PAIP2B	1	0	NA
SNORD2	1	0	NA
SNORA4	1	0	NA
SNORD95	1	0	NA
SNORD96A	1	0	NA
SNORA81	1	0	NA
SNORD19B	1	0	NA
MIR1248	1	0	NA
LOC100508408	1	0	NA

## Sheet: SALS2_spinal
Label	Degree	Betweenness	Expression
YBX1	130	10504.9	-1.12834
XAB2	13	1023.5	-1.69908
TRA2A	10	1141.64	-1.32304
OBSL1	3	827.62	NA
GABARAPL2	2	573	NA
SUZ12	2	166.48	NA
EIF4A3	2	166.48	NA
MAGOH	2	166.48	NA
ILF3	2	166.48	NA
CUL3	2	166.48	NA
GIGYF2	1	0	NA
MEPCE	1	0	NA
MOV10	1	0	NA
NFX1	1	0	NA
GATC	1	0	NA
PAXIP1	1	0	NA
SNORD110	1	0	NA
ICAM1	1	0	NA
GLYR1	1	0	NA
HNRNPD	1	0	NA
CCDC8	1	0	NA
HIST1H1C	1	0	NA
NOP56	1	0	NA
PGK1	1	0	NA
SRRM2	1	0	NA
LRRC59	1	0	NA
SF3B1	1	0	NA
UBE2O	1	0	NA
GTPBP4	1	0	NA
PCNA	1	0	NA
LARP1B	1	0	NA
HNRNPF	1	0	NA
CAND1	1	0	NA
APBB1	1	0	NA
PRPF19	1	0	NA
C1QBP	1	0	NA
ATP5A1	1	0	NA
PPM1G	1	0	NA
FUS	1	0	NA
SNORD57	1	0	NA
CDK9	1	0	NA
SMURF1	1	0	NA
NPM1	1	0	NA
DDX6	1	0	NA
PTBP1	1	0	NA
IFIT2	1	0	NA
FAM120C	1	0	NA
SREK1	1	0	NA
JAM2	1	0	NA
HADHA	1	0	NA
MCM5	1	0	NA
FN1	1	0	NA
RAD21	1	0	NA
IFIT1	1	0	NA
MIR1292	1	0	NA
DAP3	1	0	NA
DNAJC9	1	0	NA
IFIT3	1	0	NA
HABP4	1	0	NA
EP300	1	0	NA
UPF1	1	0	NA
SNORD86	1	0	NA
TSR1	1	0	NA
AURKA	1	0	NA
EWSR1	1	0	NA
TP53	1	0	NA
IGF2BP2	1	0	NA
SRSF9	1	0	NA
AKT1	1	0	NA
HNRNPL	1	0	NA
RPS6KA1	1	0	NA
LARP1	1	0	NA
XRCC6	1	0	NA
EIF2C2	1	0	NA
NSUN2	1	0	NA
ACTN4	1	0	NA
ESR1	1	0	NA
MIR4745	1	0	NA
PAN2	1	0	NA
COMMD3-BMI1	1	0	NA
MAP1LC3B	1	0	NA
YTHDC1	1	0	NA
BMI1	1	0	NA
GLIS2	1	0	NA
SF3B2	1	0	NA
HDAC11	1	0	NA
ACO1	1	0	NA
APEX1	1	0	NA
BARD1	1	0	NA
CRABP1	1	0	NA
EEF1A1	1	0	NA
ELAVL1	1	0	NA
EZH2	1	0	NA
GARS	1	0	NA
HLA-C	1	0	NA
IREB2	1	0	NA
IRF1	1	0	NA
MYC	1	0	NA
NACA	1	0	NA
NCBP1	1	0	NA
NEDD8	1	0	NA
PITX2	1	0	NA
POLR2A	1	0	NA
PPP2R2B	1	0	NA
MAPK13	1	0	NA
RBBP6	1	0	NA
TFAP2A	1	0	NA
TNNT1	1	0	NA
TRAF6	1	0	NA
UBC	1	0	NA
XRCC5	1	0	NA
SF3A2	1	0	NA
DHX16	1	0	NA
CUL1	1	0	NA
CSDA	1	0	NA
H1FX	1	0	NA
USP10	1	0	NA
DDX21	1	0	NA
IQCB1	1	0	NA
CUL7	1	0	NA
PTBP3	1	0	NA
ABCF2	1	0	NA
RBM14	1	0	NA
NXF1	1	0	NA
IVNS1ABP	1	0	NA
SEPT9	1	0	NA
KRR1	1	0	NA
ATXN2L	1	0	NA
DHX30	1	0	NA
PEG10	1	0	NA
LARP4B	1	0	NA
FAM120A	1	0	NA
SPATS2L	1	0	NA
FBXO6	1	0	NA
GNL3	1	0	NA
SIRT7	1	0	NA
NOP58	1	0	NA
WWOX	1	0	NA
PRPF40A	1	0	NA
NUFIP2	1	0	NA
SMURF2	1	0	NA
NOL6	1	0	NA
LTV1	1	0	NA
IGSF8	1	0	NA
LARP4	1	0	NA
EIF2C4	1	0	NA
KHDRBS2	1	0	NA
SNORD19B	1	0	NA
